# Supplementary material for: Prediction of Oncogenic Interactions and Cancer-Related Signaling Networks Based on Network Topology
Source: PLoS One. 2013 Oct 25;8(10):e77521. doi: 10.1371/journal.pone.0077521 (PMC3808429; doi:10.1371/journal.pone.0077521)
Supplement: Dataset S1 — Complete data for the wINHGI. This is a tab-delimited file that includes a table containing all interactions of wINGHI with their type of interaction (protein physical, transcriptional regulation and metabolic interactions), calculated network centralities and oncogenic scores. Furthermore, it is also possible to find whether interactions are present in KEGG PATHWAY as oncogenic interactions (interactions used as positive examples in the training step) and whether interactions belong to the set of putative oncogenic interactions (oncogenic signal transduction events). The identification of interactors are EntrezGeneIDs. The list of interactions are ordered by oncogenic score. (ZIP) [file pone.0077521.s003.zip]

Archive with 3 entries (2 files):
- Dataset_S1.csv
- __MACOSX/
- __MACOSX/._Dataset_S1.csv
