# Supplementary material for: Prediction of Oncogenic Interactions and Cancer-Related Signaling Networks Based on Network Topology
Source: PLoS One. 2013 Oct 25;8(10):e77521. doi: 10.1371/journal.pone.0077521 (PMC3808429; doi:10.1371/journal.pone.0077521)
Supplement: Dataset S1 — Complete data for the wINHGI. This is a tab-delimited file that includes a table containing all interactions of wINGHI with their type of interaction (protein physical, transcriptional regulation and metabolic interactions), calculated network centralities and oncogenic scores. Furthermore, it is also possible to find whether interactions are present in KEGG PATHWAY as oncogenic interactions (interactions used as positive examples in the training step) and whether interactions belong to the set of putative oncogenic interactions (oncogenic signal transduction events). The identification of interactors are EntrezGeneIDs. The list of interactions are ordered by oncogenic score. (ZIP) [file pone.0077521.s003.zip › Dataset_S1.csv]

# LEGEND
#Type of interactions: 1 -> protein physical interactions; 2 -> metabolic interactions; 3 -> transcriptional regulation interactions.
# Network centralities: degG : total number of interactions regardless the type of interacion; clusterG : clustering coefficient; cloG: closeness centrality; betG: betweenness centrality; the #numbers 1 and 2 represent	respectively	the centralities for the first and second interactors.
# kegg_oncogenic: yes -> cancer-related interactions present in KEGG PATHWAY; no -> cancer-related interactions not present in KEGG PATHWAY.
# putative_oncogenic: yes -> interactions in which both genes are mutated and these mutations are causally related to cancer;
interaction	type_of_interaction	degG_1	clusterG_1	cloG_1	betG_1	degG_2	clusterG_2	cloG_2	betG_2	kegg_oncogenic	putative_oncogenic	oncogenic_score
1956_2885	1	345	0.0458629567115	0.421815718059	0.00261497362646	773	0.0244041302407	0.404440190699	0.00650014901068	yes	no	0.945
25_2885	1	258	0.0595281862745	0.394898117895	0.00170720072565	773	0.0244041302407	0.404440190699	0.00650014901068	yes	no	0.944
2064_2885	1	138	0.110893246187	0.391111829994	0.000520504712267	773	0.0244041302407	0.404440190699	0.00650014901068	yes	no	0.944
1956_5295	1	345	0.0458629567115	0.421815718059	0.00261497362646	220	0.0919967868769	0.39733292112	0.00129078600348	yes	no	0.944
25_5295	1	258	0.0595281862745	0.394898117895	0.00170720072565	220	0.0919967868769	0.39733292112	0.00129078600348	no	yes	0.943
1499_1387	1	194	0.0889909727044	0.429033045094	0.00157810568317	283	0.0978139298424	0.467242945737	0.00320217161341	yes	no	0.943
1398_2885	1	194	0.0737140110037	0.39260201636	0.00153975677289	773	0.0244041302407	0.404440190699	0.00650014901068	no	no	0.943
998_2885	1	145	0.084704028366	0.394229252519	0.000840565557287	773	0.0244041302407	0.404440190699	0.00650014901068	no	no	0.942
207_1387	1	161	0.092349335244	0.418071949799	0.000901837892776	283	0.0978139298424	0.467242945737	0.00320217161341	no	yes	0.942
2064_5295	1	138	0.110893246187	0.391111829994	0.000520504712267	220	0.0919967868769	0.39733292112	0.00129078600348	yes	no	0.941
1398_5295	1	194	0.0737140110037	0.39260201636	0.00153975677289	220	0.0919967868769	0.39733292112	0.00129078600348	yes	no	0.941
1499_5295	1	194	0.0889909727044	0.429033045094	0.00157810568317	220	0.0919967868769	0.39733292112	0.00129078600348	no	yes	0.94
998_5295	1	145	0.084704028366	0.394229252519	0.000840565557287	220	0.0919967868769	0.39733292112	0.00129078600348	no	no	0.939
1499_3065	1	194	0.0889909727044	0.429033045094	0.00157810568317	401	0.0719386405713	0.462718701665	0.0042458666324	no	no	0.939
1387_3091	1	283	0.0978139298424	0.467242945737	0.00320217161341	799	0.0148042596924	0.431569320894	0.00371478322384	yes	no	0.939
1956_6464	1	345	0.0458629567115	0.421815718059	0.00261497362646	150	0.11472697187	0.394205686899	0.000505186255223	yes	no	0.938
1956_5335	1	345	0.0458629567115	0.421815718059	0.00261497362646	171	0.0949432404541	0.388127063512	0.000623064374732	yes	no	0.938
6464_2885	1	150	0.11472697187	0.394205686899	0.000505186255223	773	0.0244041302407	0.404440190699	0.00650014901068	yes	no	0.937
613_2885	1	50	0.243265306122	0.387640355201	0.00013562331803	773	0.0244041302407	0.404440190699	0.00650014901068	yes	no	0.937
7533_2885	1	156	0.104829810712	0.422518383914	0.000881970450742	773	0.0244041302407	0.404440190699	0.00650014901068	no	no	0.936
6160_2885	1	129	0.103112110986	0.389418171963	0.000456642794997	773	0.0244041302407	0.404440190699	0.00650014901068	no	no	0.936
5290_5295	1	59	0.209818819404	0.384297135029	0.000105701792857	220	0.0919967868769	0.39733292112	0.00129078600348	no	yes	0.936
207_2033	1	161	0.092349335244	0.418071949799	0.000901837892776	374	0.0703272179231	0.471092504248	0.00372501175207	no	yes	0.936
5594_2033	1	126	0.105396825397	0.419962232448	0.000472743759107	374	0.0703272179231	0.471092504248	0.00372501175207	no	no	0.935
5335_2885	1	171	0.0949432404541	0.388127063512	0.000623064374732	773	0.0244041302407	0.404440190699	0.00650014901068	no	no	0.935
5290_2885	1	59	0.209818819404	0.384297135029	0.000105701792857	773	0.0244041302407	0.404440190699	0.00650014901068	no	no	0.935
4088_2885	1	297	0.0716015219647	0.432153796601	0.0021556723548	773	0.0244041302407	0.404440190699	0.00650014901068	no	no	0.935
2932_1499	1	199	0.0606568194508	0.420354845605	0.00144181418554	194	0.0889909727044	0.429033045094	0.00157810568317	yes	no	0.935
25_6464	1	258	0.0595281862745	0.394898117895	0.00170720072565	150	0.11472697187	0.394205686899	0.000505186255223	yes	no	0.935
1956_2064	1	345	0.0458629567115	0.421815718059	0.00261497362646	138	0.110893246187	0.391111829994	0.000520504712267	yes	no	0.935
1956_1499	1	345	0.0458629567115	0.421815718059	0.00261497362646	194	0.0889909727044	0.429033045094	0.00157810568317	no	yes	0.935
1499_1956	1	194	0.0889909727044	0.429033045094	0.00157810568317	345	0.0458629567115	0.421815718059	0.00261497362646	no	yes	0.935
4233_2885	1	52	0.251131221719	0.384633346458	0.000135110090962	773	0.0244041302407	0.404440190699	0.00650014901068	yes	no	0.934
3480_5295	1	67	0.226442307692	0.389609894019	0.000322240692475	220	0.0919967868769	0.39733292112	0.00129078600348	yes	no	0.934
3320_3091	1	260	0.0880463306488	0.426802450887	0.000947895404133	799	0.0148042596924	0.431569320894	0.00371478322384	no	no	0.934
3265_5295	1	58	0.15849969752	0.391305223766	0.000179818124613	220	0.0919967868769	0.39733292112	0.00129078600348	yes	no	0.934
25_5335	1	258	0.0595281862745	0.394898117895	0.00170720072565	171	0.0949432404541	0.388127063512	0.000623064374732	no	no	0.934
207_5335	1	161	0.092349335244	0.418071949799	0.000901837892776	171	0.0949432404541	0.388127063512	0.000623064374732	no	no	0.934
5594_3725	1	126	0.105396825397	0.419962232448	0.000472743759107	168	0.128294998175	0.463836091445	0.00160878000283	yes	no	0.933
5159_5295	1	66	0.179563492063	0.385337556161	9.26614773356e-05	220	0.0919967868769	0.39733292112	0.00129078600348	yes	no	0.933
2534_2885	1	272	0.0605810271238	0.391646061732	0.00173002298556	773	0.0244041302407	0.404440190699	0.00650014901068	no	no	0.933
207_207	1	161	0.092349335244	0.418071949799	0.000901837892776	161	0.092349335244	0.418071949799	0.000901837892776	no	yes	0.933
2033_3091	1	374	0.0703272179231	0.471092504248	0.00372501175207	799	0.0148042596924	0.431569320894	0.00371478322384	yes	no	0.933
1499_4089	1	194	0.0889909727044	0.429033045094	0.00157810568317	128	0.120693897638	0.438630738037	0.00175372756068	no	yes	0.933
7431_2885	1	182	0.0870887647424	0.397500568773	0.00060844731365	773	0.0244041302407	0.404440190699	0.00650014901068	no	no	0.932
7175_5295	1	144	0.080710955711	0.394551598596	0.000732072784662	220	0.0919967868769	0.39733292112	0.00129078600348	no	no	0.932
6464_5295	1	150	0.11472697187	0.394205686899	0.000505186255223	220	0.0919967868769	0.39733292112	0.00129078600348	no	no	0.932
5594_5914	1	126	0.105396825397	0.419962232448	0.000472743759107	157	0.118894009217	0.419072651579	0.00142918461545	no	no	0.932
4088_1387	1	297	0.0716015219647	0.432153796601	0.0021556723548	283	0.0978139298424	0.467242945737	0.00320217161341	no	no	0.932
207_4088	1	161	0.092349335244	0.418071949799	0.000901837892776	297	0.0716015219647	0.432153796601	0.0021556723548	no	no	0.932
2033_2885	1	374	0.0703272179231	0.471092504248	0.00372501175207	773	0.0244041302407	0.404440190699	0.00650014901068	no	no	0.932
1499_4088	1	194	0.0889909727044	0.429033045094	0.00157810568317	297	0.0716015219647	0.432153796601	0.0021556723548	no	no	0.932
1026_1387	1	196	0.0809523809524	0.397620403738	0.000624284250412	283	0.0978139298424	0.467242945737	0.00320217161341	no	no	0.932
5914_1387	1	157	0.118894009217	0.419072651579	0.00142918461545	283	0.0978139298424	0.467242945737	0.00320217161341	no	no	0.931
5291_5295	1	43	0.286821705426	0.38367855109	7.98643323383e-05	220	0.0919967868769	0.39733292112	0.00129078600348	no	no	0.931
2064_5335	1	138	0.110893246187	0.391111829994	0.000520504712267	171	0.0949432404541	0.388127063512	0.000623064374732	yes	no	0.931
1398_6464	1	194	0.0737140110037	0.39260201636	0.00153975677289	150	0.11472697187	0.394205686899	0.000505186255223	no	no	0.931
10013_3091	1	126	0.0844444444444	0.390841399641	0.000696745183041	799	0.0148042596924	0.431569320894	0.00371478322384	no	no	0.931
6774_1387	1	144	0.111477374888	0.428095399844	0.000685863231274	283	0.0978139298424	0.467242945737	0.00320217161341	no	no	0.93
5291_2885	1	43	0.286821705426	0.38367855109	7.98643323383e-05	773	0.0244041302407	0.404440190699	0.00650014901068	no	no	0.93
5159_2885	1	66	0.179563492063	0.385337556161	9.26614773356e-05	773	0.0244041302407	0.404440190699	0.00650014901068	yes	no	0.93
4088_1499	1	297	0.0716015219647	0.432153796601	0.0021556723548	194	0.0889909727044	0.429033045094	0.00157810568317	no	no	0.93
25_1499	1	258	0.0595281862745	0.394898117895	0.00170720072565	194	0.0889909727044	0.429033045094	0.00157810568317	no	yes	0.93
2534_5295	1	272	0.0605810271238	0.391646061732	0.00173002298556	220	0.0919967868769	0.39733292112	0.00129078600348	no	no	0.93
207_4089	1	161	0.092349335244	0.418071949799	0.000901837892776	128	0.120693897638	0.438630738037	0.00175372756068	no	yes	0.93
1398_1956	1	194	0.0737140110037	0.39260201636	0.00153975677289	345	0.0458629567115	0.421815718059	0.00261497362646	no	no	0.93
1385_1387	1	108	0.152128764278	0.398148537098	0.000429616023982	283	0.0978139298424	0.467242945737	0.00320217161341	yes	no	0.93
6774_3091	1	144	0.111477374888	0.428095399844	0.000685863231274	799	0.0148042596924	0.431569320894	0.00371478322384	no	no	0.929
6714_2885	1	290	0.0625725900116	0.44391592004	0.00258319379685	773	0.0244041302407	0.404440190699	0.00650014901068	no	no	0.929
6464_3091	1	150	0.11472697187	0.394205686899	0.000505186255223	799	0.0148042596924	0.431569320894	0.00371478322384	no	no	0.929
4193_3091	1	215	0.0931880591726	0.433337001608	0.00076732595398	799	0.0148042596924	0.431569320894	0.00371478322384	no	no	0.929
4088_3065	1	297	0.0716015219647	0.432153796601	0.0021556723548	401	0.0719386405713	0.462718701665	0.0042458666324	no	no	0.929
4087_1387	1	208	0.0815533980583	0.398060417465	0.00066800995321	283	0.0978139298424	0.467242945737	0.00320217161341	no	no	0.929
25_2064	1	258	0.0595281862745	0.394898117895	0.00170720072565	138	0.110893246187	0.391111829994	0.000520504712267	no	yes	0.929
207_8841	1	161	0.092349335244	0.418071949799	0.000901837892776	164	0.118319147305	0.451431849593	0.0015808629224	no	no	0.929
2064_1956	1	138	0.110893246187	0.391111829994	0.000520504712267	345	0.0458629567115	0.421815718059	0.00261497362646	no	yes	0.929
2064_1499	1	138	0.110893246187	0.391111829994	0.000520504712267	194	0.0889909727044	0.429033045094	0.00157810568317	no	yes	0.929
1956_1956	1	345	0.0458629567115	0.421815718059	0.00261497362646	345	0.0458629567115	0.421815718059	0.00261497362646	no	yes	0.929
613_5295	1	50	0.243265306122	0.387640355201	0.00013562331803	220	0.0919967868769	0.39733292112	0.00129078600348	no	no	0.928
5335_5295	1	171	0.0949432404541	0.388127063512	0.000623064374732	220	0.0919967868769	0.39733292112	0.00129078600348	no	no	0.928
207_2932	1	161	0.092349335244	0.418071949799	0.000901837892776	199	0.0606568194508	0.420354845605	0.00144181418554	yes	no	0.928
2064_6464	1	138	0.110893246187	0.391111829994	0.000520504712267	150	0.11472697187	0.394205686899	0.000505186255223	no	no	0.928
867_5295	1	133	0.14339401057	0.388706619416	0.000198038512098	220	0.0919967868769	0.39733292112	0.00129078600348	yes	no	0.927
675_2885	1	62	0.235593220339	0.386134764783	0.000115662854986	773	0.0244041302407	0.404440190699	0.00650014901068	no	no	0.927
5290_207	2	59	0.209818819404	0.384297135029	0.000105701792857	161	0.092349335244	0.418071949799	0.000901837892776	yes	no	0.927
4914_2885	1	54	0.211915535445	0.38485032794	0.000127229418766	773	0.0244041302407	0.404440190699	0.00650014901068	no	no	0.927
25_5925	1	258	0.0595281862745	0.394898117895	0.00170720072565	155	0.125558995528	0.427051197108	0.000539815850601	no	yes	0.927
25_1956	1	258	0.0595281862745	0.394898117895	0.00170720072565	345	0.0458629567115	0.421815718059	0.00261497362646	no	yes	0.927
1956_7531	1	345	0.0458629567115	0.421815718059	0.00261497362646	183	0.11625532937	0.402801547528	0.000736358134829	no	no	0.927
1956_1398	1	345	0.0458629567115	0.421815718059	0.00261497362646	194	0.0737140110037	0.39260201636	0.00153975677289	no	no	0.927
1387_1387	1	283	0.0978139298424	0.467242945737	0.00320217161341	283	0.0978139298424	0.467242945737	0.00320217161341	no	yes	0.927
5747_5295	1	99	0.169888316151	0.388073770271	0.000250680365401	220	0.0919967868769	0.39733292112	0.00129078600348	yes	no	0.926
5335_1956	1	171	0.0949432404541	0.388127063512	0.000623064374732	345	0.0458629567115	0.421815718059	0.00261497362646	yes	no	0.926
5295_2885	1	220	0.0919967868769	0.39733292112	0.00129078600348	773	0.0244041302407	0.404440190699	0.00650014901068	no	no	0.926
5156_2885	1	28	0.393846153846	0.382380811543	0.000109424477332	773	0.0244041302407	0.404440190699	0.00650014901068	yes	no	0.926
4792_5295	1	108	0.201976639712	0.397197309892	0.000231548664358	220	0.0919967868769	0.39733292112	0.00129078600348	no	no	0.926
4609_1019	1	1247	0.0145740518343	0.451864897527	0.0106343841542	101	0.131881188119	0.390756484464	0.000283635940704	yes	no	0.926
4088_2033	1	297	0.0716015219647	0.432153796601	0.0021556723548	374	0.0703272179231	0.471092504248	0.00372501175207	no	no	0.926
2318_5295	1	211	0.0492270887008	0.397500568773	0.00247651042497	220	0.0919967868769	0.39733292112	0.00129078600348	no	no	0.926
2318_2885	1	211	0.0492270887008	0.397500568773	0.00247651042497	773	0.0244041302407	0.404440190699	0.00650014901068	no	no	0.926
207_4087	1	161	0.092349335244	0.418071949799	0.000901837892776	208	0.0815533980583	0.398060417465	0.00066800995321	no	no	0.926
1956_5111	1	345	0.0458629567115	0.421815718059	0.00261497362646	169	0.109660197677	0.425023648887	0.000558036415248	no	no	0.926
1499_2064	1	194	0.0889909727044	0.429033045094	0.00157810568317	138	0.110893246187	0.391111829994	0.000520504712267	no	yes	0.926
1398_2064	1	194	0.0737140110037	0.39260201636	0.00153975677289	138	0.110893246187	0.391111829994	0.000520504712267	no	no	0.926
1021_5925	1	98	0.124552913949	0.387868347647	0.000464722694918	155	0.125558995528	0.427051197108	0.000539815850601	yes	no	0.926
6774_3065	1	144	0.111477374888	0.428095399844	0.000685863231274	401	0.0719386405713	0.462718701665	0.0042458666324	no	no	0.925
5914_2033	1	157	0.118894009217	0.419072651579	0.00142918461545	374	0.0703272179231	0.471092504248	0.00372501175207	no	no	0.925
5594_4609	1	126	0.105396825397	0.419962232448	0.000472743759107	1247	0.0145740518343	0.451864897527	0.0106343841542	yes	no	0.925
4609_1021	1	1247	0.0145740518343	0.451864897527	0.0106343841542	98	0.124552913949	0.387868347647	0.000464722694918	yes	no	0.925
4193_1387	1	215	0.0931880591726	0.433337001608	0.00076732595398	283	0.0978139298424	0.467242945737	0.00320217161341	no	yes	0.925
4088_4089	1	297	0.0716015219647	0.432153796601	0.0021556723548	128	0.120693897638	0.438630738037	0.00175372756068	yes	no	0.925
25_1398	1	258	0.0595281862745	0.394898117895	0.00170720072565	194	0.0737140110037	0.39260201636	0.00153975677289	yes	no	0.925
1387_3065	1	283	0.0978139298424	0.467242945737	0.00320217161341	401	0.0719386405713	0.462718701665	0.0042458666324	no	no	0.925
1387_1499	1	283	0.0978139298424	0.467242945737	0.00320217161341	194	0.0889909727044	0.429033045094	0.00157810568317	no	yes	0.925
1026_3065	1	196	0.0809523809524	0.397620403738	0.000624284250412	401	0.0719386405713	0.462718701665	0.0042458666324	no	no	0.925
7157_1026	1	681	0.0270482793975	0.462351035485	0.00613069667608	196	0.0809523809524	0.397620403738	0.000624284250412	yes	no	0.924
6774_2033	1	144	0.111477374888	0.428095399844	0.000685863231274	374	0.0703272179231	0.471092504248	0.00372501175207	no	no	0.924
6774_1499	3	144	0.111477374888	0.428095399844	0.000685863231274	194	0.0889909727044	0.429033045094	0.00157810568317	no	no	0.924
5925_5925	1	155	0.125558995528	0.427051197108	0.000539815850601	155	0.125558995528	0.427051197108	0.000539815850601	no	yes	0.924
5914_5914	1	157	0.118894009217	0.419072651579	0.00142918461545	157	0.118894009217	0.419072651579	0.00142918461545	no	no	0.924
5594_7157	1	126	0.105396825397	0.419962232448	0.000472743759107	681	0.0270482793975	0.462351035485	0.00613069667608	no	no	0.924
4609_1026	3	1247	0.0145740518343	0.451864897527	0.0106343841542	196	0.0809523809524	0.397620403738	0.000624284250412	no	no	0.924
4088_7157	1	297	0.0716015219647	0.432153796601	0.0021556723548	681	0.0270482793975	0.462351035485	0.00613069667608	no	no	0.924
351_2885	1	121	0.108531548213	0.387435391047	0.000695175288574	773	0.0244041302407	0.404440190699	0.00650014901068	no	no	0.924
3320_7157	1	260	0.0880463306488	0.426802450887	0.000947895404133	681	0.0270482793975	0.462351035485	0.00613069667608	no	no	0.924
2932_7157	1	199	0.0606568194508	0.420354845605	0.00144181418554	681	0.0270482793975	0.462351035485	0.00613069667608	no	no	0.924
2932_4088	1	199	0.0606568194508	0.420354845605	0.00144181418554	297	0.0716015219647	0.432153796601	0.0021556723548	no	no	0.924
2932_207	1	199	0.0606568194508	0.420354845605	0.00144181418554	161	0.092349335244	0.418071949799	0.000901837892776	no	no	0.924
207_7431	1	161	0.092349335244	0.418071949799	0.000901837892776	182	0.0870887647424	0.397500568773	0.00060844731365	no	no	0.924
207_4193	1	161	0.092349335244	0.418071949799	0.000901837892776	215	0.0931880591726	0.433337001608	0.00076732595398	yes	no	0.924
2033_5295	1	374	0.0703272179231	0.471092504248	0.00372501175207	220	0.0919967868769	0.39733292112	0.00129078600348	no	yes	0.924
1956_3312	1	345	0.0458629567115	0.421815718059	0.00261497362646	174	0.104444887383	0.409157669812	0.000495721723317	no	no	0.924
1499_4790	1	194	0.0889909727044	0.429033045094	0.00157810568317	198	0.116169544741	0.404241858736	0.00039708076251	no	no	0.924
1399_5295	1	71	0.206308610401	0.384947674989	0.000163266262155	220	0.0919967868769	0.39733292112	0.00129078600348	yes	no	0.924
1026_2033	1	196	0.0809523809524	0.397620403738	0.000624284250412	374	0.0703272179231	0.471092504248	0.00372501175207	no	no	0.924
1026_1021	1	196	0.0809523809524	0.397620403738	0.000624284250412	98	0.124552913949	0.387868347647	0.000464722694918	yes	no	0.924
10013_1956	1	126	0.0844444444444	0.390841399641	0.000696745183041	345	0.0458629567115	0.421815718059	0.00261497362646	no	no	0.924
8841_3091	1	164	0.118319147305	0.451431849593	0.0015808629224	799	0.0148042596924	0.431569320894	0.00371478322384	no	no	0.923
5925_3065	1	155	0.125558995528	0.427051197108	0.000539815850601	401	0.0719386405713	0.462718701665	0.0042458666324	no	no	0.923
5594_4088	1	126	0.105396825397	0.419962232448	0.000472743759107	297	0.0716015219647	0.432153796601	0.0021556723548	no	no	0.923
5111_3065	1	169	0.109660197677	0.425023648887	0.000558036415248	401	0.0719386405713	0.462718701665	0.0042458666324	no	no	0.923
4914_5295	1	54	0.211915535445	0.38485032794	0.000127229418766	220	0.0919967868769	0.39733292112	0.00129078600348	no	no	0.923
4193_3065	1	215	0.0931880591726	0.433337001608	0.00076732595398	401	0.0719386405713	0.462718701665	0.0042458666324	no	no	0.923
4088_4088	1	297	0.0716015219647	0.432153796601	0.0021556723548	297	0.0716015219647	0.432153796601	0.0021556723548	no	no	0.923
4087_3065	1	208	0.0815533980583	0.398060417465	0.00066800995321	401	0.0719386405713	0.462718701665	0.0042458666324	no	no	0.923
3320_4609	1	260	0.0880463306488	0.426802450887	0.000947895404133	1247	0.0145740518343	0.451864897527	0.0106343841542	no	no	0.923
25_7531	1	258	0.0595281862745	0.394898117895	0.00170720072565	183	0.11625532937	0.402801547528	0.000736358134829	no	no	0.923
1499_4087	1	194	0.0889909727044	0.429033045094	0.00157810568317	208	0.0815533980583	0.398060417465	0.00066800995321	no	no	0.923
1387_7157	1	283	0.0978139298424	0.467242945737	0.00320217161341	681	0.0270482793975	0.462351035485	0.00613069667608	no	yes	0.923
10013_2033	1	126	0.0844444444444	0.390841399641	0.000696745183041	374	0.0703272179231	0.471092504248	0.00372501175207	no	no	0.923
6714_5295	1	290	0.0625725900116	0.44391592004	0.00258319379685	220	0.0919967868769	0.39733292112	0.00129078600348	no	no	0.922
6464_1956	1	150	0.11472697187	0.394205686899	0.000505186255223	345	0.0458629567115	0.421815718059	0.00261497362646	no	no	0.922
5594_6464	1	126	0.105396825397	0.419962232448	0.000472743759107	150	0.11472697187	0.394205686899	0.000505186255223	no	no	0.922
3815_2885	1	43	0.274640088594	0.383232620649	2.83463071841e-05	773	0.0244041302407	0.404440190699	0.00650014901068	yes	no	0.922
3320_1956	1	260	0.0880463306488	0.426802450887	0.000947895404133	345	0.0458629567115	0.421815718059	0.00261497362646	no	no	0.922
207_9869	1	161	0.092349335244	0.418071949799	0.000901837892776	183	0.106261510129	0.391220106949	0.00057247414401	no	no	0.922
207_3320	1	161	0.092349335244	0.418071949799	0.000901837892776	260	0.0880463306488	0.426802450887	0.000947895404133	no	no	0.922
1956_476	1	345	0.0458629567115	0.421815718059	0.00261497362646	139	0.0910261914985	0.400080906136	0.00107994253606	no	no	0.922
1499_2932	1	194	0.0889909727044	0.429033045094	0.00157810568317	199	0.0606568194508	0.420354845605	0.00144181418554	no	no	0.922
1398_27161	1	194	0.0737140110037	0.39260201636	0.00153975677289	168	0.107356715141	0.417278343213	0.000658895948437	no	no	0.922
1387_2033	1	283	0.0978139298424	0.467242945737	0.00320217161341	374	0.0703272179231	0.471092504248	0.00372501175207	no	yes	0.922
1147_4790	1	98	0.217763157895	0.392500760012	0.000185403961368	198	0.116169544741	0.404241858736	0.00039708076251	yes	no	0.922
1026_3725	1	196	0.0809523809524	0.397620403738	0.000624284250412	168	0.128294998175	0.463836091445	0.00160878000283	no	no	0.922
8517_4790	1	328	0.0471354412459	0.397820289325	0.00168960783589	198	0.116169544741	0.404241858736	0.00039708076251	yes	no	0.921
7431_3065	1	182	0.0870887647424	0.397500568773	0.00060844731365	401	0.0719386405713	0.462718701665	0.0042458666324	no	no	0.921
6774_5925	1	144	0.111477374888	0.428095399844	0.000685863231274	155	0.125558995528	0.427051197108	0.000539815850601	no	no	0.921
6774_1956	1	144	0.111477374888	0.428095399844	0.000685863231274	345	0.0458629567115	0.421815718059	0.00261497362646	no	no	0.921
6714_1387	1	290	0.0625725900116	0.44391592004	0.00258319379685	283	0.0978139298424	0.467242945737	0.00320217161341	no	no	0.921
5925_2033	1	155	0.125558995528	0.427051197108	0.000539815850601	374	0.0703272179231	0.471092504248	0.00372501175207	no	yes	0.921
5914_4088	3	157	0.118894009217	0.419072651579	0.00142918461545	297	0.0716015219647	0.432153796601	0.0021556723548	no	no	0.921
5295_5295	1	220	0.0919967868769	0.39733292112	0.00129078600348	220	0.0919967868769	0.39733292112	0.00129078600348	no	yes	0.921
5291_207	2	43	0.286821705426	0.38367855109	7.98643323383e-05	161	0.092349335244	0.418071949799	0.000901837892776	yes	no	0.921
5111_2033	1	169	0.109660197677	0.425023648887	0.000558036415248	374	0.0703272179231	0.471092504248	0.00372501175207	no	no	0.921
4193_7157	1	215	0.0931880591726	0.433337001608	0.00076732595398	681	0.0270482793975	0.462351035485	0.00613069667608	yes	no	0.921
4088_4609	1	297	0.0716015219647	0.432153796601	0.0021556723548	1247	0.0145740518343	0.451864897527	0.0106343841542	no	no	0.921
4087_2033	1	208	0.0815533980583	0.398060417465	0.00066800995321	374	0.0703272179231	0.471092504248	0.00372501175207	no	no	0.921
3551_4790	1	111	0.192830445124	0.390756484464	0.000183482785057	198	0.116169544741	0.404241858736	0.00039708076251	yes	no	0.921
2932_4609	1	199	0.0606568194508	0.420354845605	0.00144181418554	1247	0.0145740518343	0.451864897527	0.0106343841542	no	no	0.921
25_5111	1	258	0.0595281862745	0.394898117895	0.00170720072565	169	0.109660197677	0.425023648887	0.000558036415248	no	no	0.921
207_2475	1	161	0.092349335244	0.418071949799	0.000901837892776	127	0.097935483871	0.387162442435	0.000668033742832	yes	no	0.921
2064_2064	1	138	0.110893246187	0.391111829994	0.000520504712267	138	0.110893246187	0.391111829994	0.000520504712267	no	yes	0.921
2033_1387	1	374	0.0703272179231	0.471092504248	0.00372501175207	283	0.0978139298424	0.467242945737	0.00320217161341	no	yes	0.921
1385_3065	1	108	0.152128764278	0.398148537098	0.000429616023982	401	0.0719386405713	0.462718701665	0.0042458666324	no	no	0.921
1385_2033	1	108	0.152128764278	0.398148537098	0.000429616023982	374	0.0703272179231	0.471092504248	0.00372501175207	yes	no	0.921
8841_1387	1	164	0.118319147305	0.451431849593	0.0015808629224	283	0.0978139298424	0.467242945737	0.00320217161341	no	no	0.92
801_1956	1	253	0.0605119518163	0.448677842981	0.00155227851868	345	0.0458629567115	0.421815718059	0.00261497362646	no	no	0.92
6774_3725	1	144	0.111477374888	0.428095399844	0.000685863231274	168	0.128294998175	0.463836091445	0.00160878000283	no	no	0.92
4193_2033	1	215	0.0931880591726	0.433337001608	0.00076732595398	374	0.0703272179231	0.471092504248	0.00372501175207	no	yes	0.92
4088_3725	1	297	0.0716015219647	0.432153796601	0.0021556723548	168	0.128294998175	0.463836091445	0.00160878000283	no	no	0.92
4087_1499	1	208	0.0815533980583	0.398060417465	0.00066800995321	194	0.0889909727044	0.429033045094	0.00157810568317	no	no	0.92
3717_5295	1	80	0.222784810127	0.388622629221	0.000400048554317	220	0.0919967868769	0.39733292112	0.00129078600348	no	yes	0.92
2130_1387	1	184	0.0554307570882	0.395695844002	0.00175661525905	283	0.0978139298424	0.467242945737	0.00320217161341	no	no	0.92
207_3313	1	161	0.092349335244	0.418071949799	0.000901837892776	212	0.0754716981132	0.404572520161	0.00123330796665	no	no	0.92
1956_6774	1	345	0.0458629567115	0.421815718059	0.00261497362646	144	0.111477374888	0.428095399844	0.000685863231274	no	no	0.92
1759_2885	1	45	0.218161683278	0.384252351242	0.000108073999829	773	0.0244041302407	0.404440190699	0.00650014901068	no	no	0.92
1387_4088	1	283	0.0978139298424	0.467242945737	0.00320217161341	297	0.0716015219647	0.432153796601	0.0021556723548	no	no	0.92
1147_207	1	98	0.217763157895	0.392500760012	0.000185403961368	161	0.092349335244	0.418071949799	0.000901837892776	no	no	0.92
998_1026	1	145	0.084704028366	0.394229252519	0.000840565557287	196	0.0809523809524	0.397620403738	0.000624284250412	no	no	0.919
8517_1387	1	328	0.0471354412459	0.397820289325	0.00168960783589	283	0.0978139298424	0.467242945737	0.00320217161341	no	no	0.919
805_1956	1	254	0.0619028352681	0.448677842981	0.00155287318601	345	0.0458629567115	0.421815718059	0.00261497362646	no	no	0.919
5879_5335	1	130	0.0843996062992	0.386278009419	0.000538166549576	171	0.0949432404541	0.388127063512	0.000623064374732	no	no	0.919
5111_1956	1	169	0.109660197677	0.425023648887	0.000558036415248	345	0.0458629567115	0.421815718059	0.00261497362646	no	no	0.919
4089_3065	1	128	0.120693897638	0.438630738037	0.00175372756068	401	0.0719386405713	0.462718701665	0.0042458666324	no	no	0.919
2932_7431	1	199	0.0606568194508	0.420354845605	0.00144181418554	182	0.0870887647424	0.397500568773	0.00060844731365	no	no	0.919
2932_4790	1	199	0.0606568194508	0.420354845605	0.00144181418554	198	0.116169544741	0.404241858736	0.00039708076251	no	no	0.919
25_4792	1	258	0.0595281862745	0.394898117895	0.00170720072565	108	0.201976639712	0.397197309892	0.000231548664358	no	no	0.919
2534_1499	1	272	0.0605810271238	0.391646061732	0.00173002298556	194	0.0889909727044	0.429033045094	0.00157810568317	no	no	0.919
207_1147	1	161	0.092349335244	0.418071949799	0.000901837892776	98	0.217763157895	0.392500760012	0.000185403961368	yes	no	0.919
2064_8503	1	138	0.110893246187	0.391111829994	0.000520504712267	41	0.119512195122	0.320362736757	0.000185682872041	yes	no	0.919
1956_3313	1	345	0.0458629567115	0.421815718059	0.00261497362646	212	0.0754716981132	0.404572520161	0.00123330796665	no	no	0.919
1398_4088	1	194	0.0737140110037	0.39260201636	0.00153975677289	297	0.0716015219647	0.432153796601	0.0021556723548	no	no	0.919
1387_4609	1	283	0.0978139298424	0.467242945737	0.00320217161341	1247	0.0145740518343	0.451864897527	0.0106343841542	no	yes	0.919
1029_1021	1	178	0.0557792207792	0.394299966286	0.00104503427348	98	0.124552913949	0.387868347647	0.000464722694918	yes	no	0.919
9846_5295	1	38	0.285917496444	0.332940675312	6.28201158936e-06	220	0.0919967868769	0.39733292112	0.00129078600348	yes	no	0.918
8517_1026	1	328	0.0471354412459	0.397820289325	0.00168960783589	196	0.0809523809524	0.397620403738	0.000624284250412	no	no	0.918
7329_7157	1	220	0.0819769162474	0.452402204578	0.00147897415153	681	0.0270482793975	0.462351035485	0.00613069667608	no	no	0.918
6714_1956	1	290	0.0625725900116	0.44391592004	0.00258319379685	345	0.0458629567115	0.421815718059	0.00261497362646	no	no	0.918
5925_3725	1	155	0.125558995528	0.427051197108	0.000539815850601	168	0.128294998175	0.463836091445	0.00160878000283	no	yes	0.918
5347_1499	1	135	0.0997949419002	0.389012344582	0.000460956892435	194	0.0889909727044	0.429033045094	0.00157810568317	no	no	0.918
4609_4087	1	1247	0.0145740518343	0.451864897527	0.0106343841542	208	0.0815533980583	0.398060417465	0.00066800995321	no	no	0.918
4609_3091	1	1247	0.0145740518343	0.451864897527	0.0106343841542	799	0.0148042596924	0.431569320894	0.00371478322384	no	no	0.918
4089_1499	1	128	0.120693897638	0.438630738037	0.00175372756068	194	0.0889909727044	0.429033045094	0.00157810568317	no	yes	0.918
3815_5295	1	43	0.274640088594	0.383232620649	2.83463071841e-05	220	0.0919967868769	0.39733292112	0.00129078600348	yes	no	0.918
3654_207	1	62	0.202824858757	0.384506264132	0.000122297608014	161	0.092349335244	0.418071949799	0.000901837892776	no	no	0.918
3551_207	1	111	0.192830445124	0.390756484464	0.000183482785057	161	0.092349335244	0.418071949799	0.000901837892776	no	no	0.918
3480_6464	1	67	0.226442307692	0.389609894019	0.000322240692475	150	0.11472697187	0.394205686899	0.000505186255223	yes	no	0.918
3320_3725	1	260	0.0880463306488	0.426802450887	0.000947895404133	168	0.128294998175	0.463836091445	0.00160878000283	no	no	0.918
25_7533	1	258	0.0595281862745	0.394898117895	0.00170720072565	156	0.104829810712	0.422518383914	0.000881970450742	no	no	0.918
2549_2885	1	29	0.243842364532	0.313062755098	4.26123817379e-06	773	0.0244041302407	0.404440190699	0.00650014901068	yes	no	0.918
2317_5295	1	263	0.0552313586796	0.403985967663	0.00188053039836	220	0.0919967868769	0.39733292112	0.00129078600348	no	no	0.918
2317_2885	1	263	0.0552313586796	0.403985967663	0.00188053039836	773	0.0244041302407	0.404440190699	0.00650014901068	no	no	0.918
2033_3065	1	374	0.0703272179231	0.471092504248	0.00372501175207	401	0.0719386405713	0.462718701665	0.0042458666324	no	no	0.918
1956_8503	1	345	0.0458629567115	0.421815718059	0.00261497362646	41	0.119512195122	0.320362736757	0.000185682872041	yes	no	0.918
1499_9759	1	194	0.0889909727044	0.429033045094	0.00157810568317	124	0.122070180192	0.411506558404	0.0004863613565	no	no	0.918
1499_10856	1	194	0.0889909727044	0.429033045094	0.00157810568317	177	0.124991789819	0.407430306199	0.000451858929809	no	no	0.918
1457_3091	1	254	0.0571099561171	0.419873104446	0.00108797887832	799	0.0148042596924	0.431569320894	0.00371478322384	no	no	0.918
1398_8503	1	194	0.0737140110037	0.39260201636	0.00153975677289	41	0.119512195122	0.320362736757	0.000185682872041	yes	no	0.918
10971_2885	1	351	0.0658363858364	0.433071400924	0.00174862270084	773	0.0244041302407	0.404440190699	0.00650014901068	no	no	0.918
1026_5111	1	196	0.0809523809524	0.397620403738	0.000624284250412	169	0.109660197677	0.425023648887	0.000558036415248	no	no	0.918
1026_1019	1	196	0.0809523809524	0.397620403738	0.000624284250412	101	0.131881188119	0.390756484464	0.000283635940704	yes	no	0.918
867_2885	1	133	0.14339401057	0.388706619416	0.000198038512098	773	0.0244041302407	0.404440190699	0.00650014901068	no	no	0.917
7431_207	1	182	0.0870887647424	0.397500568773	0.00060844731365	161	0.092349335244	0.418071949799	0.000901837892776	no	no	0.917
7157_4087	1	681	0.0270482793975	0.462351035485	0.00613069667608	208	0.0815533980583	0.398060417465	0.00066800995321	no	no	0.917
5894_5925	1	109	0.144771645212	0.388889996824	0.000342507943996	155	0.125558995528	0.427051197108	0.000539815850601	no	no	0.917
5290_208	2	59	0.209818819404	0.384297135029	0.000105701792857	82	0.125564588979	0.390240069598	0.000474874441192	yes	no	0.917
4792_4790	1	108	0.201976639712	0.397197309892	0.000231548664358	198	0.116169544741	0.404241858736	0.00039708076251	yes	no	0.917
4609_5914	3	1247	0.0145740518343	0.451864897527	0.0106343841542	157	0.118894009217	0.419072651579	0.00142918461545	no	no	0.917
4089_2033	1	128	0.120693897638	0.438630738037	0.00175372756068	374	0.0703272179231	0.471092504248	0.00372501175207	no	yes	0.917
4087_4089	1	208	0.0815533980583	0.398060417465	0.00066800995321	128	0.120693897638	0.438630738037	0.00175372756068	yes	no	0.917
4087_3725	1	208	0.0815533980583	0.398060417465	0.00066800995321	168	0.128294998175	0.463836091445	0.00160878000283	no	no	0.917
25_3312	1	258	0.0595281862745	0.394898117895	0.00170720072565	174	0.104444887383	0.409157669812	0.000495721723317	no	no	0.917
25_2475	1	258	0.0595281862745	0.394898117895	0.00170720072565	127	0.097935483871	0.387162442435	0.000668033742832	no	no	0.917
2534_6464	1	272	0.0605810271238	0.391646061732	0.00173002298556	150	0.11472697187	0.394205686899	0.000505186255223	no	no	0.917
2475_207	1	127	0.097935483871	0.387162442435	0.000668033742832	161	0.092349335244	0.418071949799	0.000901837892776	no	no	0.917
1956_3320	1	345	0.0458629567115	0.421815718059	0.00261497362646	260	0.0880463306488	0.426802450887	0.000947895404133	no	no	0.917
1937_2885	1	227	0.0580158730159	0.395996813619	0.00120401935711	773	0.0244041302407	0.404440190699	0.00650014901068	no	no	0.917
1399_2885	1	71	0.206308610401	0.384947674989	0.000163266262155	773	0.0244041302407	0.404440190699	0.00650014901068	no	no	0.917
1387_5914	1	283	0.0978139298424	0.467242945737	0.00320217161341	157	0.118894009217	0.419072651579	0.00142918461545	no	no	0.917
10919_2885	1	107	0.172344322344	0.388294651889	0.000400149416163	773	0.0244041302407	0.404440190699	0.00650014901068	no	no	0.917
861_1387	1	75	0.290715372907	0.419205848379	0.000199089020819	283	0.0978139298424	0.467242945737	0.00320217161341	no	no	0.916
7533_7533	1	156	0.104829810712	0.422518383914	0.000881970450742	156	0.104829810712	0.422518383914	0.000881970450742	no	no	0.916
7157_3091	1	681	0.0270482793975	0.462351035485	0.00613069667608	799	0.0148042596924	0.431569320894	0.00371478322384	no	no	0.916
6498_5925	1	103	0.125148514851	0.392010795126	0.000423700391724	155	0.125558995528	0.427051197108	0.000539815850601	no	no	0.916
6464_5335	1	150	0.11472697187	0.394205686899	0.000505186255223	171	0.0949432404541	0.388127063512	0.000623064374732	no	no	0.916
5914_8841	1	157	0.118894009217	0.419072651579	0.00142918461545	164	0.118319147305	0.451431849593	0.0015808629224	no	no	0.916
5894_207	1	109	0.144771645212	0.388889996824	0.000342507943996	161	0.092349335244	0.418071949799	0.000901837892776	no	no	0.916
5335_207	1	171	0.0949432404541	0.388127063512	0.000623064374732	161	0.092349335244	0.418071949799	0.000901837892776	no	no	0.916
4928_1387	1	151	0.0721412803532	0.390980431383	0.000762178036387	283	0.0978139298424	0.467242945737	0.00320217161341	no	no	0.916
4609_5925	1	1247	0.0145740518343	0.451864897527	0.0106343841542	155	0.125558995528	0.427051197108	0.000539815850601	no	yes	0.916
3065_3091	1	401	0.0719386405713	0.462718701665	0.0042458666324	799	0.0148042596924	0.431569320894	0.00371478322384	no	no	0.916
2549_5295	1	29	0.243842364532	0.313062755098	4.26123817379e-06	220	0.0919967868769	0.39733292112	0.00129078600348	yes	no	0.916
1499_10987	1	194	0.0889909727044	0.429033045094	0.00157810568317	158	0.0978795452713	0.391452330993	0.000467786593198	no	no	0.916
998_7157	1	145	0.084704028366	0.394229252519	0.000840565557287	681	0.0270482793975	0.462351035485	0.00613069667608	no	no	0.915
998_5058	1	145	0.084704028366	0.394229252519	0.000840565557287	64	0.203067160233	0.384334462826	0.00014080669142	yes	no	0.915
9869_3065	1	183	0.106261510129	0.391220106949	0.00057247414401	401	0.0719386405713	0.462718701665	0.0042458666324	no	no	0.915
9101_2885	1	42	0.248548199768	0.383730643917	9.03097807582e-05	773	0.0244041302407	0.404440190699	0.00650014901068	no	no	0.915
8841_5295	1	164	0.118319147305	0.451431849593	0.0015808629224	220	0.0919967868769	0.39733292112	0.00129078600348	no	no	0.915
808_1956	1	250	0.0540401606426	0.448677842981	0.00155111961711	345	0.0458629567115	0.421815718059	0.00261497362646	no	no	0.915
6908_1387	1	136	0.128268432275	0.427466419092	0.000679200308831	283	0.0978139298424	0.467242945737	0.00320217161341	no	no	0.915
6714_5914	1	290	0.0625725900116	0.44391592004	0.00258319379685	157	0.118894009217	0.419072651579	0.00142918461545	no	no	0.915
6714_4088	1	290	0.0625725900116	0.44391592004	0.00258319379685	297	0.0716015219647	0.432153796601	0.0021556723548	no	no	0.915
6714_2033	1	290	0.0625725900116	0.44391592004	0.00258319379685	374	0.0703272179231	0.471092504248	0.00372501175207	no	no	0.915
6667_3091	1	300	0.0643120240436	0.442763485182	0.00144730132883	799	0.0148042596924	0.431569320894	0.00371478322384	no	no	0.915
6498_3065	1	103	0.125148514851	0.392010795126	0.000423700391724	401	0.0719386405713	0.462718701665	0.0042458666324	no	no	0.915
5594_9759	1	126	0.105396825397	0.419962232448	0.000472743759107	124	0.122070180192	0.411506558404	0.0004863613565	no	no	0.915
4089_4088	1	128	0.120693897638	0.438630738037	0.00175372756068	297	0.0716015219647	0.432153796601	0.0021556723548	yes	no	0.915
3064_2885	1	323	0.0479361370717	0.405659233308	0.00256435678894	773	0.0244041302407	0.404440190699	0.00650014901068	no	no	0.915
25_7157	1	258	0.0595281862745	0.394898117895	0.00170720072565	681	0.0270482793975	0.462351035485	0.00613069667608	no	yes	0.915
2318_5335	1	211	0.0492270887008	0.397500568773	0.00247651042497	171	0.0949432404541	0.388127063512	0.000623064374732	no	no	0.915
2316_2885	1	100	0.120404040404	0.420640843842	0.000794794336071	773	0.0244041302407	0.404440190699	0.00650014901068	no	no	0.915
2064_6774	1	138	0.110893246187	0.391111829994	0.000520504712267	144	0.111477374888	0.428095399844	0.000685863231274	no	no	0.915
2033_7157	1	374	0.0703272179231	0.471092504248	0.00372501175207	681	0.0270482793975	0.462351035485	0.00613069667608	no	yes	0.915
2033_4088	1	374	0.0703272179231	0.471092504248	0.00372501175207	297	0.0716015219647	0.432153796601	0.0021556723548	no	no	0.915
2033_2033	1	374	0.0703272179231	0.471092504248	0.00372501175207	374	0.0703272179231	0.471092504248	0.00372501175207	no	yes	0.915
1499_5347	1	194	0.0889909727044	0.429033045094	0.00157810568317	135	0.0997949419002	0.389012344582	0.000460956892435	no	no	0.915
8841_2033	1	164	0.118319147305	0.451431849593	0.0015808629224	374	0.0703272179231	0.471092504248	0.00372501175207	no	no	0.914
861_3065	1	75	0.290715372907	0.419205848379	0.000199089020819	401	0.0719386405713	0.462718701665	0.0042458666324	yes	no	0.914
8517_207	1	328	0.0471354412459	0.397820289325	0.00168960783589	161	0.092349335244	0.418071949799	0.000901837892776	no	no	0.914
805_4609	1	254	0.0619028352681	0.448677842981	0.00155287318601	1247	0.0145740518343	0.451864897527	0.0106343841542	no	no	0.914
801_4609	1	253	0.0605119518163	0.448677842981	0.00155227851868	1247	0.0145740518343	0.451864897527	0.0106343841542	no	no	0.914
7529_2885	1	210	0.0789701526544	0.401167994331	0.000646139899083	773	0.0244041302407	0.404440190699	0.00650014901068	no	no	0.914
7329_4089	1	220	0.0819769162474	0.452402204578	0.00147897415153	128	0.120693897638	0.438630738037	0.00175372756068	no	no	0.914
7175_4790	1	144	0.080710955711	0.394551598596	0.000732072784662	198	0.116169544741	0.404241858736	0.00039708076251	no	no	0.914
6774_8841	1	144	0.111477374888	0.428095399844	0.000685863231274	164	0.118319147305	0.451431849593	0.0015808629224	no	no	0.914
6464_6464	1	150	0.11472697187	0.394205686899	0.000505186255223	150	0.11472697187	0.394205686899	0.000505186255223	no	no	0.914
5914_6688	1	157	0.118894009217	0.419072651579	0.00142918461545	48	0.160460992908	0.418523001595	0.000124531433572	yes	no	0.914
5914_5594	1	157	0.118894009217	0.419072651579	0.00142918461545	126	0.105396825397	0.419962232448	0.000472743759107	no	no	0.914
5914_3066	1	157	0.118894009217	0.419072651579	0.00142918461545	257	0.0889918171993	0.410073599511	0.00105405396968	no	no	0.914
5747_2885	1	99	0.169888316151	0.388073770271	0.000250680365401	773	0.0244041302407	0.404440190699	0.00650014901068	no	no	0.914
5295_1499	1	220	0.0919967868769	0.39733292112	0.00129078600348	194	0.0889909727044	0.429033045094	0.00157810568317	no	yes	0.914
5291_208	2	43	0.286821705426	0.38367855109	7.98643323383e-05	82	0.125564588979	0.390240069598	0.000474874441192	yes	no	0.914
4088_207	1	297	0.0716015219647	0.432153796601	0.0021556723548	161	0.092349335244	0.418071949799	0.000901837892776	no	no	0.914
3725_3091	1	168	0.128294998175	0.463836091445	0.00160878000283	799	0.0148042596924	0.431569320894	0.00371478322384	no	no	0.914
3064_5295	1	323	0.0479361370717	0.405659233308	0.00256435678894	220	0.0919967868769	0.39733292112	0.00129078600348	no	no	0.914
2316_5295	1	100	0.120404040404	0.420640843842	0.000794794336071	220	0.0919967868769	0.39733292112	0.00129078600348	no	no	0.914
2033_5914	1	374	0.0703272179231	0.471092504248	0.00372501175207	157	0.118894009217	0.419072651579	0.00142918461545	no	no	0.914
2033_1026	1	374	0.0703272179231	0.471092504248	0.00372501175207	196	0.0809523809524	0.397620403738	0.000624284250412	no	no	0.914
1499_3064	1	194	0.0889909727044	0.429033045094	0.00157810568317	323	0.0479361370717	0.405659233308	0.00256435678894	no	no	0.914
1457_1387	1	254	0.0571099561171	0.419873104446	0.00108797887832	283	0.0978139298424	0.467242945737	0.00320217161341	no	no	0.914
1026_7157	1	196	0.0809523809524	0.397620403738	0.000624284250412	681	0.0270482793975	0.462351035485	0.00613069667608	no	no	0.914
8517_7431	1	328	0.0471354412459	0.397820289325	0.00168960783589	182	0.0870887647424	0.397500568773	0.00060844731365	no	no	0.913
801_815	1	253	0.0605119518163	0.448677842981	0.00155227851868	34	0.278225806452	0.384349395975	8.65755345087e-05	yes	no	0.913
801_207	1	253	0.0605119518163	0.448677842981	0.00155227851868	161	0.092349335244	0.418071949799	0.000901837892776	no	no	0.913
7533_7531	1	156	0.104829810712	0.422518383914	0.000881970450742	183	0.11625532937	0.402801547528	0.000736358134829	no	no	0.913
7431_4790	1	182	0.0870887647424	0.397500568773	0.00060844731365	198	0.116169544741	0.404241858736	0.00039708076251	no	no	0.913
7329_3725	1	220	0.0819769162474	0.452402204578	0.00147897415153	168	0.128294998175	0.463836091445	0.00160878000283	no	no	0.913
6667_2885	1	300	0.0643120240436	0.442763485182	0.00144730132883	773	0.0244041302407	0.404440190699	0.00650014901068	no	no	0.913
6160_27161	1	129	0.103112110986	0.389418171963	0.000456642794997	168	0.107356715141	0.417278343213	0.000658895948437	no	no	0.913
5295_2033	1	220	0.0919967868769	0.39733292112	0.00129078600348	374	0.0703272179231	0.471092504248	0.00372501175207	no	yes	0.913
5295_1956	1	220	0.0919967868769	0.39733292112	0.00129078600348	345	0.0458629567115	0.421815718059	0.00261497362646	no	yes	0.913
5293_5295	1	29	0.381773399015	0.381459216574	3.5671226392e-05	220	0.0919967868769	0.39733292112	0.00129078600348	no	no	0.913
5159_5335	1	66	0.179563492063	0.385337556161	9.26614773356e-05	171	0.0949432404541	0.388127063512	0.000623064374732	yes	no	0.913
5058_207	1	64	0.203067160233	0.384334462826	0.00014080669142	161	0.092349335244	0.418071949799	0.000901837892776	no	no	0.913
4609_7531	1	1247	0.0145740518343	0.451864897527	0.0106343841542	183	0.11625532937	0.402801547528	0.000736358134829	no	no	0.913
4609_1387	1	1247	0.0145740518343	0.451864897527	0.0106343841542	283	0.0978139298424	0.467242945737	0.00320217161341	no	yes	0.913
4255_1387	1	99	0.160173160173	0.391127294461	0.000323423322512	283	0.0978139298424	0.467242945737	0.00320217161341	no	no	0.913
4087_207	1	208	0.0815533980583	0.398060417465	0.00066800995321	161	0.092349335244	0.418071949799	0.000901837892776	no	no	0.913
3725_1387	1	168	0.128294998175	0.463836091445	0.00160878000283	283	0.0978139298424	0.467242945737	0.00320217161341	no	yes	0.913
2810_1956	1	166	0.0742929821936	0.396982117514	0.000749183155925	345	0.0458629567115	0.421815718059	0.00261497362646	no	no	0.913
25_7529	1	258	0.0595281862745	0.394898117895	0.00170720072565	210	0.0789701526544	0.401167994331	0.000646139899083	no	no	0.913
2547_2885	1	184	0.100083155144	0.442961753765	0.00136563910935	773	0.0244041302407	0.404440190699	0.00650014901068	no	no	0.913
207_5894	1	161	0.092349335244	0.418071949799	0.000901837892776	109	0.144771645212	0.388889996824	0.000342507943996	no	no	0.913
2064_1398	1	138	0.110893246187	0.391111829994	0.000520504712267	194	0.0737140110037	0.39260201636	0.00153975677289	no	no	0.913
1956_10013	1	345	0.0458629567115	0.421815718059	0.00261497362646	126	0.0844444444444	0.390841399641	0.000696745183041	no	no	0.913
1915_2885	1	292	0.0520406722214	0.39785228967	0.00138631401231	773	0.0244041302407	0.404440190699	0.00650014901068	no	no	0.913
1387_3725	1	283	0.0978139298424	0.467242945737	0.00320217161341	168	0.128294998175	0.463836091445	0.00160878000283	no	yes	0.913
10987_1499	1	158	0.0978795452713	0.391452330993	0.000467786593198	194	0.0889909727044	0.429033045094	0.00157810568317	no	no	0.913
1017_5925	1	111	0.114169215087	0.396250617057	0.000358358515094	155	0.125558995528	0.427051197108	0.000539815850601	yes	no	0.913
10040_2885	1	38	0.271692745377	0.383358862333	7.73297582767e-05	773	0.0244041302407	0.404440190699	0.00650014901068	no	no	0.913
8841_5914	1	164	0.118319147305	0.451431849593	0.0015808629224	157	0.118894009217	0.419072651579	0.00142918461545	no	no	0.912
805_207	1	254	0.0619028352681	0.448677842981	0.00155287318601	161	0.092349335244	0.418071949799	0.000901837892776	no	no	0.912
5925_8841	1	155	0.125558995528	0.427051197108	0.000539815850601	164	0.118319147305	0.451431849593	0.0015808629224	no	no	0.912
5594_476	1	126	0.105396825397	0.419962232448	0.000472743759107	139	0.0910261914985	0.400080906136	0.00107994253606	no	no	0.912
5130_1387	1	106	0.102246181491	0.386700823057	0.000698671141945	283	0.0978139298424	0.467242945737	0.00320217161341	no	no	0.912
468_1387	1	58	0.240909090909	0.387071545007	0.000123868356968	283	0.0978139298424	0.467242945737	0.00320217161341	yes	no	0.912
4087_7157	1	208	0.0815533980583	0.398060417465	0.00066800995321	681	0.0270482793975	0.462351035485	0.00613069667608	no	no	0.912
3551_1387	1	111	0.192830445124	0.390756484464	0.000183482785057	283	0.0978139298424	0.467242945737	0.00320217161341	no	no	0.912
2547_1387	1	184	0.100083155144	0.442961753765	0.00136563910935	283	0.0978139298424	0.467242945737	0.00320217161341	no	no	0.912
2130_2033	1	184	0.0554307570882	0.395695844002	0.00175661525905	374	0.0703272179231	0.471092504248	0.00372501175207	no	no	0.912
207_672	1	161	0.092349335244	0.418071949799	0.000901837892776	204	0.11137382395	0.448240723393	0.00110389324034	no	yes	0.912
207_5058	1	161	0.092349335244	0.418071949799	0.000901837892776	64	0.203067160233	0.384334462826	0.00014080669142	no	no	0.912
2033_4609	1	374	0.0703272179231	0.471092504248	0.00372501175207	1247	0.0145740518343	0.451864897527	0.0106343841542	no	yes	0.912
1956_1432	1	345	0.0458629567115	0.421815718059	0.00261497362646	120	0.121251629726	0.389333874022	0.000342946049854	no	no	0.912
1499_7534	1	194	0.0889909727044	0.429033045094	0.00157810568317	557	0.0436920675188	0.435502351158	0.00368246486016	no	no	0.912
1499_1147	1	194	0.0889909727044	0.429033045094	0.00157810568317	98	0.217763157895	0.392500760012	0.000185403961368	no	no	0.912
1387_1026	1	283	0.0978139298424	0.467242945737	0.00320217161341	196	0.0809523809524	0.397620403738	0.000624284250412	no	no	0.912
10617_2885	1	38	0.280227596017	0.38236603097	0.000105809811172	773	0.0244041302407	0.404440190699	0.00650014901068	no	no	0.912
1029_1019	1	178	0.0557792207792	0.394299966286	0.00104503427348	101	0.131881188119	0.390756484464	0.000283635940704	yes	no	0.912
1026_6774	1	196	0.0809523809524	0.397620403738	0.000624284250412	144	0.111477374888	0.428095399844	0.000685863231274	no	no	0.912
9915_3091	1	14	0.287878787879	0.309067062557	2.28429455924e-06	799	0.0148042596924	0.431569320894	0.00371478322384	yes	no	0.911
9869_207	1	183	0.106261510129	0.391220106949	0.00057247414401	161	0.092349335244	0.418071949799	0.000901837892776	no	no	0.911
805_815	1	254	0.0619028352681	0.448677842981	0.00155287318601	34	0.278225806452	0.384349395975	8.65755345087e-05	yes	no	0.911
7533_3312	1	156	0.104829810712	0.422518383914	0.000881970450742	174	0.104444887383	0.409157669812	0.000495721723317	no	no	0.911
7157_1387	1	681	0.0270482793975	0.462351035485	0.00613069667608	283	0.0978139298424	0.467242945737	0.00320217161341	no	yes	0.911
6850_5295	1	72	0.205383022774	0.395316325149	0.000464987002992	220	0.0919967868769	0.39733292112	0.00129078600348	no	no	0.911
5515_207	1	114	0.151684521037	0.39581459313	0.000448424520857	161	0.092349335244	0.418071949799	0.000901837892776	no	no	0.911
5335_6464	1	171	0.0949432404541	0.388127063512	0.000623064374732	150	0.11472697187	0.394205686899	0.000505186255223	no	no	0.911
4193_3725	1	215	0.0931880591726	0.433337001608	0.00076732595398	168	0.128294998175	0.463836091445	0.00160878000283	no	yes	0.911
405_3091	1	49	0.302497687327	0.387640355201	0.000115811109683	799	0.0148042596924	0.431569320894	0.00371478322384	yes	no	0.911
3716_2885	1	57	0.221177944862	0.38657992474	0.000218770931647	773	0.0244041302407	0.404440190699	0.00650014901068	no	no	0.911
3320_207	1	260	0.0880463306488	0.426802450887	0.000947895404133	161	0.092349335244	0.418071949799	0.000901837892776	no	no	0.911
2932_10987	1	199	0.0606568194508	0.420354845605	0.00144181418554	158	0.0978795452713	0.391452330993	0.000467786593198	no	no	0.911
2495_2885	1	42	0.252032520325	0.384618391236	0.000104844466925	773	0.0244041302407	0.404440190699	0.00650014901068	no	no	0.911
1956_3064	1	345	0.0458629567115	0.421815718059	0.00261497362646	323	0.0479361370717	0.405659233308	0.00256435678894	no	no	0.911
1387_8841	1	283	0.0978139298424	0.467242945737	0.00320217161341	164	0.118319147305	0.451431849593	0.0015808629224	no	no	0.911
1387_207	1	283	0.0978139298424	0.467242945737	0.00320217161341	161	0.092349335244	0.418071949799	0.000901837892776	no	yes	0.911
1173_2885	1	60	0.168784029038	0.388462385054	0.000453920632198	773	0.0244041302407	0.404440190699	0.00650014901068	no	no	0.911
1147_1387	1	98	0.217763157895	0.392500760012	0.000185403961368	283	0.0978139298424	0.467242945737	0.00320217161341	no	no	0.911
10915_2885	1	67	0.206693803709	0.385540306117	9.32674071097e-05	773	0.0244041302407	0.404440190699	0.00650014901068	no	no	0.911
1026_7431	1	196	0.0809523809524	0.397620403738	0.000624284250412	182	0.0870887647424	0.397500568773	0.00060844731365	no	no	0.911
10013_2064	1	126	0.0844444444444	0.390841399641	0.000696745183041	138	0.110893246187	0.391111829994	0.000520504712267	no	no	0.911
9846_2885	1	38	0.285917496444	0.332940675312	6.28201158936e-06	773	0.0244041302407	0.404440190699	0.00650014901068	no	no	0.91
8841_5925	1	164	0.118319147305	0.451431849593	0.0015808629224	155	0.125558995528	0.427051197108	0.000539815850601	no	no	0.91
861_3066	1	75	0.290715372907	0.419205848379	0.000199089020819	257	0.0889918171993	0.410073599511	0.00105405396968	yes	no	0.91
808_4609	1	250	0.0540401606426	0.448677842981	0.00155111961711	1247	0.0145740518343	0.451864897527	0.0106343841542	no	no	0.91
808_207	1	250	0.0540401606426	0.448677842981	0.00155111961711	161	0.092349335244	0.418071949799	0.000901837892776	no	no	0.91
801_4790	1	253	0.0605119518163	0.448677842981	0.00155227851868	198	0.116169544741	0.404241858736	0.00039708076251	no	no	0.91
7533_9759	1	156	0.104829810712	0.422518383914	0.000881970450742	124	0.122070180192	0.411506558404	0.0004863613565	no	no	0.91
5925_7157	1	155	0.125558995528	0.427051197108	0.000539815850601	681	0.0270482793975	0.462351035485	0.00613069667608	no	yes	0.91
5914_9759	1	157	0.118894009217	0.419072651579	0.00142918461545	124	0.122070180192	0.411506558404	0.0004863613565	no	no	0.91
5468_5925	1	95	0.178354371201	0.396012666808	0.000200264405505	155	0.125558995528	0.427051197108	0.000539815850601	no	no	0.91
5111_5111	1	169	0.109660197677	0.425023648887	0.000558036415248	169	0.109660197677	0.425023648887	0.000558036415248	no	no	0.91
4609_3312	1	1247	0.0145740518343	0.451864897527	0.0106343841542	174	0.104444887383	0.409157669812	0.000495721723317	no	no	0.91
4609_10856	1	1247	0.0145740518343	0.451864897527	0.0106343841542	177	0.124991789819	0.407430306199	0.000451858929809	no	no	0.91
4087_4609	1	208	0.0815533980583	0.398060417465	0.00066800995321	1247	0.0145740518343	0.451864897527	0.0106343841542	no	no	0.91
2932_2475	1	199	0.0606568194508	0.420354845605	0.00144181418554	127	0.097935483871	0.387162442435	0.000668033742832	no	no	0.91
22941_5295	1	29	0.283251231527	0.33487932578	1.78649392328e-05	220	0.0919967868769	0.39733292112	0.00129078600348	no	no	0.91
2064_5296	1	138	0.110893246187	0.391111829994	0.000520504712267	50	0.283265306122	0.388332760342	6.12455519081e-05	yes	no	0.91
2064_5058	1	138	0.110893246187	0.391111829994	0.000520504712267	64	0.203067160233	0.384334462826	0.00014080669142	no	no	0.91
2064_3320	1	138	0.110893246187	0.391111829994	0.000520504712267	260	0.0880463306488	0.426802450887	0.000947895404133	no	no	0.91
2033_5925	1	374	0.0703272179231	0.471092504248	0.00372501175207	155	0.125558995528	0.427051197108	0.000539815850601	no	yes	0.91
1956_10971	1	345	0.0458629567115	0.421815718059	0.00261497362646	351	0.0658363858364	0.433071400924	0.00174862270084	no	no	0.91
1499_51176	1	194	0.0889909727044	0.429033045094	0.00157810568317	36	0.249206349206	0.335418693664	1.17204927667e-05	yes	no	0.91
1457_3065	1	254	0.0571099561171	0.419873104446	0.00108797887832	401	0.0719386405713	0.462718701665	0.0042458666324	no	no	0.91
1147_4087	1	98	0.217763157895	0.392500760012	0.000185403961368	208	0.0815533980583	0.398060417465	0.00066800995321	no	no	0.91
1026_9869	1	196	0.0809523809524	0.397620403738	0.000624284250412	183	0.106261510129	0.391220106949	0.00057247414401	no	no	0.91
1026_9759	1	196	0.0809523809524	0.397620403738	0.000624284250412	124	0.122070180192	0.411506558404	0.0004863613565	no	no	0.91
10013_1026	1	126	0.0844444444444	0.390841399641	0.000696745183041	196	0.0809523809524	0.397620403738	0.000624284250412	no	no	0.91
8517_3312	1	328	0.0471354412459	0.397820289325	0.00168960783589	174	0.104444887383	0.409157669812	0.000495721723317	no	no	0.909
805_4790	1	254	0.0619028352681	0.448677842981	0.00155287318601	198	0.116169544741	0.404241858736	0.00039708076251	no	no	0.909
7157_7531	1	681	0.0270482793975	0.462351035485	0.00613069667608	183	0.11625532937	0.402801547528	0.000736358134829	no	no	0.909
6908_3065	1	136	0.128268432275	0.427466419092	0.000679200308831	401	0.0719386405713	0.462718701665	0.0042458666324	no	no	0.909
6774_7422	3	144	0.111477374888	0.428095399844	0.000685863231274	31	0.233990147783	0.305558571183	5.78434675631e-06	yes	no	0.909
6230_2885	1	61	0.153126826417	0.391220106949	0.000230773871703	773	0.0244041302407	0.404440190699	0.00650014901068	no	no	0.909
5925_6774	1	155	0.125558995528	0.427051197108	0.000539815850601	144	0.111477374888	0.428095399844	0.000685863231274	no	no	0.909
5371_1387	1	107	0.196703296703	0.428354930247	0.000893627351557	283	0.0978139298424	0.467242945737	0.00320217161341	no	no	0.909
5159_6464	1	66	0.179563492063	0.385337556161	9.26614773356e-05	150	0.11472697187	0.394205686899	0.000505186255223	yes	no	0.909
4928_3065	1	151	0.0721412803532	0.390980431383	0.000762178036387	401	0.0719386405713	0.462718701665	0.0042458666324	no	no	0.909
4609_9759	3	1247	0.0145740518343	0.451864897527	0.0106343841542	124	0.122070180192	0.411506558404	0.0004863613565	no	no	0.909
4609_5594	1	1247	0.0145740518343	0.451864897527	0.0106343841542	126	0.105396825397	0.419962232448	0.000472743759107	no	no	0.909
4088_4087	1	297	0.0716015219647	0.432153796601	0.0021556723548	208	0.0815533980583	0.398060417465	0.00066800995321	no	no	0.909
4088_2932	1	297	0.0716015219647	0.432153796601	0.0021556723548	199	0.0606568194508	0.420354845605	0.00144181418554	no	no	0.909
4087_4088	1	208	0.0815533980583	0.398060417465	0.00066800995321	297	0.0716015219647	0.432153796601	0.0021556723548	no	no	0.909
4086_1387	1	122	0.0836134453782	0.414298595029	0.000798874146461	283	0.0978139298424	0.467242945737	0.00320217161341	no	no	0.909
3717_2885	1	80	0.222784810127	0.388622629221	0.000400048554317	773	0.0244041302407	0.404440190699	0.00650014901068	no	no	0.909
25_4193	1	258	0.0595281862745	0.394898117895	0.00170720072565	215	0.0931880591726	0.433337001608	0.00076732595398	no	yes	0.909
25_3320	1	258	0.0595281862745	0.394898117895	0.00170720072565	260	0.0880463306488	0.426802450887	0.000947895404133	no	no	0.909
2335_2885	1	84	0.122553447757	0.391801184442	0.000744338194603	773	0.0244041302407	0.404440190699	0.00650014901068	no	no	0.909
2130_4089	1	184	0.0554307570882	0.395695844002	0.00175661525905	128	0.120693897638	0.438630738037	0.00175372756068	no	no	0.909
207_7534	1	161	0.092349335244	0.418071949799	0.000901837892776	557	0.0436920675188	0.435502351158	0.00368246486016	no	no	0.909
2033_4089	1	374	0.0703272179231	0.471092504248	0.00372501175207	128	0.120693897638	0.438630738037	0.00175372756068	no	yes	0.909
2033_4087	1	374	0.0703272179231	0.471092504248	0.00372501175207	208	0.0815533980583	0.398060417465	0.00066800995321	no	no	0.909
2033_207	1	374	0.0703272179231	0.471092504248	0.00372501175207	161	0.092349335244	0.418071949799	0.000901837892776	no	yes	0.909
1956_5359	1	345	0.0458629567115	0.421815718059	0.00261497362646	91	0.0930402930403	0.388104221759	0.000777182309659	no	no	0.909
10987_3725	1	158	0.0978795452713	0.391452330993	0.000467786593198	168	0.128294998175	0.463836091445	0.00160878000283	no	no	0.909
1026_3066	1	196	0.0809523809524	0.397620403738	0.000624284250412	257	0.0889918171993	0.410073599511	0.00105405396968	no	no	0.909
861_5914	1	75	0.290715372907	0.419205848379	0.000199089020819	157	0.118894009217	0.419072651579	0.00142918461545	no	no	0.908
8517_4792	1	328	0.0471354412459	0.397820289325	0.00168960783589	108	0.201976639712	0.397197309892	0.000231548664358	yes	no	0.908
808_815	1	250	0.0540401606426	0.448677842981	0.00155111961711	34	0.278225806452	0.384349395975	8.65755345087e-05	yes	no	0.908
808_4790	1	250	0.0540401606426	0.448677842981	0.00155111961711	198	0.116169544741	0.404241858736	0.00039708076251	no	no	0.908
801_7531	1	253	0.0605119518163	0.448677842981	0.00155227851868	183	0.11625532937	0.402801547528	0.000736358134829	no	no	0.908
7533_10971	1	156	0.104829810712	0.422518383914	0.000881970450742	351	0.0658363858364	0.433071400924	0.00174862270084	no	no	0.908
7431_4088	1	182	0.0870887647424	0.397500568773	0.00060844731365	297	0.0716015219647	0.432153796601	0.0021556723548	no	no	0.908
6774_595	1	144	0.111477374888	0.428095399844	0.000685863231274	66	0.238694638695	0.415682666059	0.0001474128806	no	no	0.908
6774_4790	1	144	0.111477374888	0.428095399844	0.000685863231274	198	0.116169544741	0.404241858736	0.00039708076251	no	no	0.908
6714_5335	1	290	0.0625725900116	0.44391592004	0.00258319379685	171	0.0949432404541	0.388127063512	0.000623064374732	no	no	0.908
6667_1387	1	300	0.0643120240436	0.442763485182	0.00144730132883	283	0.0978139298424	0.467242945737	0.00320217161341	no	no	0.908
5925_1021	1	155	0.125558995528	0.427051197108	0.000539815850601	98	0.124552913949	0.387868347647	0.000464722694918	no	no	0.908
5879_5058	1	130	0.0843996062992	0.386278009419	0.000538166549576	64	0.203067160233	0.384334462826	0.00014080669142	yes	no	0.908
5359_1956	1	91	0.0930402930403	0.388104221759	0.000777182309659	345	0.0458629567115	0.421815718059	0.00261497362646	no	no	0.908
4928_2033	1	151	0.0721412803532	0.390980431383	0.000762178036387	374	0.0703272179231	0.471092504248	0.00372501175207	no	no	0.908
4609_3065	1	1247	0.0145740518343	0.451864897527	0.0106343841542	401	0.0719386405713	0.462718701665	0.0042458666324	no	no	0.908
4609_23468	3	1247	0.0145740518343	0.451864897527	0.0106343841542	174	0.127498980008	0.395648364299	0.00129277322084	no	no	0.908
4088_7431	1	297	0.0716015219647	0.432153796601	0.0021556723548	182	0.0870887647424	0.397500568773	0.00060844731365	no	no	0.908
4088_2547	1	297	0.0716015219647	0.432153796601	0.0021556723548	184	0.100083155144	0.442961753765	0.00136563910935	no	no	0.908
4088_1398	1	297	0.0716015219647	0.432153796601	0.0021556723548	194	0.0737140110037	0.39260201636	0.00153975677289	no	no	0.908
3725_3065	1	168	0.128294998175	0.463836091445	0.00160878000283	401	0.0719386405713	0.462718701665	0.0042458666324	no	no	0.908
3480_7531	1	67	0.226442307692	0.389609894019	0.000322240692475	183	0.11625532937	0.402801547528	0.000736358134829	no	no	0.908
3480_2064	1	67	0.226442307692	0.389609894019	0.000322240692475	138	0.110893246187	0.391111829994	0.000520504712267	no	no	0.908
2810_207	1	166	0.0742929821936	0.396982117514	0.000749183155925	161	0.092349335244	0.418071949799	0.000901837892776	no	no	0.908
25_351	1	258	0.0595281862745	0.394898117895	0.00170720072565	121	0.108531548213	0.387435391047	0.000695175288574	no	no	0.908
23411_2033	1	152	0.104827466016	0.448769441044	0.000864944470388	374	0.0703272179231	0.471092504248	0.00372501175207	no	no	0.908
23411_1499	1	152	0.104827466016	0.448769441044	0.000864944470388	194	0.0889909727044	0.429033045094	0.00157810568317	no	no	0.908
207_3551	1	161	0.092349335244	0.418071949799	0.000901837892776	111	0.192830445124	0.390756484464	0.000183482785057	yes	no	0.908
207_1432	1	161	0.092349335244	0.418071949799	0.000901837892776	120	0.121251629726	0.389333874022	0.000342946049854	no	no	0.908
2060_2885	1	68	0.193473193473	0.385082544542	0.000150637359771	773	0.0244041302407	0.404440190699	0.00650014901068	no	no	0.908
1398_26523	1	194	0.0737140110037	0.39260201636	0.00153975677289	173	0.0929480564155	0.41729594618	0.000405796604604	no	no	0.908
1398_2316	1	194	0.0737140110037	0.39260201636	0.00153975677289	100	0.120404040404	0.420640843842	0.000794794336071	no	no	0.908
1387_4087	1	283	0.0978139298424	0.467242945737	0.00320217161341	208	0.0815533980583	0.398060417465	0.00066800995321	no	no	0.908
10919_3065	1	107	0.172344322344	0.388294651889	0.000400149416163	401	0.0719386405713	0.462718701665	0.0042458666324	no	no	0.908
10419_2885	1	90	0.197492163009	0.388599729104	0.000216984923014	773	0.0244041302407	0.404440190699	0.00650014901068	no	no	0.908
10399_5925	1	111	0.13795446823	0.4251515195	0.000427976761584	155	0.125558995528	0.427051197108	0.000539815850601	no	no	0.908
1017_2033	1	111	0.114169215087	0.396250617057	0.000358358515094	374	0.0703272179231	0.471092504248	0.00372501175207	no	no	0.908
8841_7157	1	164	0.118319147305	0.451431849593	0.0015808629224	681	0.0270482793975	0.462351035485	0.00613069667608	no	no	0.907
8841_3725	1	164	0.118319147305	0.451431849593	0.0015808629224	168	0.128294998175	0.463836091445	0.00160878000283	no	no	0.907
805_7531	1	254	0.0619028352681	0.448677842981	0.00155287318601	183	0.11625532937	0.402801547528	0.000736358134829	no	no	0.907
801_51377	1	253	0.0605119518163	0.448677842981	0.00155227851868	177	0.0984848484848	0.387777118493	0.000528179490953	no	no	0.907
7533_408	1	156	0.104829810712	0.422518383914	0.000881970450742	245	0.0729517396184	0.417860026368	0.00117857554143	no	no	0.907
7431_1026	1	182	0.0870887647424	0.397500568773	0.00060844731365	196	0.0809523809524	0.397620403738	0.000624284250412	no	no	0.907
7175_5594	1	144	0.080710955711	0.394551598596	0.000732072784662	126	0.105396825397	0.419962232448	0.000472743759107	no	no	0.907
7157_5925	1	681	0.0270482793975	0.462351035485	0.00613069667608	155	0.125558995528	0.427051197108	0.000539815850601	no	yes	0.907
6908_2033	1	136	0.128268432275	0.427466419092	0.000679200308831	374	0.0703272179231	0.471092504248	0.00372501175207	no	no	0.907
6774_6774	1	144	0.111477374888	0.428095399844	0.000685863231274	144	0.111477374888	0.428095399844	0.000685863231274	no	no	0.907
6714_8841	1	290	0.0625725900116	0.44391592004	0.00258319379685	164	0.118319147305	0.451431849593	0.0015808629224	no	no	0.907
6464_2064	1	150	0.11472697187	0.394205686899	0.000505186255223	138	0.110893246187	0.391111829994	0.000520504712267	no	no	0.907
5925_3066	1	155	0.125558995528	0.427051197108	0.000539815850601	257	0.0889918171993	0.410073599511	0.00105405396968	no	no	0.907
5594_595	1	126	0.105396825397	0.419962232448	0.000472743759107	66	0.238694638695	0.415682666059	0.0001474128806	yes	no	0.907
4792_3066	1	108	0.201976639712	0.397197309892	0.000231548664358	257	0.0889918171993	0.410073599511	0.00105405396968	no	no	0.907
4792_3065	1	108	0.201976639712	0.397197309892	0.000231548664358	401	0.0719386405713	0.462718701665	0.0042458666324	no	no	0.907
476_1956	1	139	0.0910261914985	0.400080906136	0.00107994253606	345	0.0458629567115	0.421815718059	0.00261497362646	no	no	0.907
4609_7529	1	1247	0.0145740518343	0.451864897527	0.0106343841542	210	0.0789701526544	0.401167994331	0.000646139899083	no	no	0.907
4609_5347	1	1247	0.0145740518343	0.451864897527	0.0106343841542	135	0.0997949419002	0.389012344582	0.000460956892435	no	no	0.907
4609_476	1	1247	0.0145740518343	0.451864897527	0.0106343841542	139	0.0910261914985	0.400080906136	0.00107994253606	no	no	0.907
4609_3066	1	1247	0.0145740518343	0.451864897527	0.0106343841542	257	0.0889918171993	0.410073599511	0.00105405396968	no	no	0.907
4609_10241	1	1247	0.0145740518343	0.451864897527	0.0106343841542	87	0.116246498599	0.392345082963	0.000512495331587	no	no	0.907
4609_10155	1	1247	0.0145740518343	0.451864897527	0.0106343841542	110	0.131014191762	0.394386428682	0.000296806098372	no	no	0.907
3932_5295	1	81	0.144135802469	0.386867181767	0.000193908779167	220	0.0919967868769	0.39733292112	0.00129078600348	no	no	0.907
3551_3312	1	111	0.192830445124	0.390756484464	0.000183482785057	174	0.104444887383	0.409157669812	0.000495721723317	no	no	0.907
25_2316	1	258	0.0595281862745	0.394898117895	0.00170720072565	100	0.120404040404	0.420640843842	0.000794794336071	no	no	0.907
2547_2033	1	184	0.100083155144	0.442961753765	0.00136563910935	374	0.0703272179231	0.471092504248	0.00372501175207	no	no	0.907
23411_5295	1	152	0.104827466016	0.448769441044	0.000864944470388	220	0.0919967868769	0.39733292112	0.00129078600348	no	no	0.907
2317_1499	1	263	0.0552313586796	0.403985967663	0.00188053039836	194	0.0889909727044	0.429033045094	0.00157810568317	no	no	0.907
207_23411	1	161	0.092349335244	0.418071949799	0.000901837892776	152	0.104827466016	0.448769441044	0.000864944470388	no	no	0.907
2033_5111	1	374	0.0703272179231	0.471092504248	0.00372501175207	169	0.109660197677	0.425023648887	0.000558036415248	no	no	0.907
2033_3725	1	374	0.0703272179231	0.471092504248	0.00372501175207	168	0.128294998175	0.463836091445	0.00160878000283	no	yes	0.907
1147_1499	1	98	0.217763157895	0.392500760012	0.000185403961368	194	0.0889909727044	0.429033045094	0.00157810568317	no	no	0.907
10971_1956	1	351	0.0658363858364	0.433071400924	0.00174862270084	345	0.0458629567115	0.421815718059	0.00261497362646	no	no	0.907
1029_5111	1	178	0.0557792207792	0.394299966286	0.00104503427348	169	0.109660197677	0.425023648887	0.000558036415248	no	no	0.907
998_408	1	145	0.084704028366	0.394229252519	0.000840565557287	245	0.0729517396184	0.417860026368	0.00117857554143	no	no	0.906
9869_5111	1	183	0.106261510129	0.391220106949	0.00057247414401	169	0.109660197677	0.425023648887	0.000558036415248	no	no	0.906
8841_207	1	164	0.118319147305	0.451431849593	0.0015808629224	161	0.092349335244	0.418071949799	0.000901837892776	no	no	0.906
808_7531	1	250	0.0540401606426	0.448677842981	0.00155111961711	183	0.11625532937	0.402801547528	0.000736358134829	no	no	0.906
7531_2885	1	183	0.11625532937	0.402801547528	0.000736358134829	773	0.0244041302407	0.404440190699	0.00650014901068	no	no	0.906
7186_2033	1	223	0.0770876182641	0.392057405739	0.00123525493492	374	0.0703272179231	0.471092504248	0.00372501175207	no	no	0.906
7157_3065	1	681	0.0270482793975	0.462351035485	0.00613069667608	401	0.0719386405713	0.462718701665	0.0042458666324	no	no	0.906
7157_27161	1	681	0.0270482793975	0.462351035485	0.00613069667608	168	0.107356715141	0.417278343213	0.000658895948437	no	no	0.906
6923_3091	1	42	0.268292682927	0.383671110412	0.000119228653965	799	0.0148042596924	0.431569320894	0.00371478322384	no	no	0.906
6774_3066	1	144	0.111477374888	0.428095399844	0.000685863231274	257	0.0889918171993	0.410073599511	0.00105405396968	no	no	0.906
6774_1026	1	144	0.111477374888	0.428095399844	0.000685863231274	196	0.0809523809524	0.397620403738	0.000624284250412	no	no	0.906
6464_5594	1	150	0.11472697187	0.394205686899	0.000505186255223	126	0.105396825397	0.419962232448	0.000472743759107	no	no	0.906
5921_2885	1	66	0.229166666667	0.385653037201	8.96251908899e-05	773	0.0244041302407	0.404440190699	0.00650014901068	no	no	0.906
5879_6774	1	130	0.0843996062992	0.386278009419	0.000538166549576	144	0.111477374888	0.428095399844	0.000685863231274	no	no	0.906
5347_7157	1	135	0.0997949419002	0.389012344582	0.000460956892435	681	0.0270482793975	0.462351035485	0.00613069667608	no	no	0.906
5336_2885	1	44	0.309725158562	0.383507488484	3.08381881113e-05	773	0.0244041302407	0.404440190699	0.00650014901068	no	no	0.906
5290_3611	2	59	0.209818819404	0.384297135029	0.000105701792857	102	0.0816161616162	0.383730643917	0.000393633990624	yes	no	0.906
4035_6464	1	64	0.124007936508	0.391196899698	0.000495884241098	150	0.11472697187	0.394205686899	0.000505186255223	no	no	0.906
3725_2033	1	168	0.128294998175	0.463836091445	0.00160878000283	374	0.0703272179231	0.471092504248	0.00372501175207	no	yes	0.906
3320_1026	1	260	0.0880463306488	0.426802450887	0.000947895404133	196	0.0809523809524	0.397620403738	0.000624284250412	no	no	0.906
3065_1499	1	401	0.0719386405713	0.462718701665	0.0042458666324	194	0.0889909727044	0.429033045094	0.00157810568317	no	no	0.906
3032_2885	1	55	0.258345428157	0.38590880522	9.98529753074e-05	773	0.0244041302407	0.404440190699	0.00650014901068	no	no	0.906
2475_7157	1	127	0.097935483871	0.387162442435	0.000668033742832	681	0.0270482793975	0.462351035485	0.00613069667608	no	no	0.906
2318_7431	1	211	0.0492270887008	0.397500568773	0.00247651042497	182	0.0870887647424	0.397500568773	0.00060844731365	no	no	0.906
2130_8841	1	184	0.0554307570882	0.395695844002	0.00175661525905	164	0.118319147305	0.451431849593	0.0015808629224	no	no	0.906
2130_6160	1	184	0.0554307570882	0.395695844002	0.00175661525905	129	0.103112110986	0.389418171963	0.000456642794997	no	no	0.906
207_5728	1	161	0.092349335244	0.418071949799	0.000901837892776	90	0.115355805243	0.413735430349	0.00102374319988	no	yes	0.906
1499_23411	1	194	0.0889909727044	0.429033045094	0.00157810568317	152	0.104827466016	0.448769441044	0.000864944470388	no	no	0.906
1387_3066	1	283	0.0978139298424	0.467242945737	0.00320217161341	257	0.0889918171993	0.410073599511	0.00105405396968	no	no	0.906
1385_3725	1	108	0.152128764278	0.398148537098	0.000429616023982	168	0.128294998175	0.463836091445	0.00160878000283	no	no	0.906
10399_3091	1	111	0.13795446823	0.4251515195	0.000427976761584	799	0.0148042596924	0.431569320894	0.00371478322384	no	no	0.906
1026_7251	1	196	0.0809523809524	0.397620403738	0.000624284250412	93	0.123076923077	0.4128547748	0.000532020891859	no	no	0.906
1026_4193	1	196	0.0809523809524	0.397620403738	0.000624284250412	215	0.0931880591726	0.433337001608	0.00076732595398	no	no	0.906
8607_1387	1	152	0.13645869641	0.428986530387	0.000627021732105	283	0.0978139298424	0.467242945737	0.00320217161341	no	no	0.905
808_51377	1	250	0.0540401606426	0.448677842981	0.00155111961711	177	0.0984848484848	0.387777118493	0.000528179490953	no	no	0.905
805_51377	1	254	0.0619028352681	0.448677842981	0.00155287318601	177	0.0984848484848	0.387777118493	0.000528179490953	no	no	0.905
7533_7529	1	156	0.104829810712	0.422518383914	0.000881970450742	210	0.0789701526544	0.401167994331	0.000646139899083	no	no	0.905
7430_5295	1	70	0.192273924495	0.38542764092	0.000355066056917	220	0.0919967868769	0.39733292112	0.00129078600348	no	no	0.905
7329_7329	1	220	0.0819769162474	0.452402204578	0.00147897415153	220	0.0819769162474	0.452402204578	0.00147897415153	no	no	0.905
7157_5111	3	681	0.0270482793975	0.462351035485	0.00613069667608	169	0.109660197677	0.425023648887	0.000558036415248	no	no	0.905
7157_3066	1	681	0.0270482793975	0.462351035485	0.00613069667608	257	0.0889918171993	0.410073599511	0.00105405396968	no	no	0.905
6908_5925	1	136	0.128268432275	0.427466419092	0.000679200308831	155	0.125558995528	0.427051197108	0.000539815850601	no	no	0.905
6774_3320	1	144	0.111477374888	0.428095399844	0.000685863231274	260	0.0880463306488	0.426802450887	0.000947895404133	no	no	0.905
672_1387	1	204	0.11137382395	0.448240723393	0.00110389324034	283	0.0978139298424	0.467242945737	0.00320217161341	no	yes	0.905
6721_1387	1	74	0.185837245696	0.390317059767	0.000192439490635	283	0.0978139298424	0.467242945737	0.00320217161341	no	no	0.905
6160_7431	1	129	0.103112110986	0.389418171963	0.000456642794997	182	0.0870887647424	0.397500568773	0.00060844731365	no	no	0.905
60_2033	1	124	0.136702343856	0.424804620983	0.000590988314418	374	0.0703272179231	0.471092504248	0.00372501175207	no	no	0.905
5894_7533	1	109	0.144771645212	0.388889996824	0.000342507943996	156	0.104829810712	0.422518383914	0.000881970450742	no	no	0.905
5359_2033	1	91	0.0930402930403	0.388104221759	0.000777182309659	374	0.0703272179231	0.471092504248	0.00372501175207	no	no	0.905
5347_4609	1	135	0.0997949419002	0.389012344582	0.000460956892435	1247	0.0145740518343	0.451864897527	0.0106343841542	no	no	0.905
5290_7533	1	59	0.209818819404	0.384297135029	0.000105701792857	156	0.104829810712	0.422518383914	0.000881970450742	no	no	0.905
4734_1956	1	204	0.064578099601	0.390764202501	0.000954222655908	345	0.0458629567115	0.421815718059	0.00261497362646	no	no	0.905
4609_4088	1	1247	0.0145740518343	0.451864897527	0.0106343841542	297	0.0716015219647	0.432153796601	0.0021556723548	no	no	0.905
4609_3725	1	1247	0.0145740518343	0.451864897527	0.0106343841542	168	0.128294998175	0.463836091445	0.00160878000283	no	yes	0.905
4092_207	1	77	0.217019822283	0.386965551938	0.00018909376147	161	0.092349335244	0.418071949799	0.000901837892776	no	no	0.905
4088_5594	1	297	0.0716015219647	0.432153796601	0.0021556723548	126	0.105396825397	0.419962232448	0.000472743759107	no	no	0.905
3551_1499	1	111	0.192830445124	0.390756484464	0.000183482785057	194	0.0889909727044	0.429033045094	0.00157810568317	no	no	0.905
3065_1387	1	401	0.0719386405713	0.462718701665	0.0042458666324	283	0.0978139298424	0.467242945737	0.00320217161341	no	no	0.905
25_2547	1	258	0.0595281862745	0.394898117895	0.00170720072565	184	0.100083155144	0.442961753765	0.00136563910935	no	no	0.905
2547_7157	1	184	0.100083155144	0.442961753765	0.00136563910935	681	0.0270482793975	0.462351035485	0.00613069667608	no	no	0.905
23367_7533	1	119	0.113763631005	0.390448012797	0.00041275612172	156	0.104829810712	0.422518383914	0.000881970450742	no	no	0.905
2318_1398	1	211	0.0492270887008	0.397500568773	0.00247651042497	194	0.0737140110037	0.39260201636	0.00153975677289	no	no	0.905
22941_2885	1	29	0.283251231527	0.33487932578	1.78649392328e-05	773	0.0244041302407	0.404440190699	0.00650014901068	no	no	0.905
207_3654	1	161	0.092349335244	0.418071949799	0.000901837892776	62	0.202824858757	0.384506264132	0.000122297608014	no	no	0.905
2064_1399	1	138	0.110893246187	0.391111829994	0.000520504712267	71	0.206308610401	0.384947674989	0.000163266262155	no	no	0.905
2033_8841	1	374	0.0703272179231	0.471092504248	0.00372501175207	164	0.118319147305	0.451431849593	0.0015808629224	no	no	0.905
2033_4790	1	374	0.0703272179231	0.471092504248	0.00372501175207	198	0.116169544741	0.404241858736	0.00039708076251	no	no	0.905
1869_1387	1	123	0.138429752066	0.423849022182	0.000294787635197	283	0.0978139298424	0.467242945737	0.00320217161341	no	no	0.905
1387_4193	1	283	0.0978139298424	0.467242945737	0.00320217161341	215	0.0931880591726	0.433337001608	0.00076732595398	no	yes	0.905
1026_3320	1	196	0.0809523809524	0.397620403738	0.000624284250412	260	0.0880463306488	0.426802450887	0.000947895404133	no	no	0.905
10014_3091	1	339	0.0470008478169	0.415647733275	0.00186519039383	799	0.0148042596924	0.431569320894	0.00371478322384	no	no	0.905
861_2033	1	75	0.290715372907	0.419205848379	0.000199089020819	374	0.0703272179231	0.471092504248	0.00372501175207	no	no	0.904
8517_3313	1	328	0.0471354412459	0.397820289325	0.00168960783589	212	0.0754716981132	0.404572520161	0.00123330796665	no	no	0.904
7533_23367	1	156	0.104829810712	0.422518383914	0.000881970450742	119	0.113763631005	0.390448012797	0.00041275612172	no	no	0.904
7431_7431	1	182	0.0870887647424	0.397500568773	0.00060844731365	182	0.0870887647424	0.397500568773	0.00060844731365	no	no	0.904
7157_3312	1	681	0.0270482793975	0.462351035485	0.00613069667608	174	0.104444887383	0.409157669812	0.000495721723317	no	no	0.904
6850_2885	1	72	0.205383022774	0.395316325149	0.000464987002992	773	0.0244041302407	0.404440190699	0.00650014901068	no	no	0.904
6774_2064	1	144	0.111477374888	0.428095399844	0.000685863231274	138	0.110893246187	0.391111829994	0.000520504712267	no	no	0.904
6667_3065	1	300	0.0643120240436	0.442763485182	0.00144730132883	401	0.0719386405713	0.462718701665	0.0042458666324	no	no	0.904
5925_595	1	155	0.125558995528	0.427051197108	0.000539815850601	66	0.238694638695	0.415682666059	0.0001474128806	no	no	0.904
5925_4193	1	155	0.125558995528	0.427051197108	0.000539815850601	215	0.0931880591726	0.433337001608	0.00076732595398	no	yes	0.904
5599_5295	1	73	0.151065449011	0.396417352444	0.000286880500383	220	0.0919967868769	0.39733292112	0.00129078600348	no	no	0.904
5468_1387	1	95	0.178354371201	0.396012666808	0.000200264405505	283	0.0978139298424	0.467242945737	0.00320217161341	no	no	0.904
5335_2064	1	171	0.0949432404541	0.388127063512	0.000623064374732	138	0.110893246187	0.391111829994	0.000520504712267	no	no	0.904
5295_5335	1	220	0.0919967868769	0.39733292112	0.00129078600348	171	0.0949432404541	0.388127063512	0.000623064374732	no	no	0.904
5291_3611	2	43	0.286821705426	0.38367855109	7.98643323383e-05	102	0.0816161616162	0.383730643917	0.000393633990624	yes	no	0.904
4609_2316	1	1247	0.0145740518343	0.451864897527	0.0106343841542	100	0.120404040404	0.420640843842	0.000794794336071	no	no	0.904
4609_2033	1	1247	0.0145740518343	0.451864897527	0.0106343841542	374	0.0703272179231	0.471092504248	0.00372501175207	no	yes	0.904
4292_4609	1	138	0.0928805670158	0.386935278866	0.000620987404571	1247	0.0145740518343	0.451864897527	0.0106343841542	no	yes	0.904
4255_5111	1	99	0.160173160173	0.391127294461	0.000323423322512	169	0.109660197677	0.425023648887	0.000558036415248	no	no	0.904
3312_2885	1	174	0.104444887383	0.409157669812	0.000495721723317	773	0.0244041302407	0.404440190699	0.00650014901068	no	no	0.904
3055_5295	1	60	0.177966101695	0.383507488484	0.000135034864514	220	0.0919967868769	0.39733292112	0.00129078600348	no	no	0.904
2885_5295	1	773	0.0244041302407	0.404440190699	0.00650014901068	220	0.0919967868769	0.39733292112	0.00129078600348	no	no	0.904
25_7161	1	258	0.0595281862745	0.394898117895	0.00170720072565	469	0.01496172262	0.400883483788	0.00358355106921	no	no	0.904
23411_7157	1	152	0.104827466016	0.448769441044	0.000864944470388	681	0.0270482793975	0.462351035485	0.00613069667608	no	no	0.904
2316_4088	1	100	0.120404040404	0.420640843842	0.000794794336071	297	0.0716015219647	0.432153796601	0.0021556723548	no	no	0.904
1956_7534	1	345	0.0458629567115	0.421815718059	0.00261497362646	557	0.0436920675188	0.435502351158	0.00368246486016	no	no	0.904
1398_5359	1	194	0.0737140110037	0.39260201636	0.00153975677289	91	0.0930402930403	0.388104221759	0.000777182309659	no	no	0.904
112398_3091	1	17	0.4	0.307152517558	6.72500604497e-07	799	0.0148042596924	0.431569320894	0.00371478322384	yes	no	0.904
10273_207	1	110	0.156974731741	0.419997894245	0.000392026940192	161	0.092349335244	0.418071949799	0.000901837892776	no	no	0.904
1026_7421	1	196	0.0809523809524	0.397620403738	0.000624284250412	103	0.127920792079	0.390949526893	0.000253080105693	no	no	0.904
1021_1026	1	98	0.124552913949	0.387868347647	0.000464722694918	196	0.0809523809524	0.397620403738	0.000624284250412	no	no	0.904
10013_2932	1	126	0.0844444444444	0.390841399641	0.000696745183041	199	0.0606568194508	0.420354845605	0.00144181418554	no	no	0.904
9612_1387	1	111	0.201146601147	0.42791946896	0.000309483401339	283	0.0978139298424	0.467242945737	0.00320217161341	no	no	0.903
8841_8841	1	164	0.118319147305	0.451431849593	0.0015808629224	164	0.118319147305	0.451431849593	0.0015808629224	no	no	0.903
8841_595	1	164	0.118319147305	0.451431849593	0.0015808629224	66	0.238694638695	0.415682666059	0.0001474128806	no	no	0.903
8517_5347	1	328	0.0471354412459	0.397820289325	0.00168960783589	135	0.0997949419002	0.389012344582	0.000460956892435	no	no	0.903
805_3320	1	254	0.0619028352681	0.448677842981	0.00155287318601	260	0.0880463306488	0.426802450887	0.000947895404133	no	no	0.903
801_4792	1	253	0.0605119518163	0.448677842981	0.00155227851868	108	0.201976639712	0.397197309892	0.000231548664358	no	no	0.903
801_3320	1	253	0.0605119518163	0.448677842981	0.00155227851868	260	0.0880463306488	0.426802450887	0.000947895404133	no	no	0.903
7431_9869	1	182	0.0870887647424	0.397500568773	0.00060844731365	183	0.106261510129	0.391220106949	0.00057247414401	no	no	0.903
7175_2475	1	144	0.080710955711	0.394551598596	0.000732072784662	127	0.097935483871	0.387162442435	0.000668033742832	no	no	0.903
7157_4088	1	681	0.0270482793975	0.462351035485	0.00613069667608	297	0.0716015219647	0.432153796601	0.0021556723548	no	no	0.903
7157_2033	1	681	0.0270482793975	0.462351035485	0.00613069667608	374	0.0703272179231	0.471092504248	0.00372501175207	no	yes	0.903
6714_2064	1	290	0.0625725900116	0.44391592004	0.00258319379685	138	0.110893246187	0.391111829994	0.000520504712267	no	no	0.903
6714_1398	1	290	0.0625725900116	0.44391592004	0.00258319379685	194	0.0737140110037	0.39260201636	0.00153975677289	no	no	0.903
6128_2885	1	92	0.149546106068	0.390679320861	0.000278580861967	773	0.0244041302407	0.404440190699	0.00650014901068	no	no	0.903
5371_3065	1	107	0.196703296703	0.428354930247	0.000893627351557	401	0.0719386405713	0.462718701665	0.0042458666324	no	no	0.903
5295_8841	1	220	0.0919967868769	0.39733292112	0.00129078600348	164	0.118319147305	0.451431849593	0.0015808629224	no	no	0.903
5295_6464	1	220	0.0919967868769	0.39733292112	0.00129078600348	150	0.11472697187	0.394205686899	0.000505186255223	no	no	0.903
5058_5335	1	64	0.203067160233	0.384334462826	0.00014080669142	171	0.0949432404541	0.388127063512	0.000623064374732	no	no	0.903
4792_3312	1	108	0.201976639712	0.397197309892	0.000231548664358	174	0.104444887383	0.409157669812	0.000495721723317	no	no	0.903
4609_8841	1	1247	0.0145740518343	0.451864897527	0.0106343841542	164	0.118319147305	0.451431849593	0.0015808629224	no	no	0.903
4609_4292	1	1247	0.0145740518343	0.451864897527	0.0106343841542	138	0.0928805670158	0.386935278866	0.000620987404571	no	yes	0.903
4089_207	1	128	0.120693897638	0.438630738037	0.00175372756068	161	0.092349335244	0.418071949799	0.000901837892776	no	yes	0.903
4088_6714	1	297	0.0716015219647	0.432153796601	0.0021556723548	290	0.0625725900116	0.44391592004	0.00258319379685	no	no	0.903
4086_3065	1	122	0.0836134453782	0.414298595029	0.000798874146461	401	0.0719386405713	0.462718701665	0.0042458666324	no	no	0.903
3784_2885	1	18	0.392156862745	0.382521283999	0.00010539122929	773	0.0244041302407	0.404440190699	0.00650014901068	no	no	0.903
3725_4088	1	168	0.128294998175	0.463836091445	0.00160878000283	297	0.0716015219647	0.432153796601	0.0021556723548	no	no	0.903
3717_5914	1	80	0.222784810127	0.388622629221	0.000400048554317	157	0.118894009217	0.419072651579	0.00142918461545	no	no	0.903
369_5295	1	42	0.289743589744	0.382706273497	4.26495779908e-05	220	0.0919967868769	0.39733292112	0.00129078600348	no	no	0.903
3320_4193	1	260	0.0880463306488	0.426802450887	0.000947895404133	215	0.0931880591726	0.433337001608	0.00076732595398	no	no	0.903
3190_2885	1	107	0.1836996337	0.421896675589	0.000510670050599	773	0.0244041302407	0.404440190699	0.00650014901068	no	no	0.903
3066_3091	1	257	0.0889918171993	0.410073599511	0.00105405396968	799	0.0148042596924	0.431569320894	0.00371478322384	no	no	0.903
2932_208	1	199	0.0606568194508	0.420354845605	0.00144181418554	82	0.125564588979	0.390240069598	0.000474874441192	no	no	0.903
29127_2885	1	35	0.332773109244	0.383477754035	0.000104117645967	773	0.0244041302407	0.404440190699	0.00650014901068	no	no	0.903
2475_6774	1	127	0.097935483871	0.387162442435	0.000668033742832	144	0.111477374888	0.428095399844	0.000685863231274	no	no	0.903
23411_5914	1	152	0.104827466016	0.448769441044	0.000864944470388	157	0.118894009217	0.419072651579	0.00142918461545	no	no	0.903
2317_5335	1	263	0.0552313586796	0.403985967663	0.00188053039836	171	0.0949432404541	0.388127063512	0.000623064374732	no	no	0.903
207_572	1	161	0.092349335244	0.418071949799	0.000901837892776	32	0.201612903226	0.337720435097	1.60809260319e-05	yes	no	0.903
1956_7846	1	345	0.0458629567115	0.421815718059	0.00261497362646	99	0.120387548959	0.395316325149	0.000212198394681	no	no	0.903
1956_6714	1	345	0.0458629567115	0.421815718059	0.00261497362646	290	0.0625725900116	0.44391592004	0.00258319379685	no	no	0.903
1499_3551	1	194	0.0889909727044	0.429033045094	0.00157810568317	111	0.192830445124	0.390756484464	0.000183482785057	no	no	0.903
1387_6774	1	283	0.0978139298424	0.467242945737	0.00320217161341	144	0.111477374888	0.428095399844	0.000685863231274	no	no	0.903
10987_7157	1	158	0.0978795452713	0.391452330993	0.000467786593198	681	0.0270482793975	0.462351035485	0.00613069667608	no	no	0.903
10399_3725	1	111	0.13795446823	0.4251515195	0.000427976761584	168	0.128294998175	0.463836091445	0.00160878000283	no	no	0.903
1029_10856	1	178	0.0557792207792	0.394299966286	0.00104503427348	177	0.124991789819	0.407430306199	0.000451858929809	no	no	0.903
1026_1017	1	196	0.0809523809524	0.397620403738	0.000624284250412	111	0.114169215087	0.396250617057	0.000358358515094	no	no	0.903
1017_5111	1	111	0.114169215087	0.396250617057	0.000358358515094	169	0.109660197677	0.425023648887	0.000558036415248	no	no	0.903
998_5062	1	145	0.084704028366	0.394229252519	0.000840565557287	88	0.145827633379	0.386293093984	8.72463815269e-05	yes	no	0.902
805_4792	1	254	0.0619028352681	0.448677842981	0.00155287318601	108	0.201976639712	0.397197309892	0.000231548664358	no	no	0.902
801_23367	1	253	0.0605119518163	0.448677842981	0.00155227851868	119	0.113763631005	0.390448012797	0.00041275612172	no	no	0.902
7248_207	1	54	0.212669683258	0.383901905701	8.94476170295e-05	161	0.092349335244	0.418071949799	0.000901837892776	no	yes	0.902
7157_3313	1	681	0.0270482793975	0.462351035485	0.00613069667608	212	0.0754716981132	0.404572520161	0.00123330796665	no	no	0.902
6908_3725	1	136	0.128268432275	0.427466419092	0.000679200308831	168	0.128294998175	0.463836091445	0.00160878000283	no	no	0.902
672_3065	1	204	0.11137382395	0.448240723393	0.00110389324034	401	0.0719386405713	0.462718701665	0.0042458666324	no	no	0.902
6667_1956	3	300	0.0643120240436	0.442763485182	0.00144730132883	345	0.0458629567115	0.421815718059	0.00261497362646	no	no	0.902
6303_3091	1	104	0.134148708989	0.393195023619	0.000385348012886	799	0.0148042596924	0.431569320894	0.00371478322384	no	no	0.902
5894_7531	1	109	0.144771645212	0.388889996824	0.000342507943996	183	0.11625532937	0.402801547528	0.000736358134829	no	no	0.902
5111_1026	1	169	0.109660197677	0.425023648887	0.000558036415248	196	0.0809523809524	0.397620403738	0.000624284250412	no	no	0.902
5111_1019	1	169	0.109660197677	0.425023648887	0.000558036415248	101	0.131881188119	0.390756484464	0.000283635940704	no	no	0.902
4609_3838	1	1247	0.0145740518343	0.451864897527	0.0106343841542	114	0.126998913212	0.39243847437	0.000318527605423	no	no	0.902
4088_9759	1	297	0.0716015219647	0.432153796601	0.0021556723548	124	0.122070180192	0.411506558404	0.0004863613565	no	no	0.902
4086_2033	1	122	0.0836134453782	0.414298595029	0.000798874146461	374	0.0703272179231	0.471092504248	0.00372501175207	no	no	0.902
3725_5925	1	168	0.128294998175	0.463836091445	0.00160878000283	155	0.125558995528	0.427051197108	0.000539815850601	no	yes	0.902
3320_6774	1	260	0.0880463306488	0.426802450887	0.000947895404133	144	0.111477374888	0.428095399844	0.000685863231274	no	no	0.902
3320_4790	1	260	0.0880463306488	0.426802450887	0.000947895404133	198	0.116169544741	0.404241858736	0.00039708076251	no	no	0.902
322_3065	1	72	0.12676056338	0.420122758243	0.000517970835856	401	0.0719386405713	0.462718701665	0.0042458666324	no	no	0.902
3065_3065	1	401	0.0719386405713	0.462718701665	0.0042458666324	401	0.0719386405713	0.462718701665	0.0042458666324	no	no	0.902
3064_1499	1	323	0.0479361370717	0.405659233308	0.00256435678894	194	0.0889909727044	0.429033045094	0.00157810568317	no	no	0.902
3064_1387	1	323	0.0479361370717	0.405659233308	0.00256435678894	283	0.0978139298424	0.467242945737	0.00320217161341	no	no	0.902
27161_7157	1	168	0.107356715141	0.417278343213	0.000658895948437	681	0.0270482793975	0.462351035485	0.00613069667608	no	no	0.902
23468_3065	1	174	0.127498980008	0.395648364299	0.00129277322084	401	0.0719386405713	0.462718701665	0.0042458666324	no	no	0.902
23411_4609	1	152	0.104827466016	0.448769441044	0.000864944470388	1247	0.0145740518343	0.451864897527	0.0106343841542	no	no	0.902
23411_3725	1	152	0.104827466016	0.448769441044	0.000864944470388	168	0.128294998175	0.463836091445	0.00160878000283	no	no	0.902
2321_5295	1	28	0.386243386243	0.381429798882	9.51514810095e-05	220	0.0919967868769	0.39733292112	0.00129078600348	no	no	0.902
2317_4790	1	263	0.0552313586796	0.403985967663	0.00188053039836	198	0.116169544741	0.404241858736	0.00039708076251	no	no	0.902
2130_3313	1	184	0.0554307570882	0.395695844002	0.00175661525905	212	0.0754716981132	0.404572520161	0.00123330796665	no	no	0.902
207_60	1	161	0.092349335244	0.418071949799	0.000901837892776	124	0.136702343856	0.424804620983	0.000590988314418	no	no	0.902
207_5499	1	161	0.092349335244	0.418071949799	0.000901837892776	219	0.0408864312346	0.397588440683	0.00320191233824	no	no	0.902
1956_3303	1	345	0.0458629567115	0.421815718059	0.00261497362646	149	0.119626337747	0.4381644403	0.000736277425546	no	no	0.902
1956_2335	1	345	0.0458629567115	0.421815718059	0.00261497362646	84	0.122553447757	0.391801184442	0.000744338194603	no	no	0.902
1869_5925	1	123	0.138429752066	0.423849022182	0.000294787635197	155	0.125558995528	0.427051197108	0.000539815850601	yes	no	0.902
1499_8945	1	194	0.0889909727044	0.429033045094	0.00157810568317	107	0.150915750916	0.391971961413	0.000266650323241	no	no	0.902
1499_10474	1	194	0.0889909727044	0.429033045094	0.00157810568317	40	0.205128205128	0.384910227989	0.000150941664167	no	no	0.902
1457_3725	1	254	0.0571099561171	0.419873104446	0.00108797887832	168	0.128294998175	0.463836091445	0.00160878000283	no	no	0.902
1387_7161	1	283	0.0978139298424	0.467242945737	0.00320217161341	469	0.01496172262	0.400883483788	0.00358355106921	no	no	0.902
1387_3064	1	283	0.0978139298424	0.467242945737	0.00320217161341	323	0.0479361370717	0.405659233308	0.00256435678894	no	no	0.902
1387_2547	1	283	0.0978139298424	0.467242945737	0.00320217161341	184	0.100083155144	0.442961753765	0.00136563910935	no	no	0.902
10971_4609	1	351	0.0658363858364	0.433071400924	0.00174862270084	1247	0.0145740518343	0.451864897527	0.0106343841542	no	no	0.902
1029_3312	1	178	0.0557792207792	0.394299966286	0.00104503427348	174	0.104444887383	0.409157669812	0.000495721723317	no	no	0.902
10013_3320	1	126	0.0844444444444	0.390841399641	0.000696745183041	260	0.0880463306488	0.426802450887	0.000947895404133	no	no	0.902
9869_1019	1	183	0.106261510129	0.391220106949	0.00057247414401	101	0.131881188119	0.390756484464	0.000283635940704	no	no	0.901
8945_4790	1	107	0.150915750916	0.391971961413	0.000266650323241	198	0.116169544741	0.404241858736	0.00039708076251	no	no	0.901
8945_1499	1	107	0.150915750916	0.391971961413	0.000266650323241	194	0.0889909727044	0.429033045094	0.00157810568317	no	no	0.901
867_5335	1	133	0.14339401057	0.388706619416	0.000198038512098	171	0.0949432404541	0.388127063512	0.000623064374732	no	no	0.901
8651_2885	1	43	0.292358803987	0.383700874855	4.93004721124e-05	773	0.0244041302407	0.404440190699	0.00650014901068	no	no	0.901
808_4792	1	250	0.0540401606426	0.448677842981	0.00155111961711	108	0.201976639712	0.397197309892	0.000231548664358	no	no	0.901
801_10971	1	253	0.0605119518163	0.448677842981	0.00155227851868	351	0.0658363858364	0.433071400924	0.00174862270084	no	no	0.901
7431_476	1	182	0.0870887647424	0.397500568773	0.00060844731365	139	0.0910261914985	0.400080906136	0.00107994253606	no	no	0.901
7431_4193	1	182	0.0870887647424	0.397500568773	0.00060844731365	215	0.0931880591726	0.433337001608	0.00076732595398	no	no	0.901
7329_4193	1	220	0.0819769162474	0.452402204578	0.00147897415153	215	0.0931880591726	0.433337001608	0.00076732595398	no	no	0.901
6667_2033	1	300	0.0643120240436	0.442763485182	0.00144730132883	374	0.0703272179231	0.471092504248	0.00372501175207	no	no	0.901
6464_1398	1	150	0.11472697187	0.394205686899	0.000505186255223	194	0.0737140110037	0.39260201636	0.00153975677289	no	no	0.901
5925_6688	1	155	0.125558995528	0.427051197108	0.000539815850601	48	0.160460992908	0.418523001595	0.000124531433572	no	no	0.901
5925_4609	1	155	0.125558995528	0.427051197108	0.000539815850601	1247	0.0145740518343	0.451864897527	0.0106343841542	no	yes	0.901
5914_8431	1	157	0.118894009217	0.419072651579	0.00142918461545	57	0.221804511278	0.414967715589	0.000183864317912	no	no	0.901
5521_3725	1	186	0.0785236849753	0.416137327172	0.000801576721709	168	0.128294998175	0.463836091445	0.00160878000283	no	no	0.901
5111_4193	1	169	0.109660197677	0.425023648887	0.000558036415248	215	0.0931880591726	0.433337001608	0.00076732595398	no	no	0.901
4609_3320	1	1247	0.0145740518343	0.451864897527	0.0106343841542	260	0.0880463306488	0.426802450887	0.000947895404133	no	no	0.901
4193_7329	1	215	0.0931880591726	0.433337001608	0.00076732595398	220	0.0819769162474	0.452402204578	0.00147897415153	no	no	0.901
4193_5925	1	215	0.0931880591726	0.433337001608	0.00076732595398	155	0.125558995528	0.427051197108	0.000539815850601	no	yes	0.901
408_3725	1	245	0.0729517396184	0.417860026368	0.00117857554143	168	0.128294998175	0.463836091445	0.00160878000283	no	no	0.901
4089_7329	1	128	0.120693897638	0.438630738037	0.00175372756068	220	0.0819769162474	0.452402204578	0.00147897415153	no	no	0.901
4088_51377	1	297	0.0716015219647	0.432153796601	0.0021556723548	177	0.0984848484848	0.387777118493	0.000528179490953	no	no	0.901
4087_4087	1	208	0.0815533980583	0.398060417465	0.00066800995321	208	0.0815533980583	0.398060417465	0.00066800995321	no	no	0.901
3716_5914	1	57	0.221177944862	0.38657992474	0.000218770931647	157	0.118894009217	0.419072651579	0.00142918461545	no	no	0.901
3710_2885	1	16	0.4	0.382181370174	0.000105238844406	773	0.0244041302407	0.404440190699	0.00650014901068	no	no	0.901
351_6464	1	121	0.108531548213	0.387435391047	0.000695175288574	150	0.11472697187	0.394205686899	0.000505186255223	no	no	0.901
3320_3320	1	260	0.0880463306488	0.426802450887	0.000947895404133	260	0.0880463306488	0.426802450887	0.000947895404133	no	no	0.901
3265_5894	1	58	0.15849969752	0.391305223766	0.000179818124613	109	0.144771645212	0.388889996824	0.000342507943996	yes	no	0.901
2932_7186	1	199	0.0606568194508	0.420354845605	0.00144181418554	223	0.0770876182641	0.392057405739	0.00123525493492	no	no	0.901
2885_2885	1	773	0.0244041302407	0.404440190699	0.00650014901068	773	0.0244041302407	0.404440190699	0.00650014901068	no	no	0.901
2810_7157	1	166	0.0742929821936	0.396982117514	0.000749183155925	681	0.0270482793975	0.462351035485	0.00613069667608	no	no	0.901
2547_4609	1	184	0.100083155144	0.442961753765	0.00136563910935	1247	0.0145740518343	0.451864897527	0.0106343841542	no	no	0.901
2547_4088	1	184	0.100083155144	0.442961753765	0.00136563910935	297	0.0716015219647	0.432153796601	0.0021556723548	no	no	0.901
2475_7431	1	127	0.097935483871	0.387162442435	0.000668033742832	182	0.0870887647424	0.397500568773	0.00060844731365	no	no	0.901
23468_5925	1	174	0.127498980008	0.395648364299	0.00129277322084	155	0.125558995528	0.427051197108	0.000539815850601	no	no	0.901
23411_5925	1	152	0.104827466016	0.448769441044	0.000864944470388	155	0.125558995528	0.427051197108	0.000539815850601	no	no	0.901
2318_3312	1	211	0.0492270887008	0.397500568773	0.00247651042497	174	0.104444887383	0.409157669812	0.000495721723317	no	no	0.901
207_805	1	161	0.092349335244	0.418071949799	0.000901837892776	254	0.0619028352681	0.448677842981	0.00155287318601	no	no	0.901
2064_3716	1	138	0.110893246187	0.391111829994	0.000520504712267	57	0.221177944862	0.38657992474	0.000218770931647	yes	no	0.901
2033_4193	1	374	0.0703272179231	0.471092504248	0.00372501175207	215	0.0931880591726	0.433337001608	0.00076732595398	no	yes	0.901
1956_5296	1	345	0.0458629567115	0.421815718059	0.00261497362646	50	0.283265306122	0.388332760342	6.12455519081e-05	yes	no	0.901
1956_3304	1	345	0.0458629567115	0.421815718059	0.00261497362646	148	0.123184408899	0.4381644403	0.000734877699341	no	no	0.901
1956_322	1	345	0.0458629567115	0.421815718059	0.00261497362646	72	0.12676056338	0.420122758243	0.000517970835856	no	no	0.901
1385_3066	1	108	0.152128764278	0.398148537098	0.000429616023982	257	0.0889918171993	0.410073599511	0.00105405396968	no	no	0.901
1029_7157	1	178	0.0557792207792	0.394299966286	0.00104503427348	681	0.0270482793975	0.462351035485	0.00613069667608	no	yes	0.901
10155_1387	1	110	0.131014191762	0.394386428682	0.000296806098372	283	0.0978139298424	0.467242945737	0.00320217161341	no	no	0.901
998_5879	1	145	0.084704028366	0.394229252519	0.000840565557287	130	0.0843996062992	0.386278009419	0.000538166549576	no	no	0.9
998_5521	1	145	0.084704028366	0.394229252519	0.000840565557287	186	0.0785236849753	0.416137327172	0.000801576721709	no	no	0.9
9869_1026	1	183	0.106261510129	0.391220106949	0.00057247414401	196	0.0809523809524	0.397620403738	0.000624284250412	no	no	0.9
9759_3091	1	124	0.122070180192	0.411506558404	0.0004863613565	799	0.0148042596924	0.431569320894	0.00371478322384	no	no	0.9
867_6464	1	133	0.14339401057	0.388706619416	0.000198038512098	150	0.11472697187	0.394205686899	0.000505186255223	no	no	0.9
8517_1017	1	328	0.0471354412459	0.397820289325	0.00168960783589	111	0.114169215087	0.396250617057	0.000358358515094	no	no	0.9
808_23367	1	250	0.0540401606426	0.448677842981	0.00155111961711	119	0.113763631005	0.390448012797	0.00041275612172	no	no	0.9
805_23367	1	254	0.0619028352681	0.448677842981	0.00155287318601	119	0.113763631005	0.390448012797	0.00041275612172	no	no	0.9
805_10971	1	254	0.0619028352681	0.448677842981	0.00155287318601	351	0.0658363858364	0.433071400924	0.00174862270084	no	no	0.9
7533_7534	1	156	0.104829810712	0.422518383914	0.000881970450742	557	0.0436920675188	0.435502351158	0.00368246486016	no	no	0.9
6714_6774	1	290	0.0625725900116	0.44391592004	0.00258319379685	144	0.111477374888	0.428095399844	0.000685863231274	no	no	0.9
6667_7157	1	300	0.0643120240436	0.442763485182	0.00144730132883	681	0.0270482793975	0.462351035485	0.00613069667608	no	no	0.9
6160_4193	1	129	0.103112110986	0.389418171963	0.000456642794997	215	0.0931880591726	0.433337001608	0.00076732595398	no	no	0.9
5925_8503	1	155	0.125558995528	0.427051197108	0.000539815850601	41	0.119512195122	0.320362736757	0.000185682872041	no	no	0.9
5925_6908	1	155	0.125558995528	0.427051197108	0.000539815850601	136	0.128268432275	0.427466419092	0.000679200308831	no	no	0.9
5925_6498	1	155	0.125558995528	0.427051197108	0.000539815850601	103	0.125148514851	0.392010795126	0.000423700391724	no	no	0.9
5595_3725	1	110	0.079612322603	0.390571343002	0.000241028265043	168	0.128294998175	0.463836091445	0.00160878000283	yes	no	0.9
5594_5894	1	126	0.105396825397	0.419962232448	0.000472743759107	109	0.144771645212	0.388889996824	0.000342507943996	no	no	0.9
5293_208	2	29	0.381773399015	0.381459216574	3.5671226392e-05	82	0.125564588979	0.390240069598	0.000474874441192	yes	no	0.9
5111_10856	1	169	0.109660197677	0.425023648887	0.000558036415248	177	0.124991789819	0.407430306199	0.000451858929809	no	no	0.9
468_2033	1	58	0.240909090909	0.387071545007	0.000123868356968	374	0.0703272179231	0.471092504248	0.00372501175207	yes	no	0.9
4609_7157	1	1247	0.0145740518343	0.451864897527	0.0106343841542	681	0.0270482793975	0.462351035485	0.00613069667608	no	yes	0.9
4609_595	3	1247	0.0145740518343	0.451864897527	0.0106343841542	66	0.238694638695	0.415682666059	0.0001474128806	yes	no	0.9
4609_4193	3	1247	0.0145740518343	0.451864897527	0.0106343841542	215	0.0931880591726	0.433337001608	0.00076732595398	no	yes	0.9
3320_7534	1	260	0.0880463306488	0.426802450887	0.000947895404133	557	0.0436920675188	0.435502351158	0.00368246486016	no	no	0.9
3320_6714	1	260	0.0880463306488	0.426802450887	0.000947895404133	290	0.0625725900116	0.44391592004	0.00258319379685	no	no	0.9
3320_2064	1	260	0.0880463306488	0.426802450887	0.000947895404133	138	0.110893246187	0.391111829994	0.000520504712267	no	no	0.9
3178_2885	1	128	0.172825396825	0.39439429078	0.000214559677662	773	0.0244041302407	0.404440190699	0.00650014901068	no	no	0.9
3066_1387	1	257	0.0889918171993	0.410073599511	0.00105405396968	283	0.0978139298424	0.467242945737	0.00320217161341	no	no	0.9
2932_10013	1	199	0.0606568194508	0.420354845605	0.00144181418554	126	0.0844444444444	0.390841399641	0.000696745183041	no	no	0.9
2335_5914	1	84	0.122553447757	0.391801184442	0.000744338194603	157	0.118894009217	0.419072651579	0.00142918461545	no	no	0.9
2130_2932	1	184	0.0554307570882	0.395695844002	0.00175661525905	199	0.0606568194508	0.420354845605	0.00144181418554	no	no	0.9
208_7431	1	82	0.125564588979	0.390240069598	0.000474874441192	182	0.0870887647424	0.397500568773	0.00060844731365	no	no	0.9
2033_6774	1	374	0.0703272179231	0.471092504248	0.00372501175207	144	0.111477374888	0.428095399844	0.000685863231274	no	no	0.9
1937_1956	1	227	0.0580158730159	0.395996813619	0.00120401935711	345	0.0458629567115	0.421815718059	0.00261497362646	no	no	0.9
1499_8607	1	194	0.0889909727044	0.429033045094	0.00157810568317	152	0.13645869641	0.428986530387	0.000627021732105	no	no	0.9
10987_4790	1	158	0.0978795452713	0.391452330993	0.000467786593198	198	0.116169544741	0.404241858736	0.00039708076251	no	no	0.9
10273_3091	1	110	0.156974731741	0.419997894245	0.000392026940192	799	0.0148042596924	0.431569320894	0.00371478322384	no	no	0.9
10241_6464	1	87	0.116246498599	0.392345082963	0.000512495331587	150	0.11472697187	0.394205686899	0.000505186255223	no	no	0.9
9869_6498	1	183	0.106261510129	0.391220106949	0.00057247414401	103	0.125148514851	0.392010795126	0.000423700391724	no	no	0.899
8841_6774	1	164	0.118319147305	0.451431849593	0.0015808629224	144	0.111477374888	0.428095399844	0.000685863231274	no	no	0.899
8841_4790	1	164	0.118319147305	0.451431849593	0.0015808629224	198	0.116169544741	0.404241858736	0.00039708076251	no	no	0.899
8517_4609	1	328	0.0471354412459	0.397820289325	0.00168960783589	1247	0.0145740518343	0.451864897527	0.0106343841542	no	no	0.899
8517_3320	1	328	0.0471354412459	0.397820289325	0.00168960783589	260	0.0880463306488	0.426802450887	0.000947895404133	no	no	0.899
808_3320	1	250	0.0540401606426	0.448677842981	0.00155111961711	260	0.0880463306488	0.426802450887	0.000947895404133	no	no	0.899
801_408	1	253	0.0605119518163	0.448677842981	0.00155227851868	245	0.0729517396184	0.417860026368	0.00117857554143	no	no	0.899
7917_2033	1	116	0.0761619190405	0.386988259852	0.000717710932784	374	0.0703272179231	0.471092504248	0.00372501175207	no	no	0.899
7704_3065	1	110	0.134994807892	0.448088440125	0.00174134314028	401	0.0719386405713	0.462718701665	0.0042458666324	no	no	0.899
7533_5894	1	156	0.104829810712	0.422518383914	0.000881970450742	109	0.144771645212	0.388889996824	0.000342507943996	no	no	0.899
7533_2908	1	156	0.104829810712	0.422518383914	0.000881970450742	145	0.130404806461	0.417868852221	0.000442937762553	no	no	0.899
7431_2932	1	182	0.0870887647424	0.397500568773	0.00060844731365	199	0.0606568194508	0.420354845605	0.00144181418554	no	no	0.899
7341_3091	1	445	0.0461170750641	0.427069634288	0.00225748142179	799	0.0148042596924	0.431569320894	0.00371478322384	no	no	0.899
672_2033	1	204	0.11137382395	0.448240723393	0.00110389324034	374	0.0703272179231	0.471092504248	0.00372501175207	no	yes	0.899
6714_3320	1	290	0.0625725900116	0.44391592004	0.00258319379685	260	0.0880463306488	0.426802450887	0.000947895404133	no	no	0.899
6667_5914	1	300	0.0643120240436	0.442763485182	0.00144730132883	157	0.118894009217	0.419072651579	0.00142918461545	no	no	0.899
613_5925	1	50	0.243265306122	0.387640355201	0.00013562331803	155	0.125558995528	0.427051197108	0.000539815850601	no	no	0.899
5914_6714	1	157	0.118894009217	0.419072651579	0.00142918461545	290	0.0625725900116	0.44391592004	0.00258319379685	no	no	0.899
5894_3312	1	109	0.144771645212	0.388889996824	0.000342507943996	174	0.104444887383	0.409157669812	0.000495721723317	no	no	0.899
5597_5914	1	169	0.0629050436743	0.400907854592	0.000973257236971	157	0.118894009217	0.419072651579	0.00142918461545	no	no	0.899
5111_2547	1	169	0.109660197677	0.425023648887	0.000558036415248	184	0.100083155144	0.442961753765	0.00136563910935	no	no	0.899
4928_4609	1	151	0.0721412803532	0.390980431383	0.000762178036387	1247	0.0145740518343	0.451864897527	0.0106343841542	no	no	0.899
4609_5894	1	1247	0.0145740518343	0.451864897527	0.0106343841542	109	0.144771645212	0.388889996824	0.000342507943996	no	no	0.899
4137_207	1	47	0.255555555556	0.384446489738	0.000108821089892	161	0.092349335244	0.418071949799	0.000901837892776	no	no	0.899
4088_672	1	297	0.0716015219647	0.432153796601	0.0021556723548	204	0.11137382395	0.448240723393	0.00110389324034	no	no	0.899
4088_6498	1	297	0.0716015219647	0.432153796601	0.0021556723548	103	0.125148514851	0.392010795126	0.000423700391724	no	no	0.899
4088_2316	1	297	0.0716015219647	0.432153796601	0.0021556723548	100	0.120404040404	0.420640843842	0.000794794336071	no	no	0.899
3320_3312	1	260	0.0880463306488	0.426802450887	0.000947895404133	174	0.104444887383	0.409157669812	0.000495721723317	no	no	0.899
3065_4088	1	401	0.0719386405713	0.462718701665	0.0042458666324	297	0.0716015219647	0.432153796601	0.0021556723548	no	no	0.899
3065_2033	1	401	0.0719386405713	0.462718701665	0.0042458666324	374	0.0703272179231	0.471092504248	0.00372501175207	no	no	0.899
3065_1026	1	401	0.0719386405713	0.462718701665	0.0042458666324	196	0.0809523809524	0.397620403738	0.000624284250412	no	no	0.899
2932_3303	1	199	0.0606568194508	0.420354845605	0.00144181418554	149	0.119626337747	0.4381644403	0.000736277425546	no	no	0.899
2318_6160	1	211	0.0492270887008	0.397500568773	0.00247651042497	129	0.103112110986	0.389418171963	0.000456642794997	no	no	0.899
208_3320	1	82	0.125564588979	0.390240069598	0.000474874441192	260	0.0880463306488	0.426802450887	0.000947895404133	no	no	0.899
207_9479	1	161	0.092349335244	0.418071949799	0.000901837892776	31	0.152709359606	0.309880345975	8.7233698855e-06	no	no	0.899
2033_7161	1	374	0.0703272179231	0.471092504248	0.00372501175207	469	0.01496172262	0.400883483788	0.00358355106921	no	no	0.899
1499_2317	1	194	0.0889909727044	0.429033045094	0.00157810568317	263	0.0552313586796	0.403985967663	0.00188053039836	no	no	0.899
1387_6714	1	283	0.0978139298424	0.467242945737	0.00320217161341	290	0.0625725900116	0.44391592004	0.00258319379685	no	no	0.899
10987_4089	1	158	0.0978795452713	0.391452330993	0.000467786593198	128	0.120693897638	0.438630738037	0.00175372756068	no	no	0.899
998_7454	1	145	0.084704028366	0.394229252519	0.000840565557287	69	0.150610583446	0.384985129277	0.00015057966722	no	no	0.898
998_19	1	145	0.084704028366	0.394229252519	0.000840565557287	50	0.226063829787	0.384453960521	0.000126331636011	no	no	0.898
9869_23468	1	183	0.106261510129	0.391220106949	0.00057247414401	174	0.127498980008	0.395648364299	0.00129277322084	no	no	0.898
8841_4609	1	164	0.118319147305	0.451431849593	0.0015808629224	1247	0.0145740518343	0.451864897527	0.0106343841542	no	no	0.898
8607_2885	1	152	0.13645869641	0.428986530387	0.000627021732105	773	0.0244041302407	0.404440190699	0.00650014901068	no	no	0.898
805_408	1	254	0.0619028352681	0.448677842981	0.00155287318601	245	0.0729517396184	0.417860026368	0.00117857554143	no	no	0.898
7431_6160	1	182	0.0870887647424	0.397500568773	0.00060844731365	129	0.103112110986	0.389418171963	0.000456642794997	no	no	0.898
7431_2475	1	182	0.0870887647424	0.397500568773	0.00060844731365	127	0.097935483871	0.387162442435	0.000668033742832	no	no	0.898
7157_7157	1	681	0.0270482793975	0.462351035485	0.00613069667608	681	0.0270482793975	0.462351035485	0.00613069667608	no	yes	0.898
7157_3320	1	681	0.0270482793975	0.462351035485	0.00613069667608	260	0.0880463306488	0.426802450887	0.000947895404133	no	no	0.898
7157_10987	1	681	0.0270482793975	0.462351035485	0.00613069667608	158	0.0978795452713	0.391452330993	0.000467786593198	no	no	0.898
6850_3065	1	72	0.205383022774	0.395316325149	0.000464987002992	401	0.0719386405713	0.462718701665	0.0042458666324	no	no	0.898
6667_4609	1	300	0.0643120240436	0.442763485182	0.00144730132883	1247	0.0145740518343	0.451864897527	0.0106343841542	no	no	0.898
6472_2885	1	69	0.239710538218	0.386685706632	0.000110764214574	773	0.0244041302407	0.404440190699	0.00650014901068	no	no	0.898
5925_23468	1	155	0.125558995528	0.427051197108	0.000539815850601	174	0.127498980008	0.395648364299	0.00129277322084	no	no	0.898
5777_5295	1	80	0.140506329114	0.388477640709	0.000723623749714	220	0.0919967868769	0.39733292112	0.00129078600348	no	no	0.898
5777_2885	1	80	0.140506329114	0.388477640709	0.000723623749714	773	0.0244041302407	0.404440190699	0.00650014901068	no	no	0.898
5594_1630	1	126	0.105396825397	0.419962232448	0.000472743759107	45	0.20303030303	0.40879413192	0.000217661107827	no	no	0.898
4914_5335	1	54	0.211915535445	0.38485032794	0.000127229418766	171	0.0949432404541	0.388127063512	0.000623064374732	no	no	0.898
4609_8878	1	1247	0.0145740518343	0.451864897527	0.0106343841542	133	0.0991192014093	0.390679320861	0.000403246551503	no	no	0.898
4609_6908	1	1247	0.0145740518343	0.451864897527	0.0106343841542	136	0.128268432275	0.427466419092	0.000679200308831	no	no	0.898
4609_2932	1	1247	0.0145740518343	0.451864897527	0.0106343841542	199	0.0606568194508	0.420354845605	0.00144181418554	no	no	0.898
4292_10856	1	138	0.0928805670158	0.386935278866	0.000620987404571	177	0.124991789819	0.407430306199	0.000451858929809	no	no	0.898
4255_2033	1	99	0.160173160173	0.391127294461	0.000323423322512	374	0.0703272179231	0.471092504248	0.00372501175207	no	no	0.898
4193_207	1	215	0.0931880591726	0.433337001608	0.00076732595398	161	0.092349335244	0.418071949799	0.000901837892776	no	yes	0.898
4088_25942	1	297	0.0716015219647	0.432153796601	0.0021556723548	159	0.127935673911	0.411789210066	0.000588264004438	no	no	0.898
4087_6498	1	208	0.0815533980583	0.398060417465	0.00066800995321	103	0.125148514851	0.392010795126	0.000423700391724	no	no	0.898
3725_7157	3	168	0.128294998175	0.463836091445	0.00160878000283	681	0.0270482793975	0.462351035485	0.00613069667608	no	yes	0.898
3725_3725	1	168	0.128294998175	0.463836091445	0.00160878000283	168	0.128294998175	0.463836091445	0.00160878000283	no	yes	0.898
3065_7157	1	401	0.0719386405713	0.462718701665	0.0042458666324	681	0.0270482793975	0.462351035485	0.00613069667608	no	no	0.898
3064_4790	1	323	0.0479361370717	0.405659233308	0.00256435678894	198	0.116169544741	0.404241858736	0.00039708076251	no	no	0.898
2932_5970	1	199	0.0606568194508	0.420354845605	0.00144181418554	278	0.0649802371542	0.40581733315	0.000741462575519	no	no	0.898
2932_4086	1	199	0.0606568194508	0.420354845605	0.00144181418554	122	0.0836134453782	0.414298595029	0.000798874146461	no	no	0.898
2932_3304	1	199	0.0606568194508	0.420354845605	0.00144181418554	148	0.123184408899	0.4381644403	0.000734877699341	no	no	0.898
29109_2885	1	30	0.285714285714	0.383500054439	6.73690843092e-05	773	0.0244041302407	0.404440190699	0.00650014901068	no	no	0.898
2887_2885	1	28	0.267195767196	0.325866398873	8.36829458266e-06	773	0.0244041302407	0.404440190699	0.00650014901068	no	no	0.898
26292_2885	1	29	0.224137931034	0.384513737239	0.000123634628555	773	0.0244041302407	0.404440190699	0.00650014901068	no	no	0.898
2521_2885	1	65	0.225806451613	0.418337156568	0.000236175156532	773	0.0244041302407	0.404440190699	0.00650014901068	no	no	0.898
2335_1956	1	84	0.122553447757	0.391801184442	0.000744338194603	345	0.0458629567115	0.421815718059	0.00261497362646	no	no	0.898
2033_5594	1	374	0.0703272179231	0.471092504248	0.00372501175207	126	0.105396825397	0.419962232448	0.000472743759107	no	no	0.898
2033_10856	1	374	0.0703272179231	0.471092504248	0.00372501175207	177	0.124991789819	0.407430306199	0.000451858929809	no	no	0.898
1956_2810	1	345	0.0458629567115	0.421815718059	0.00261497362646	166	0.0742929821936	0.396982117514	0.000749183155925	no	no	0.898
1499_8454	1	194	0.0889909727044	0.429033045094	0.00157810568317	113	0.143652743653	0.417463248473	0.000317553107336	no	no	0.898
1499_3728	1	194	0.0889909727044	0.429033045094	0.00157810568317	56	0.203896103896	0.386768861597	0.000166583761945	no	no	0.898
1173_6464	1	60	0.168784029038	0.388462385054	0.000453920632198	150	0.11472697187	0.394205686899	0.000505186255223	no	no	0.898
1147_3320	1	98	0.217763157895	0.392500760012	0.000185403961368	260	0.0880463306488	0.426802450887	0.000947895404133	no	no	0.898
1029_3313	1	178	0.0557792207792	0.394299966286	0.00104503427348	212	0.0754716981132	0.404572520161	0.00123330796665	no	no	0.898
10253_2885	1	46	0.227053140097	0.386595032895	0.000156793317936	773	0.0244041302407	0.404440190699	0.00650014901068	no	no	0.898
10015_2885	1	64	0.210999471179	0.385976565316	0.000269897006253	773	0.0244041302407	0.404440190699	0.00650014901068	no	no	0.898
9869_9869	2	183	0.106261510129	0.391220106949	0.00057247414401	183	0.106261510129	0.391220106949	0.00057247414401	no	no	0.897
9869_7431	1	183	0.106261510129	0.391220106949	0.00057247414401	182	0.0870887647424	0.397500568773	0.00060844731365	no	no	0.897
9759_5914	1	124	0.122070180192	0.411506558404	0.0004863613565	157	0.118894009217	0.419072651579	0.00142918461545	no	no	0.897
8945_2033	1	107	0.150915750916	0.391971961413	0.000266650323241	374	0.0703272179231	0.471092504248	0.00372501175207	no	no	0.897
8517_2316	1	328	0.0471354412459	0.397820289325	0.00168960783589	100	0.120404040404	0.420640843842	0.000794794336071	no	no	0.897
8517_10241	1	328	0.0471354412459	0.397820289325	0.00168960783589	87	0.116246498599	0.392345082963	0.000512495331587	no	no	0.897
8517_10155	1	328	0.0471354412459	0.397820289325	0.00168960783589	110	0.131014191762	0.394386428682	0.000296806098372	no	no	0.897
8453_3091	1	67	0.191768430574	0.38506755437	0.000103266718032	799	0.0148042596924	0.431569320894	0.00371478322384	no	no	0.897
7431_208	1	182	0.0870887647424	0.397500568773	0.00060844731365	82	0.125564588979	0.390240069598	0.000474874441192	no	no	0.897
7329_9869	1	220	0.0819769162474	0.452402204578	0.00147897415153	183	0.106261510129	0.391220106949	0.00057247414401	no	no	0.897
7175_3064	1	144	0.080710955711	0.394551598596	0.000732072784662	323	0.0479361370717	0.405659233308	0.00256435678894	no	no	0.897
7157_5594	1	681	0.0270482793975	0.462351035485	0.00613069667608	126	0.105396825397	0.419962232448	0.000472743759107	no	no	0.897
7157_4193	1	681	0.0270482793975	0.462351035485	0.00613069667608	215	0.0931880591726	0.433337001608	0.00076732595398	no	yes	0.897
7046_5295	1	44	0.326638477801	0.383663670023	5.21703052702e-05	220	0.0919967868769	0.39733292112	0.00129078600348	no	no	0.897
6776_1387	1	56	0.234800838574	0.390548212654	0.000173952152138	283	0.0978139298424	0.467242945737	0.00320217161341	no	no	0.897
6714_476	1	290	0.0625725900116	0.44391592004	0.00258319379685	139	0.0910261914985	0.400080906136	0.00107994253606	no	no	0.897
6667_4089	1	300	0.0643120240436	0.442763485182	0.00144730132883	128	0.120693897638	0.438630738037	0.00175372756068	no	no	0.897
6667_4088	1	300	0.0643120240436	0.442763485182	0.00144730132883	297	0.0716015219647	0.432153796601	0.0021556723548	no	no	0.897
6156_2885	1	27	0.364672364672	0.383321723793	0.000102090472814	773	0.0244041302407	0.404440190699	0.00650014901068	no	no	0.897
60_207	1	124	0.136702343856	0.424804620983	0.000590988314418	161	0.092349335244	0.418071949799	0.000901837892776	no	no	0.897
5705_5914	1	81	0.203703703704	0.39246961472	0.000223731300216	157	0.118894009217	0.419072651579	0.00142918461545	no	no	0.897
56916_3065	1	124	0.13991607658	0.389517843878	0.000228557478192	401	0.0719386405713	0.462718701665	0.0042458666324	no	no	0.897
5499_2885	1	219	0.0408864312346	0.397588440683	0.00320191233824	773	0.0244041302407	0.404440190699	0.00650014901068	no	no	0.897
5371_5925	1	107	0.196703296703	0.428354930247	0.000893627351557	155	0.125558995528	0.427051197108	0.000539815850601	no	no	0.897
5371_5914	1	107	0.196703296703	0.428354930247	0.000893627351557	157	0.118894009217	0.419072651579	0.00142918461545	no	no	0.897
5359_6464	1	91	0.0930402930403	0.388104221759	0.000777182309659	150	0.11472697187	0.394205686899	0.000505186255223	no	no	0.897
5336_5295	1	44	0.309725158562	0.383507488484	3.08381881113e-05	220	0.0919967868769	0.39733292112	0.00129078600348	no	no	0.897
5295_2064	1	220	0.0919967868769	0.39733292112	0.00129078600348	138	0.110893246187	0.391111829994	0.000520504712267	no	yes	0.897
5295_1398	1	220	0.0919967868769	0.39733292112	0.00129078600348	194	0.0737140110037	0.39260201636	0.00153975677289	no	no	0.897
5293_207	2	29	0.381773399015	0.381459216574	3.5671226392e-05	161	0.092349335244	0.418071949799	0.000901837892776	yes	no	0.897
4609_4609	1	1247	0.0145740518343	0.451864897527	0.0106343841542	1247	0.0145740518343	0.451864897527	0.0106343841542	no	yes	0.897
3320_9768	1	260	0.0880463306488	0.426802450887	0.000947895404133	860	0.0195251373961	0.438397465175	0.00564921902061	no	no	0.897
3320_408	1	260	0.0880463306488	0.426802450887	0.000947895404133	245	0.0729517396184	0.417860026368	0.00117857554143	no	no	0.897
3064_1956	1	323	0.0479361370717	0.405659233308	0.00256435678894	345	0.0458629567115	0.421815718059	0.00261497362646	no	no	0.897
25_672	1	258	0.0595281862745	0.394898117895	0.00170720072565	204	0.11137382395	0.448240723393	0.00110389324034	no	yes	0.897
2475_2932	1	127	0.097935483871	0.387162442435	0.000668033742832	199	0.0606568194508	0.420354845605	0.00144181418554	no	no	0.897
23411_207	1	152	0.104827466016	0.448769441044	0.000864944470388	161	0.092349335244	0.418071949799	0.000901837892776	no	no	0.897
2318_4292	1	211	0.0492270887008	0.397500568773	0.00247651042497	138	0.0928805670158	0.386935278866	0.000620987404571	no	no	0.897
208_9869	1	82	0.125564588979	0.390240069598	0.000474874441192	183	0.106261510129	0.391220106949	0.00057247414401	no	no	0.897
207_6198	1	161	0.092349335244	0.418071949799	0.000901837892776	47	0.218316373728	0.383685992056	6.22108452873e-05	no	no	0.897
2033_2547	1	374	0.0703272179231	0.471092504248	0.00372501175207	184	0.100083155144	0.442961753765	0.00136563910935	no	no	0.897
1956_1399	1	345	0.0458629567115	0.421815718059	0.00261497362646	71	0.206308610401	0.384947674989	0.000163266262155	no	no	0.897
1956_11345	1	345	0.0458629567115	0.421815718059	0.00261497362646	129	0.112235970504	0.38512002508	0.000369804890107	no	no	0.897
1822_7431	1	107	0.0864468864469	0.387207907159	0.000528773820934	182	0.0870887647424	0.397500568773	0.00060844731365	no	no	0.897
1499_999	1	194	0.0889909727044	0.429033045094	0.00157810568317	103	0.159603960396	0.389425837222	0.000128260362539	yes	no	0.897
1499_9743	1	194	0.0889909727044	0.429033045094	0.00157810568317	27	0.207977207977	0.331445816861	1.41288644657e-05	no	no	0.897
1398_6714	1	194	0.0737140110037	0.39260201636	0.00153975677289	290	0.0625725900116	0.44391592004	0.00258319379685	no	no	0.897
1398_5296	1	194	0.0737140110037	0.39260201636	0.00153975677289	50	0.283265306122	0.388332760342	6.12455519081e-05	yes	no	0.897
10399_27161	1	111	0.13795446823	0.4251515195	0.000427976761584	168	0.107356715141	0.417278343213	0.000658895948437	no	no	0.897
9869_3066	1	183	0.106261510129	0.391220106949	0.00057247414401	257	0.0889918171993	0.410073599511	0.00105405396968	no	no	0.896
9759_1499	1	124	0.122070180192	0.411506558404	0.0004863613565	194	0.0889909727044	0.429033045094	0.00157810568317	no	no	0.896
8841_7531	1	164	0.118319147305	0.451431849593	0.0015808629224	183	0.11625532937	0.402801547528	0.000736358134829	no	no	0.896
8841_6688	1	164	0.118319147305	0.451431849593	0.0015808629224	48	0.160460992908	0.418523001595	0.000124531433572	no	no	0.896
8607_1499	1	152	0.13645869641	0.428986530387	0.000627021732105	194	0.0889909727044	0.429033045094	0.00157810568317	no	no	0.896
808_10971	1	250	0.0540401606426	0.448677842981	0.00155111961711	351	0.0658363858364	0.433071400924	0.00174862270084	no	no	0.896
805_7534	1	254	0.0619028352681	0.448677842981	0.00155287318601	557	0.0436920675188	0.435502351158	0.00368246486016	no	no	0.896
801_7534	1	253	0.0605119518163	0.448677842981	0.00155227851868	557	0.0436920675188	0.435502351158	0.00368246486016	no	no	0.896
7532_2885	1	288	0.0569009937431	0.402113837569	0.0011576414367	773	0.0244041302407	0.404440190699	0.00650014901068	no	no	0.896
7421_1387	1	103	0.127920792079	0.390949526893	0.000253080105693	283	0.0978139298424	0.467242945737	0.00320217161341	no	no	0.896
7329_6613	1	220	0.0819769162474	0.452402204578	0.00147897415153	1036	0.01872632527	0.438796123237	0.00627204950433	no	no	0.896
7157_8841	1	681	0.0270482793975	0.462351035485	0.00613069667608	164	0.118319147305	0.451431849593	0.0015808629224	no	no	0.896
7157_4609	1	681	0.0270482793975	0.462351035485	0.00613069667608	1247	0.0145740518343	0.451864897527	0.0106343841542	no	yes	0.896
7157_2932	1	681	0.0270482793975	0.462351035485	0.00613069667608	199	0.0606568194508	0.420354845605	0.00144181418554	no	no	0.896
7157_25942	1	681	0.0270482793975	0.462351035485	0.00613069667608	159	0.127935673911	0.411789210066	0.000588264004438	no	no	0.896
6776_6464	1	56	0.234800838574	0.390548212654	0.000173952152138	150	0.11472697187	0.394205686899	0.000505186255223	no	no	0.896
6774_6714	1	144	0.111477374888	0.428095399844	0.000685863231274	290	0.0625725900116	0.44391592004	0.00258319379685	no	no	0.896
6498_4088	1	103	0.125148514851	0.392010795126	0.000423700391724	297	0.0716015219647	0.432153796601	0.0021556723548	no	no	0.896
6160_26523	1	129	0.103112110986	0.389418171963	0.000456642794997	173	0.0929480564155	0.41729594618	0.000405796604604	no	no	0.896
5925_1871	1	155	0.125558995528	0.427051197108	0.000539815850601	38	0.22759601707	0.335123245675	5.44841413896e-06	yes	no	0.896
5925_1869	1	155	0.125558995528	0.427051197108	0.000539815850601	123	0.138429752066	0.423849022182	0.000294787635197	yes	no	0.896
5894_5594	1	109	0.144771645212	0.388889996824	0.000342507943996	126	0.105396825397	0.419962232448	0.000472743759107	no	no	0.896
5531_4790	1	66	0.200466200466	0.392991951222	0.000244801663351	198	0.116169544741	0.404241858736	0.00039708076251	no	no	0.896
5515_5594	1	114	0.151684521037	0.39581459313	0.000448424520857	126	0.105396825397	0.419962232448	0.000472743759107	no	no	0.896
51377_7531	1	177	0.0984848484848	0.387777118493	0.000528179490953	183	0.11625532937	0.402801547528	0.000736358134829	no	no	0.896
51377_4088	1	177	0.0984848484848	0.387777118493	0.000528179490953	297	0.0716015219647	0.432153796601	0.0021556723548	no	no	0.896
5111_9869	1	169	0.109660197677	0.425023648887	0.000558036415248	183	0.106261510129	0.391220106949	0.00057247414401	no	no	0.896
476_4609	1	139	0.0910261914985	0.400080906136	0.00107994253606	1247	0.0145740518343	0.451864897527	0.0106343841542	no	no	0.896
4609_351	3	1247	0.0145740518343	0.451864897527	0.0106343841542	121	0.108531548213	0.387435391047	0.000695175288574	no	no	0.896
4193_5111	1	215	0.0931880591726	0.433337001608	0.00076732595398	169	0.109660197677	0.425023648887	0.000558036415248	no	no	0.896
4087_51377	1	208	0.0815533980583	0.398060417465	0.00066800995321	177	0.0984848484848	0.387777118493	0.000528179490953	no	no	0.896
3717_6464	1	80	0.222784810127	0.388622629221	0.000400048554317	150	0.11472697187	0.394205686899	0.000505186255223	no	no	0.896
3065_4609	1	401	0.0719386405713	0.462718701665	0.0042458666324	1247	0.0145740518343	0.451864897527	0.0106343841542	no	no	0.896
2908_1387	1	145	0.130404806461	0.417868852221	0.000442937762553	283	0.0978139298424	0.467242945737	0.00320217161341	no	no	0.896
28964_2885	1	66	0.169146825397	0.384409140178	0.000163727690617	773	0.0244041302407	0.404440190699	0.00650014901068	no	no	0.896
2534_3320	1	272	0.0605810271238	0.391646061732	0.00173002298556	260	0.0880463306488	0.426802450887	0.000947895404133	no	no	0.896
253260_207	1	64	0.245372818614	0.383165820472	9.94185977383e-05	161	0.092349335244	0.418071949799	0.000901837892776	no	no	0.896
2475_55660	1	127	0.097935483871	0.387162442435	0.000668033742832	125	0.113421298147	0.416487743851	0.000709567801626	no	no	0.896
2475_2475	1	127	0.097935483871	0.387162442435	0.000668033742832	127	0.097935483871	0.387162442435	0.000668033742832	no	no	0.896
2335_2033	1	84	0.122553447757	0.391801184442	0.000744338194603	374	0.0703272179231	0.471092504248	0.00372501175207	no	no	0.896
2130_1822	1	184	0.0554307570882	0.395695844002	0.00175661525905	107	0.0864468864469	0.387207907159	0.000528773820934	no	no	0.896
208_2932	1	82	0.125564588979	0.390240069598	0.000474874441192	199	0.0606568194508	0.420354845605	0.00144181418554	yes	no	0.896
2064_10013	1	138	0.110893246187	0.391111829994	0.000520504712267	126	0.0844444444444	0.390841399641	0.000696745183041	no	no	0.896
1915_1956	1	292	0.0520406722214	0.39785228967	0.00138631401231	345	0.0458629567115	0.421815718059	0.00261497362646	no	no	0.896
1499_5800	1	194	0.0889909727044	0.429033045094	0.00157810568317	30	0.144827586207	0.321356650127	2.1385881786e-06	no	no	0.896
10919_3066	1	107	0.172344322344	0.388294651889	0.000400149416163	257	0.0889918171993	0.410073599511	0.00105405396968	no	no	0.896
998_6198	1	145	0.084704028366	0.394229252519	0.000840565557287	47	0.218316373728	0.383685992056	6.22108452873e-05	no	no	0.895
998_57144	1	145	0.084704028366	0.394229252519	0.000840565557287	16	0.0666666666667	0.306187526053	8.45839926446e-07	yes	no	0.895
9612_207	1	111	0.201146601147	0.42791946896	0.000309483401339	161	0.092349335244	0.418071949799	0.000901837892776	no	no	0.895
9101_207	1	42	0.248548199768	0.383730643917	9.03097807582e-05	161	0.092349335244	0.418071949799	0.000901837892776	no	no	0.895
8841_3312	1	164	0.118319147305	0.451431849593	0.0015808629224	174	0.104444887383	0.409157669812	0.000495721723317	no	no	0.895
861_4087	1	75	0.290715372907	0.419205848379	0.000199089020819	208	0.0815533980583	0.398060417465	0.00066800995321	no	no	0.895
8491_2885	1	14	0.252747252747	0.304678609179	7.50745185508e-07	773	0.0244041302407	0.404440190699	0.00650014901068	no	no	0.895
808_408	1	250	0.0540401606426	0.448677842981	0.00155111961711	245	0.0729517396184	0.417860026368	0.00117857554143	no	no	0.895
7531_1956	1	183	0.11625532937	0.402801547528	0.000736358134829	345	0.0458629567115	0.421815718059	0.00261497362646	no	no	0.895
7329_9759	1	220	0.0819769162474	0.452402204578	0.00147897415153	124	0.122070180192	0.411506558404	0.0004863613565	no	no	0.895
7329_7161	1	220	0.0819769162474	0.452402204578	0.00147897415153	469	0.01496172262	0.400883483788	0.00358355106921	no	no	0.895
71_4790	1	89	0.188986901898	0.396544483141	0.000179901552838	198	0.116169544741	0.404241858736	0.00039708076251	no	no	0.895
7157_7329	1	681	0.0270482793975	0.462351035485	0.00613069667608	220	0.0819769162474	0.452402204578	0.00147897415153	no	no	0.895
6908_7157	1	136	0.128268432275	0.427466419092	0.000679200308831	681	0.0270482793975	0.462351035485	0.00613069667608	no	no	0.895
6774_2475	1	144	0.111477374888	0.428095399844	0.000685863231274	127	0.097935483871	0.387162442435	0.000668033742832	no	no	0.895
672_7157	1	204	0.11137382395	0.448240723393	0.00110389324034	681	0.0270482793975	0.462351035485	0.00613069667608	no	yes	0.895
5914_7341	1	157	0.118894009217	0.419072651579	0.00142918461545	445	0.0461170750641	0.427069634288	0.00225748142179	no	no	0.895
5501_2885	1	68	0.192712906058	0.393359196906	0.000274457283892	773	0.0244041302407	0.404440190699	0.00650014901068	no	no	0.895
5347_4193	1	135	0.0997949419002	0.389012344582	0.000460956892435	215	0.0931880591726	0.433337001608	0.00076732595398	no	no	0.895
4193_2547	1	215	0.0931880591726	0.433337001608	0.00076732595398	184	0.100083155144	0.442961753765	0.00136563910935	no	no	0.895
4193_10971	1	215	0.0931880591726	0.433337001608	0.00076732595398	351	0.0658363858364	0.433071400924	0.00174862270084	no	no	0.895
4000_5925	1	70	0.192712906058	0.396139538032	0.000276682921854	155	0.125558995528	0.427051197108	0.000539815850601	no	no	0.895
3551_6774	1	111	0.192830445124	0.390756484464	0.000183482785057	144	0.111477374888	0.428095399844	0.000685863231274	no	no	0.895
3551_4792	1	111	0.192830445124	0.390756484464	0.000183482785057	108	0.201976639712	0.397197309892	0.000231548664358	yes	no	0.895
322_1956	1	72	0.12676056338	0.420122758243	0.000517970835856	345	0.0458629567115	0.421815718059	0.00261497362646	no	no	0.895
3091_3091	1	799	0.0148042596924	0.431569320894	0.00371478322384	799	0.0148042596924	0.431569320894	0.00371478322384	no	no	0.895
3066_3065	1	257	0.0889918171993	0.410073599511	0.00105405396968	401	0.0719386405713	0.462718701665	0.0042458666324	no	no	0.895
2932_5499	1	199	0.0606568194508	0.420354845605	0.00144181418554	219	0.0408864312346	0.397588440683	0.00320191233824	no	no	0.895
2100_1387	1	279	0.0549887511118	0.395735419127	0.000864120558872	283	0.0978139298424	0.467242945737	0.00320217161341	no	no	0.895
207_9063	1	161	0.092349335244	0.418071949799	0.000901837892776	57	0.249373433584	0.417102395185	0.000129356906114	no	no	0.895
2064_3728	1	138	0.110893246187	0.391111829994	0.000520504712267	56	0.203896103896	0.386768861597	0.000166583761945	no	no	0.895
2064_322	1	138	0.110893246187	0.391111829994	0.000520504712267	72	0.12676056338	0.420122758243	0.000517970835856	no	no	0.895
1956_5781	1	345	0.0458629567115	0.421815718059	0.00261497362646	94	0.140229335882	0.385660554951	0.000673890668964	no	yes	0.895
1869_3065	1	123	0.138429752066	0.423849022182	0.000294787635197	401	0.0719386405713	0.462718701665	0.0042458666324	no	no	0.895
1499_5787	1	194	0.0889909727044	0.429033045094	0.00157810568317	34	0.169340463458	0.314981703684	5.25818999041e-06	no	no	0.895
1432_5925	1	120	0.121251629726	0.389333874022	0.000342946049854	155	0.125558995528	0.427051197108	0.000539815850601	no	no	0.895
1173_1956	1	60	0.168784029038	0.388462385054	0.000453920632198	345	0.0458629567115	0.421815718059	0.00261497362646	no	no	0.895
1147_3313	1	98	0.217763157895	0.392500760012	0.000185403961368	212	0.0754716981132	0.404572520161	0.00123330796665	no	no	0.895
10987_4087	1	158	0.0978795452713	0.391452330993	0.000467786593198	208	0.0815533980583	0.398060417465	0.00066800995321	no	no	0.895
10492_2885	1	56	0.211038961039	0.38607448303	0.000277629775187	773	0.0244041302407	0.404440190699	0.00650014901068	no	no	0.895
1029_4193	1	178	0.0557792207792	0.394299966286	0.00104503427348	215	0.0931880591726	0.433337001608	0.00076732595398	no	yes	0.895
1029_3320	1	178	0.0557792207792	0.394299966286	0.00104503427348	260	0.0880463306488	0.426802450887	0.000947895404133	no	no	0.895
10014_3065	1	339	0.0470008478169	0.415647733275	0.00186519039383	401	0.0719386405713	0.462718701665	0.0042458666324	no	no	0.895
998_998	1	145	0.084704028366	0.394229252519	0.000840565557287	145	0.084704028366	0.394229252519	0.000840565557287	no	no	0.894
9921_2885	1	34	0.288770053476	0.383671110412	2.16125890145e-05	773	0.0244041302407	0.404440190699	0.00650014901068	no	no	0.894
9869_7329	1	183	0.106261510129	0.391220106949	0.00057247414401	220	0.0819769162474	0.452402204578	0.00147897415153	no	no	0.894
9612_3065	1	111	0.201146601147	0.42791946896	0.000309483401339	401	0.0719386405713	0.462718701665	0.0042458666324	no	no	0.894
8841_9759	1	164	0.118319147305	0.451431849593	0.0015808629224	124	0.122070180192	0.411506558404	0.0004863613565	no	no	0.894
801_7186	1	253	0.0605119518163	0.448677842981	0.00155227851868	223	0.0770876182641	0.392057405739	0.00123525493492	no	no	0.894
801_5894	1	253	0.0605119518163	0.448677842981	0.00155227851868	109	0.144771645212	0.388889996824	0.000342507943996	no	no	0.894
801_5521	1	253	0.0605119518163	0.448677842981	0.00155227851868	186	0.0785236849753	0.416137327172	0.000801576721709	no	no	0.894
7431_408	1	182	0.0870887647424	0.397500568773	0.00060844731365	245	0.0729517396184	0.417860026368	0.00117857554143	no	no	0.894
7431_10155	1	182	0.0870887647424	0.397500568773	0.00060844731365	110	0.131014191762	0.394386428682	0.000296806098372	no	no	0.894
7329_6498	1	220	0.0819769162474	0.452402204578	0.00147897415153	103	0.125148514851	0.392010795126	0.000423700391724	no	no	0.894
7329_55660	1	220	0.0819769162474	0.452402204578	0.00147897415153	125	0.113421298147	0.416487743851	0.000709567801626	no	no	0.894
71_2885	1	89	0.188986901898	0.396544483141	0.000179901552838	773	0.0244041302407	0.404440190699	0.00650014901068	no	no	0.894
7157_5347	1	681	0.0270482793975	0.462351035485	0.00613069667608	135	0.0997949419002	0.389012344582	0.000460956892435	no	no	0.894
672_5295	1	204	0.11137382395	0.448240723393	0.00110389324034	220	0.0919967868769	0.39733292112	0.00129078600348	no	yes	0.894
6721_5594	1	74	0.185837245696	0.390317059767	0.000192439490635	126	0.105396825397	0.419962232448	0.000472743759107	no	no	0.894
6667_3725	1	300	0.0643120240436	0.442763485182	0.00144730132883	168	0.128294998175	0.463836091445	0.00160878000283	no	no	0.894
6464_10241	1	150	0.11472697187	0.394205686899	0.000505186255223	87	0.116246498599	0.392345082963	0.000512495331587	no	no	0.894
6160_6160	1	129	0.103112110986	0.389418171963	0.000456642794997	129	0.103112110986	0.389418171963	0.000456642794997	no	no	0.894
604_3065	1	95	0.132138857783	0.39255527617	0.000742596532943	401	0.0719386405713	0.462718701665	0.0042458666324	no	no	0.894
604_2033	1	95	0.132138857783	0.39255527617	0.000742596532943	374	0.0703272179231	0.471092504248	0.00372501175207	no	yes	0.894
5925_7421	1	155	0.125558995528	0.427051197108	0.000539815850601	103	0.127920792079	0.390949526893	0.000253080105693	no	no	0.894
5925_672	1	155	0.125558995528	0.427051197108	0.000539815850601	204	0.11137382395	0.448240723393	0.00110389324034	no	yes	0.894
5914_23411	1	157	0.118894009217	0.419072651579	0.00142918461545	152	0.104827466016	0.448769441044	0.000864944470388	no	no	0.894
5894_3320	1	109	0.144771645212	0.388889996824	0.000342507943996	260	0.0880463306488	0.426802450887	0.000947895404133	no	no	0.894
56916_5111	1	124	0.13991607658	0.389517843878	0.000228557478192	169	0.109660197677	0.425023648887	0.000558036415248	no	no	0.894
5594_9768	1	126	0.105396825397	0.419962232448	0.000472743759107	860	0.0195251373961	0.438397465175	0.00564921902061	no	no	0.894
5335_2316	1	171	0.0949432404541	0.388127063512	0.000623064374732	100	0.120404040404	0.420640843842	0.000794794336071	no	no	0.894
4914_6464	1	54	0.211915535445	0.38485032794	0.000127229418766	150	0.11472697187	0.394205686899	0.000505186255223	no	no	0.894
4792_3313	1	108	0.201976639712	0.397197309892	0.000231548664358	212	0.0754716981132	0.404572520161	0.00123330796665	no	no	0.894
4609_5728	3	1247	0.0145740518343	0.451864897527	0.0106343841542	90	0.115355805243	0.413735430349	0.00102374319988	no	yes	0.894
4609_2547	1	1247	0.0145740518343	0.451864897527	0.0106343841542	184	0.100083155144	0.442961753765	0.00136563910935	no	no	0.894
4193_6613	1	215	0.0931880591726	0.433337001608	0.00076732595398	1036	0.01872632527	0.438796123237	0.00627204950433	no	no	0.894
4130_2885	1	30	0.248275862069	0.384730583754	0.00010020396134	773	0.0244041302407	0.404440190699	0.00650014901068	no	no	0.894
4035_6498	1	64	0.124007936508	0.391196899698	0.000495884241098	103	0.125148514851	0.392010795126	0.000423700391724	no	no	0.894
3725_8841	1	168	0.128294998175	0.463836091445	0.00160878000283	164	0.118319147305	0.451431849593	0.0015808629224	no	no	0.894
3551_3320	1	111	0.192830445124	0.390756484464	0.000183482785057	260	0.0880463306488	0.426802450887	0.000947895404133	no	no	0.894
3320_25942	1	260	0.0880463306488	0.426802450887	0.000947895404133	159	0.127935673911	0.411789210066	0.000588264004438	no	no	0.894
3303_1956	1	149	0.119626337747	0.4381644403	0.000736277425546	345	0.0458629567115	0.421815718059	0.00261497362646	no	no	0.894
3065_4087	1	401	0.0719386405713	0.462718701665	0.0042458666324	208	0.0815533980583	0.398060417465	0.00066800995321	no	no	0.894
3064_7431	1	323	0.0479361370717	0.405659233308	0.00256435678894	182	0.0870887647424	0.397500568773	0.00060844731365	no	no	0.894
2885_5335	1	773	0.0244041302407	0.404440190699	0.00650014901068	171	0.0949432404541	0.388127063512	0.000623064374732	no	no	0.894
25_1399	1	258	0.0595281862745	0.394898117895	0.00170720072565	71	0.206308610401	0.384947674989	0.000163266262155	yes	no	0.894
2512_2885	1	30	0.283068783069	0.383047122082	0.000137804338223	773	0.0244041302407	0.404440190699	0.00650014901068	no	no	0.894
23367_3312	1	119	0.113763631005	0.390448012797	0.00041275612172	174	0.104444887383	0.409157669812	0.000495721723317	no	no	0.894
2317_9869	1	263	0.0552313586796	0.403985967663	0.00188053039836	183	0.106261510129	0.391220106949	0.00057247414401	no	no	0.894
2317_1398	1	263	0.0552313586796	0.403985967663	0.00188053039836	194	0.0737140110037	0.39260201636	0.00153975677289	no	no	0.894
207_801	1	161	0.092349335244	0.418071949799	0.000901837892776	253	0.0605119518163	0.448677842981	0.00155227851868	no	no	0.894
207_3611	1	161	0.092349335244	0.418071949799	0.000901837892776	102	0.0816161616162	0.383730643917	0.000393633990624	no	no	0.894
207_2810	1	161	0.092349335244	0.418071949799	0.000901837892776	166	0.0742929821936	0.396982117514	0.000749183155925	no	no	0.894
2065_5295	1	75	0.185312024353	0.384940185006	0.000259894707469	220	0.0919967868769	0.39733292112	0.00129078600348	no	no	0.894
1956_6777	1	345	0.0458629567115	0.421815718059	0.00261497362646	44	0.279907084785	0.384977637836	7.78403949447e-05	no	no	0.894
1937_207	1	227	0.0580158730159	0.395996813619	0.00120401935711	161	0.092349335244	0.418071949799	0.000901837892776	no	no	0.894
1915_2033	1	292	0.0520406722214	0.39785228967	0.00138631401231	374	0.0703272179231	0.471092504248	0.00372501175207	no	no	0.894
1499_4233	1	194	0.0889909727044	0.429033045094	0.00157810568317	52	0.251131221719	0.384633346458	0.000135110090962	no	yes	0.894
1499_1856	1	194	0.0889909727044	0.429033045094	0.00157810568317	75	0.12100456621	0.385307537265	0.000593608838705	no	no	0.894
1399_6464	1	71	0.206308610401	0.384947674989	0.000163266262155	150	0.11472697187	0.394205686899	0.000505186255223	no	no	0.894
1387_6908	1	283	0.0978139298424	0.467242945737	0.00320217161341	136	0.128268432275	0.427466419092	0.000679200308831	no	no	0.894
1387_672	1	283	0.0978139298424	0.467242945737	0.00320217161341	204	0.11137382395	0.448240723393	0.00110389324034	no	yes	0.894
1385_7329	1	108	0.152128764278	0.398148537098	0.000429616023982	220	0.0819769162474	0.452402204578	0.00147897415153	no	no	0.894
1147_4792	1	98	0.217763157895	0.392500760012	0.000185403961368	108	0.201976639712	0.397197309892	0.000231548664358	yes	no	0.894
10987_2932	1	158	0.0978795452713	0.391452330993	0.000467786593198	199	0.0606568194508	0.420354845605	0.00144181418554	no	no	0.894
10419_27161	1	90	0.197492163009	0.388599729104	0.000216984923014	168	0.107356715141	0.417278343213	0.000658895948437	no	no	0.894
998_3932	1	145	0.084704028366	0.394229252519	0.000840565557287	81	0.144135802469	0.386867181767	0.000193908779167	no	no	0.893
9869_4193	1	183	0.106261510129	0.391220106949	0.00057247414401	215	0.0931880591726	0.433337001608	0.00076732595398	no	no	0.893
9846_207	1	38	0.285917496444	0.332940675312	6.28201158936e-06	161	0.092349335244	0.418071949799	0.000901837892776	no	no	0.893
9612_5914	1	111	0.201146601147	0.42791946896	0.000309483401339	157	0.118894009217	0.419072651579	0.00142918461545	no	no	0.893
8607_5914	1	152	0.13645869641	0.428986530387	0.000627021732105	157	0.118894009217	0.419072651579	0.00142918461545	no	no	0.893
805_5521	1	254	0.0619028352681	0.448677842981	0.00155287318601	186	0.0785236849753	0.416137327172	0.000801576721709	no	no	0.893
7704_4088	1	110	0.134994807892	0.448088440125	0.00174134314028	297	0.0716015219647	0.432153796601	0.0021556723548	no	no	0.893
7431_3064	1	182	0.0870887647424	0.397500568773	0.00060844731365	323	0.0479361370717	0.405659233308	0.00256435678894	no	no	0.893
7175_10971	1	144	0.080710955711	0.394551598596	0.000732072784662	351	0.0658363858364	0.433071400924	0.00174862270084	no	no	0.893
7157_2475	1	681	0.0270482793975	0.462351035485	0.00613069667608	127	0.097935483871	0.387162442435	0.000668033742832	no	no	0.893
7052_5925	1	56	0.212438853948	0.383790195899	9.1238687405e-05	155	0.125558995528	0.427051197108	0.000539815850601	no	no	0.893
6714_6714	1	290	0.0625725900116	0.44391592004	0.00258319379685	290	0.0625725900116	0.44391592004	0.00258319379685	no	no	0.893
6498_4087	1	103	0.125148514851	0.392010795126	0.000423700391724	208	0.0815533980583	0.398060417465	0.00066800995321	no	no	0.893
60_4088	1	124	0.136702343856	0.424804620983	0.000590988314418	297	0.0716015219647	0.432153796601	0.0021556723548	no	no	0.893
5970_1387	1	278	0.0649802371542	0.40581733315	0.000741462575519	283	0.0978139298424	0.467242945737	0.00320217161341	no	no	0.893
5604_5594	1	45	0.294573643411	0.38190839929	8.07240578562e-05	126	0.105396825397	0.419962232448	0.000472743759107	yes	no	0.893
5468_3065	1	95	0.178354371201	0.396012666808	0.000200264405505	401	0.0719386405713	0.462718701665	0.0042458666324	no	no	0.893
51377_4087	1	177	0.0984848484848	0.387777118493	0.000528179490953	208	0.0815533980583	0.398060417465	0.00066800995321	no	no	0.893
4928_7431	1	151	0.0721412803532	0.390980431383	0.000762178036387	182	0.0870887647424	0.397500568773	0.00060844731365	no	no	0.893
4255_7431	1	99	0.160173160173	0.391127294461	0.000323423322512	182	0.0870887647424	0.397500568773	0.00060844731365	no	no	0.893
4255_1026	1	99	0.160173160173	0.391127294461	0.000323423322512	196	0.0809523809524	0.397620403738	0.000624284250412	no	no	0.893
4089_4087	1	128	0.120693897638	0.438630738037	0.00175372756068	208	0.0815533980583	0.398060417465	0.00066800995321	no	no	0.893
4088_7704	1	297	0.0716015219647	0.432153796601	0.0021556723548	110	0.134994807892	0.448088440125	0.00174134314028	no	no	0.893
4088_3303	1	297	0.0716015219647	0.432153796601	0.0021556723548	149	0.119626337747	0.4381644403	0.000736277425546	no	no	0.893
4086_4089	1	122	0.0836134453782	0.414298595029	0.000798874146461	128	0.120693897638	0.438630738037	0.00175372756068	no	no	0.893
3725_595	3	168	0.128294998175	0.463836091445	0.00160878000283	66	0.238694638695	0.415682666059	0.0001474128806	yes	no	0.893
3717_5335	1	80	0.222784810127	0.388622629221	0.000400048554317	171	0.0949432404541	0.388127063512	0.000623064374732	no	no	0.893
3551_10987	1	111	0.192830445124	0.390756484464	0.000183482785057	158	0.0978795452713	0.391452330993	0.000467786593198	no	no	0.893
3320_7341	1	260	0.0880463306488	0.426802450887	0.000947895404133	445	0.0461170750641	0.427069634288	0.00225748142179	no	no	0.893
3320_1019	1	260	0.0880463306488	0.426802450887	0.000947895404133	101	0.131881188119	0.390756484464	0.000283635940704	no	no	0.893
3304_1956	1	148	0.123184408899	0.4381644403	0.000734877699341	345	0.0458629567115	0.421815718059	0.00261497362646	no	no	0.893
3190_1956	1	107	0.1836996337	0.421896675589	0.000510670050599	345	0.0458629567115	0.421815718059	0.00261497362646	no	no	0.893
3065_5925	1	401	0.0719386405713	0.462718701665	0.0042458666324	155	0.125558995528	0.427051197108	0.000539815850601	no	no	0.893
3065_4089	1	401	0.0719386405713	0.462718701665	0.0042458666324	128	0.120693897638	0.438630738037	0.00175372756068	no	no	0.893
2932_1869	1	199	0.0606568194508	0.420354845605	0.00144181418554	123	0.138429752066	0.423849022182	0.000294787635197	no	no	0.893
2885_6464	1	773	0.0244041302407	0.404440190699	0.00650014901068	150	0.11472697187	0.394205686899	0.000505186255223	no	no	0.893
2810_9759	1	166	0.0742929821936	0.396982117514	0.000749183155925	124	0.122070180192	0.411506558404	0.0004863613565	no	no	0.893
25_7534	1	258	0.0595281862745	0.394898117895	0.00170720072565	557	0.0436920675188	0.435502351158	0.00368246486016	no	no	0.893
25_6714	1	258	0.0595281862745	0.394898117895	0.00170720072565	290	0.0625725900116	0.44391592004	0.00258319379685	no	no	0.893
2549_5781	1	29	0.243842364532	0.313062755098	4.26123817379e-06	94	0.140229335882	0.385660554951	0.000673890668964	yes	no	0.893
2316_5335	1	100	0.120404040404	0.420640843842	0.000794794336071	171	0.0949432404541	0.388127063512	0.000623064374732	no	no	0.893
207_4092	1	161	0.092349335244	0.418071949799	0.000901837892776	77	0.217019822283	0.386965551938	0.00018909376147	no	no	0.893
207_3164	1	161	0.092349335244	0.418071949799	0.000901837892776	89	0.137640449438	0.392703324965	0.000373434827201	no	no	0.893
1956_3309	1	345	0.0458629567115	0.421815718059	0.00261497362646	126	0.135365079365	0.404945161462	0.000336900290102	no	no	0.893
1499_5781	1	194	0.0889909727044	0.429033045094	0.00157810568317	94	0.140229335882	0.385660554951	0.000673890668964	no	yes	0.893
1457_3066	1	254	0.0571099561171	0.419873104446	0.00108797887832	257	0.0889918171993	0.410073599511	0.00105405396968	no	no	0.893
10454_2885	1	96	0.14985129261	0.385818495425	0.000185814797284	773	0.0244041302407	0.404440190699	0.00650014901068	no	no	0.893
10014_4790	1	339	0.0470008478169	0.415647733275	0.00186519039383	198	0.116169544741	0.404241858736	0.00039708076251	no	no	0.893
9869_208	1	183	0.106261510129	0.391220106949	0.00057247414401	82	0.125564588979	0.390240069598	0.000474874441192	no	no	0.892
867_7431	1	133	0.14339401057	0.388706619416	0.000198038512098	182	0.0870887647424	0.397500568773	0.00060844731365	no	no	0.892
8517_8878	1	328	0.0471354412459	0.397820289325	0.00168960783589	133	0.0991192014093	0.390679320861	0.000403246551503	no	no	0.892
8517_7186	1	328	0.0471354412459	0.397820289325	0.00168960783589	223	0.0770876182641	0.392057405739	0.00123525493492	no	no	0.892
805_7186	1	254	0.0619028352681	0.448677842981	0.00155287318601	223	0.0770876182641	0.392057405739	0.00123525493492	no	no	0.892
805_5894	1	254	0.0619028352681	0.448677842981	0.00155287318601	109	0.144771645212	0.388889996824	0.000342507943996	no	no	0.892
7533_572	1	156	0.104829810712	0.422518383914	0.000881970450742	32	0.201612903226	0.337720435097	1.60809260319e-05	no	no	0.892
7532_5295	1	288	0.0569009937431	0.402113837569	0.0011576414367	220	0.0919967868769	0.39733292112	0.00129078600348	no	no	0.892
7529_4609	1	210	0.0789701526544	0.401167994331	0.000646139899083	1247	0.0145740518343	0.451864897527	0.0106343841542	no	no	0.892
7329_672	1	220	0.0819769162474	0.452402204578	0.00147897415153	204	0.11137382395	0.448240723393	0.00110389324034	no	no	0.892
7157_26523	1	681	0.0270482793975	0.462351035485	0.00613069667608	173	0.0929480564155	0.41729594618	0.000405796604604	no	no	0.892
672_4088	1	204	0.11137382395	0.448240723393	0.00110389324034	297	0.0716015219647	0.432153796601	0.0021556723548	no	no	0.892
6714_2316	1	290	0.0625725900116	0.44391592004	0.00258319379685	100	0.120404040404	0.420640843842	0.000794794336071	no	no	0.892
6667_8841	1	300	0.0643120240436	0.442763485182	0.00144730132883	164	0.118319147305	0.451431849593	0.0015808629224	no	no	0.892
5925_5894	1	155	0.125558995528	0.427051197108	0.000539815850601	109	0.144771645212	0.388889996824	0.000342507943996	no	no	0.892
5914_8607	1	157	0.118894009217	0.419072651579	0.00142918461545	152	0.13645869641	0.428986530387	0.000627021732105	no	no	0.892
5914_7337	1	157	0.118894009217	0.419072651579	0.00142918461545	91	0.13151174668	0.416935381939	0.00069988776619	no	no	0.892
5879_5062	1	130	0.0843996062992	0.386278009419	0.000538166549576	88	0.145827633379	0.386293093984	8.72463815269e-05	yes	no	0.892
5597_6464	1	169	0.0629050436743	0.400907854592	0.000973257236971	150	0.11472697187	0.394205686899	0.000505186255223	no	no	0.892
5594_1432	1	126	0.105396825397	0.419962232448	0.000472743759107	120	0.121251629726	0.389333874022	0.000342946049854	no	no	0.892
5530_2885	1	28	0.325396825397	0.38213707812	8.59591877799e-05	773	0.0244041302407	0.404440190699	0.00650014901068	no	no	0.892
5371_3725	1	107	0.196703296703	0.428354930247	0.000893627351557	168	0.128294998175	0.463836091445	0.00160878000283	no	no	0.892
5058_2064	1	64	0.203067160233	0.384334462826	0.00014080669142	138	0.110893246187	0.391111829994	0.000520504712267	no	no	0.892
476_7431	1	139	0.0910261914985	0.400080906136	0.00107994253606	182	0.0870887647424	0.397500568773	0.00060844731365	no	no	0.892
476_5594	1	139	0.0910261914985	0.400080906136	0.00107994253606	126	0.105396825397	0.419962232448	0.000472743759107	no	no	0.892
4609_7161	1	1247	0.0145740518343	0.451864897527	0.0106343841542	469	0.01496172262	0.400883483788	0.00358355106921	no	no	0.892
4609_2335	1	1247	0.0145740518343	0.451864897527	0.0106343841542	84	0.122553447757	0.391801184442	0.000744338194603	no	no	0.892
4193_4193	1	215	0.0931880591726	0.433337001608	0.00076732595398	215	0.0931880591726	0.433337001608	0.00076732595398	no	yes	0.892
4093_4089	1	130	0.0697588582677	0.387503688344	0.000980120750238	128	0.120693897638	0.438630738037	0.00175372756068	no	no	0.892
4092_1499	1	77	0.217019822283	0.386965551938	0.00018909376147	194	0.0889909727044	0.429033045094	0.00157810568317	no	no	0.892
4088_3304	1	297	0.0716015219647	0.432153796601	0.0021556723548	148	0.123184408899	0.4381644403	0.000734877699341	no	no	0.892
4087_10987	1	208	0.0815533980583	0.398060417465	0.00066800995321	158	0.0978795452713	0.391452330993	0.000467786593198	no	no	0.892
4000_2885	1	70	0.192712906058	0.396139538032	0.000276682921854	773	0.0244041302407	0.404440190699	0.00650014901068	no	no	0.892
3716_6774	1	57	0.221177944862	0.38657992474	0.000218770931647	144	0.111477374888	0.428095399844	0.000685863231274	yes	no	0.892
351_3312	1	121	0.108531548213	0.387435391047	0.000695175288574	174	0.104444887383	0.409157669812	0.000495721723317	no	no	0.892
3313_1956	1	212	0.0754716981132	0.404572520161	0.00123330796665	345	0.0458629567115	0.421815718059	0.00261497362646	no	no	0.892
3164_207	1	89	0.137640449438	0.392703324965	0.000373434827201	161	0.092349335244	0.418071949799	0.000901837892776	no	no	0.892
2810_4193	1	166	0.0742929821936	0.396982117514	0.000749183155925	215	0.0931880591726	0.433337001608	0.00076732595398	no	no	0.892
207_8517	1	161	0.092349335244	0.418071949799	0.000901837892776	328	0.0471354412459	0.397820289325	0.00168960783589	yes	no	0.892
207_8470	1	161	0.092349335244	0.418071949799	0.000901837892776	32	0.155241935484	0.327294999064	1.05681226153e-05	no	no	0.892
2064_5781	1	138	0.110893246187	0.391111829994	0.000520504712267	94	0.140229335882	0.385660554951	0.000673890668964	no	yes	0.892
2033_6714	1	374	0.0703272179231	0.471092504248	0.00372501175207	290	0.0625725900116	0.44391592004	0.00258319379685	no	no	0.892
1956_4067	1	345	0.0458629567115	0.421815718059	0.00261497362646	91	0.131767109295	0.384192655761	0.000248326525692	no	no	0.892
1915_4089	1	292	0.0520406722214	0.39785228967	0.00138631401231	128	0.120693897638	0.438630738037	0.00175372756068	no	no	0.892
1915_1026	1	292	0.0520406722214	0.39785228967	0.00138631401231	196	0.0809523809524	0.397620403738	0.000624284250412	no	no	0.892
1499_10140	1	194	0.0889909727044	0.429033045094	0.00157810568317	50	0.262857142857	0.384566057117	0.000108841379023	no	no	0.892
1432_2033	1	120	0.121251629726	0.389333874022	0.000342946049854	374	0.0703272179231	0.471092504248	0.00372501175207	no	no	0.892
1398_5499	1	194	0.0737140110037	0.39260201636	0.00153975677289	219	0.0408864312346	0.397588440683	0.00320191233824	no	no	0.892
10919_10856	1	107	0.172344322344	0.388294651889	0.000400149416163	177	0.124991789819	0.407430306199	0.000451858929809	no	no	0.892
10273_4790	1	110	0.156974731741	0.419997894245	0.000392026940192	198	0.116169544741	0.404241858736	0.00039708076251	no	no	0.892
996_2885	1	64	0.302579365079	0.387480919903	0.000146226544775	773	0.0244041302407	0.404440190699	0.00650014901068	no	no	0.891
991_1387	1	66	0.235615079365	0.385607936857	0.00031295096446	283	0.0978139298424	0.467242945737	0.00320217161341	no	no	0.891
9869_25942	1	183	0.106261510129	0.391220106949	0.00057247414401	159	0.127935673911	0.411789210066	0.000588264004438	no	no	0.891
8939_2885	1	19	0.397660818713	0.382181370174	8.50850744322e-05	773	0.0244041302407	0.404440190699	0.00650014901068	no	no	0.891
808_7534	1	250	0.0540401606426	0.448677842981	0.00155111961711	557	0.0436920675188	0.435502351158	0.00368246486016	no	no	0.891
808_7186	1	250	0.0540401606426	0.448677842981	0.00155111961711	223	0.0770876182641	0.392057405739	0.00123525493492	no	no	0.891
808_5894	1	250	0.0540401606426	0.448677842981	0.00155111961711	109	0.144771645212	0.388889996824	0.000342507943996	no	no	0.891
808_5521	1	250	0.0540401606426	0.448677842981	0.00155111961711	186	0.0785236849753	0.416137327172	0.000801576721709	no	no	0.891
801_1147	1	253	0.0605119518163	0.448677842981	0.00155227851868	98	0.217763157895	0.392500760012	0.000185403961368	no	no	0.891
7704_5914	1	110	0.134994807892	0.448088440125	0.00174134314028	157	0.118894009217	0.419072651579	0.00142918461545	no	no	0.891
7533_10014	1	156	0.104829810712	0.422518383914	0.000881970450742	339	0.0470008478169	0.415647733275	0.00186519039383	no	no	0.891
7431_10971	1	182	0.0870887647424	0.397500568773	0.00060844731365	351	0.0658363858364	0.433071400924	0.00174862270084	no	no	0.891
7329_7341	1	220	0.0819769162474	0.452402204578	0.00147897415153	445	0.0461170750641	0.427069634288	0.00225748142179	no	no	0.891
7157_7251	1	681	0.0270482793975	0.462351035485	0.00613069667608	93	0.123076923077	0.4128547748	0.000532020891859	no	no	0.891
7157_3064	1	681	0.0270482793975	0.462351035485	0.00613069667608	323	0.0479361370717	0.405659233308	0.00256435678894	no	no	0.891
6774_2908	1	144	0.111477374888	0.428095399844	0.000685863231274	145	0.130404806461	0.417868852221	0.000442937762553	no	no	0.891
6774_2690	1	144	0.111477374888	0.428095399844	0.000685863231274	40	0.139743589744	0.316376965897	1.67556027063e-05	no	no	0.891
6667_5925	1	300	0.0643120240436	0.442763485182	0.00144730132883	155	0.125558995528	0.427051197108	0.000539815850601	no	no	0.891
64750_1956	1	91	0.14759959142	0.386867181767	0.000420438913376	345	0.0458629567115	0.421815718059	0.00261497362646	no	no	0.891
5925_1017	1	155	0.125558995528	0.427051197108	0.000539815850601	111	0.114169215087	0.396250617057	0.000358358515094	no	no	0.891
5914_7704	1	157	0.118894009217	0.419072651579	0.00142918461545	110	0.134994807892	0.448088440125	0.00174134314028	no	no	0.891
5747_6464	1	99	0.169888316151	0.388073770271	0.000250680365401	150	0.11472697187	0.394205686899	0.000505186255223	no	no	0.891
5747_5335	1	99	0.169888316151	0.388073770271	0.000250680365401	171	0.0949432404541	0.388127063512	0.000623064374732	no	no	0.891
55660_4089	1	125	0.113421298147	0.416487743851	0.000709567801626	128	0.120693897638	0.438630738037	0.00175372756068	no	no	0.891
5371_4088	1	107	0.196703296703	0.428354930247	0.000893627351557	297	0.0716015219647	0.432153796601	0.0021556723548	no	no	0.891
51377_10856	1	177	0.0984848484848	0.387777118493	0.000528179490953	177	0.124991789819	0.407430306199	0.000451858929809	no	no	0.891
51035_3091	1	43	0.250276854928	0.38341086838	1.05706413835e-05	799	0.0148042596924	0.431569320894	0.00371478322384	no	no	0.891
476_3312	1	139	0.0910261914985	0.400080906136	0.00107994253606	174	0.104444887383	0.409157669812	0.000495721723317	no	no	0.891
4734_4088	1	204	0.064578099601	0.390764202501	0.000954222655908	297	0.0716015219647	0.432153796601	0.0021556723548	no	no	0.891
4233_6464	1	52	0.251131221719	0.384633346458	0.000135110090962	150	0.11472697187	0.394205686899	0.000505186255223	no	no	0.891
4233_1956	1	52	0.251131221719	0.384633346458	0.000135110090962	345	0.0458629567115	0.421815718059	0.00261497362646	no	yes	0.891
409_207	1	312	0.0543271740265	0.419561454138	0.000966404995198	161	0.092349335244	0.418071949799	0.000901837892776	no	no	0.891
4093_4088	1	130	0.0697588582677	0.387503688344	0.000980120750238	297	0.0716015219647	0.432153796601	0.0021556723548	no	no	0.891
4092_3065	1	77	0.217019822283	0.386965551938	0.00018909376147	401	0.0719386405713	0.462718701665	0.0042458666324	no	no	0.891
408_7533	1	245	0.0729517396184	0.417860026368	0.00117857554143	156	0.104829810712	0.422518383914	0.000881970450742	no	no	0.891
3725_3320	1	168	0.128294998175	0.463836091445	0.00160878000283	260	0.0880463306488	0.426802450887	0.000947895404133	no	no	0.891
351_3320	1	121	0.108531548213	0.387435391047	0.000695175288574	260	0.0880463306488	0.426802450887	0.000947895404133	no	no	0.891
3312_1956	1	174	0.104444887383	0.409157669812	0.000495721723317	345	0.0458629567115	0.421815718059	0.00261497362646	no	no	0.891
3265_5290	1	58	0.15849969752	0.391305223766	0.000179818124613	59	0.209818819404	0.384297135029	0.000105701792857	yes	no	0.891
3091_1387	1	799	0.0148042596924	0.431569320894	0.00371478322384	283	0.0978139298424	0.467242945737	0.00320217161341	no	no	0.891
3065_7431	1	401	0.0719386405713	0.462718701665	0.0042458666324	182	0.0870887647424	0.397500568773	0.00060844731365	no	no	0.891
3065_3725	1	401	0.0719386405713	0.462718701665	0.0042458666324	168	0.128294998175	0.463836091445	0.00160878000283	no	no	0.891
3064_9869	1	323	0.0479361370717	0.405659233308	0.00256435678894	183	0.106261510129	0.391220106949	0.00057247414401	no	no	0.891
3064_27161	1	323	0.0479361370717	0.405659233308	0.00256435678894	168	0.107356715141	0.417278343213	0.000658895948437	no	no	0.891
27161_10856	1	168	0.107356715141	0.417278343213	0.000658895948437	177	0.124991789819	0.407430306199	0.000451858929809	no	no	0.891
25_7013	1	258	0.0595281862745	0.394898117895	0.00170720072565	138	0.0833333333333	0.389196010631	0.000385814455645	no	no	0.891
25_2810	1	258	0.0595281862745	0.394898117895	0.00170720072565	166	0.0742929821936	0.396982117514	0.000749183155925	no	no	0.891
2534_2316	1	272	0.0605810271238	0.391646061732	0.00173002298556	100	0.120404040404	0.420640843842	0.000794794336071	no	no	0.891
2317_476	1	263	0.0552313586796	0.403985967663	0.00188053039836	139	0.0910261914985	0.400080906136	0.00107994253606	no	no	0.891
2316_408	1	100	0.120404040404	0.420640843842	0.000794794336071	245	0.0729517396184	0.417860026368	0.00117857554143	no	no	0.891
22839_2885	1	29	0.366995073892	0.383663670023	9.11723642535e-05	773	0.0244041302407	0.404440190699	0.00650014901068	no	no	0.891
2175_5295	1	78	0.169122807018	0.385225009413	0.000195086566373	220	0.0919967868769	0.39733292112	0.00129078600348	no	yes	0.891
2130_5359	1	184	0.0554307570882	0.395695844002	0.00175661525905	91	0.0930402930403	0.388104221759	0.000777182309659	no	no	0.891
2064_6714	1	138	0.110893246187	0.391111829994	0.000520504712267	290	0.0625725900116	0.44391592004	0.00258319379685	no	no	0.891
2033_7251	1	374	0.0703272179231	0.471092504248	0.00372501175207	93	0.123076923077	0.4128547748	0.000532020891859	no	no	0.891
1915_5335	1	292	0.0520406722214	0.39785228967	0.00138631401231	171	0.0949432404541	0.388127063512	0.000623064374732	no	no	0.891
1499_3164	1	194	0.0889909727044	0.429033045094	0.00157810568317	89	0.137640449438	0.392703324965	0.000373434827201	no	no	0.891
1385_7431	1	108	0.152128764278	0.398148537098	0.000429616023982	182	0.0870887647424	0.397500568773	0.00060844731365	no	no	0.891
10273_3320	1	110	0.156974731741	0.419997894245	0.000392026940192	260	0.0880463306488	0.426802450887	0.000947895404133	no	no	0.891
1026_10013	1	196	0.0809523809524	0.397620403738	0.000624284250412	126	0.0844444444444	0.390841399641	0.000696745183041	no	no	0.891
10014_7531	1	339	0.0470008478169	0.415647733275	0.00186519039383	183	0.11625532937	0.402801547528	0.000736358134829	no	no	0.891
801_8878	1	253	0.0605119518163	0.448677842981	0.00155227851868	133	0.0991192014093	0.390679320861	0.000403246551503	no	no	0.89
80005_2885	1	16	0.283333333333	0.301048447257	6.27970280467e-07	773	0.0244041302407	0.404440190699	0.00650014901068	no	no	0.89
7704_5925	1	110	0.134994807892	0.448088440125	0.00174134314028	155	0.125558995528	0.427051197108	0.000539815850601	no	no	0.89
7454_5295	1	69	0.150610583446	0.384985129277	0.00015057966722	220	0.0919967868769	0.39733292112	0.00129078600348	no	yes	0.89
7251_2885	1	93	0.123076923077	0.4128547748	0.000532020891859	773	0.0244041302407	0.404440190699	0.00650014901068	no	no	0.89
7157_2547	1	681	0.0270482793975	0.462351035485	0.00613069667608	184	0.100083155144	0.442961753765	0.00136563910935	no	no	0.89
6850_3066	1	72	0.205383022774	0.395316325149	0.000464987002992	257	0.0889918171993	0.410073599511	0.00105405396968	no	no	0.89
672_4609	1	204	0.11137382395	0.448240723393	0.00110389324034	1247	0.0145740518343	0.451864897527	0.0106343841542	no	yes	0.89
672_3725	1	204	0.11137382395	0.448240723393	0.00110389324034	168	0.128294998175	0.463836091445	0.00160878000283	no	yes	0.89
6498_7329	1	103	0.125148514851	0.392010795126	0.000423700391724	220	0.0819769162474	0.452402204578	0.00147897415153	no	no	0.89
6498_4089	1	103	0.125148514851	0.392010795126	0.000423700391724	128	0.120693897638	0.438630738037	0.00175372756068	no	no	0.89
6160_672	1	129	0.103112110986	0.389418171963	0.000456642794997	204	0.11137382395	0.448240723393	0.00110389324034	no	no	0.89
6128_27161	1	92	0.149546106068	0.390679320861	0.000278580861967	168	0.107356715141	0.417278343213	0.000658895948437	no	no	0.89
5925_10399	1	155	0.125558995528	0.427051197108	0.000539815850601	111	0.13795446823	0.4251515195	0.000427976761584	no	no	0.89
5879_3064	1	130	0.0843996062992	0.386278009419	0.000538166549576	323	0.0479361370717	0.405659233308	0.00256435678894	no	no	0.89
5594_6421	1	126	0.105396825397	0.419962232448	0.000472743759107	82	0.208544303797	0.416041065935	0.000201397084553	no	no	0.89
4609_10971	1	1247	0.0145740518343	0.451864897527	0.0106343841542	351	0.0658363858364	0.433071400924	0.00174862270084	no	no	0.89
4233_1499	1	52	0.251131221719	0.384633346458	0.000135110090962	194	0.0889909727044	0.429033045094	0.00157810568317	no	yes	0.89
4193_3320	1	215	0.0931880591726	0.433337001608	0.00076732595398	260	0.0880463306488	0.426802450887	0.000947895404133	no	no	0.89
4193_1026	1	215	0.0931880591726	0.433337001608	0.00076732595398	196	0.0809523809524	0.397620403738	0.000624284250412	no	no	0.89
408_7531	1	245	0.0729517396184	0.417860026368	0.00117857554143	183	0.11625532937	0.402801547528	0.000736358134829	no	no	0.89
3725_7329	1	168	0.128294998175	0.463836091445	0.00160878000283	220	0.0819769162474	0.452402204578	0.00147897415153	no	no	0.89
3725_6774	1	168	0.128294998175	0.463836091445	0.00160878000283	144	0.111477374888	0.428095399844	0.000685863231274	no	no	0.89
3725_5594	1	168	0.128294998175	0.463836091445	0.00160878000283	126	0.105396825397	0.419962232448	0.000472743759107	no	no	0.89
3717_3312	1	80	0.222784810127	0.388622629221	0.000400048554317	174	0.104444887383	0.409157669812	0.000495721723317	no	no	0.89
3480_1956	1	67	0.226442307692	0.389609894019	0.000322240692475	345	0.0458629567115	0.421815718059	0.00261497362646	no	no	0.89
3320_5885	1	260	0.0880463306488	0.426802450887	0.000947895404133	228	0.0612102944586	0.416566668949	0.00134368226397	no	no	0.89
3276_2033	1	98	0.179385964912	0.418133801298	0.000196974355933	374	0.0703272179231	0.471092504248	0.00372501175207	no	no	0.89
3164_1499	1	89	0.137640449438	0.392703324965	0.000373434827201	194	0.0889909727044	0.429033045094	0.00157810568317	no	no	0.89
3066_5914	1	257	0.0889918171993	0.410073599511	0.00105405396968	157	0.118894009217	0.419072651579	0.00142918461545	no	no	0.89
3065_5111	1	401	0.0719386405713	0.462718701665	0.0042458666324	169	0.109660197677	0.425023648887	0.000558036415248	no	no	0.89
28996_1387	1	55	0.264876632801	0.388592096331	0.00020336834836	283	0.0978139298424	0.467242945737	0.00320217161341	no	no	0.89
2547_5111	1	184	0.100083155144	0.442961753765	0.00136563910935	169	0.109660197677	0.425023648887	0.000558036415248	no	no	0.89
2185_2885	1	71	0.236146632566	0.385277523046	0.000246405572826	773	0.0244041302407	0.404440190699	0.00650014901068	no	no	0.89
2100_1499	1	279	0.0549887511118	0.395735419127	0.000864120558872	194	0.0889909727044	0.429033045094	0.00157810568317	no	no	0.89
2064_60	1	138	0.110893246187	0.391111829994	0.000520504712267	124	0.136702343856	0.424804620983	0.000590988314418	no	no	0.89
2033_7186	1	374	0.0703272179231	0.471092504248	0.00372501175207	223	0.0770876182641	0.392057405739	0.00123525493492	no	no	0.89
2033_6908	1	374	0.0703272179231	0.471092504248	0.00372501175207	136	0.128268432275	0.427466419092	0.000679200308831	no	no	0.89
2033_672	1	374	0.0703272179231	0.471092504248	0.00372501175207	204	0.11137382395	0.448240723393	0.00110389324034	no	yes	0.89
1956_2549	1	345	0.0458629567115	0.421815718059	0.00261497362646	29	0.243842364532	0.313062755098	4.26123817379e-06	no	no	0.89
1499_2516	1	194	0.0889909727044	0.429033045094	0.00157810568317	27	0.153846153846	0.330708938174	1.70012479012e-05	no	no	0.89
1432_207	1	120	0.121251629726	0.389333874022	0.000342946049854	161	0.092349335244	0.418071949799	0.000901837892776	no	no	0.89
10987_4193	1	158	0.0978795452713	0.391452330993	0.000467786593198	215	0.0931880591726	0.433337001608	0.00076732595398	no	no	0.89
10013_2908	1	126	0.0844444444444	0.390841399641	0.000696745183041	145	0.130404806461	0.417868852221	0.000442937762553	no	no	0.89
9657_3312	1	180	0.0616387337058	0.416856317076	0.00135077702504	174	0.104444887383	0.409157669812	0.000495721723317	no	no	0.889
9612_2033	1	111	0.201146601147	0.42791946896	0.000309483401339	374	0.0703272179231	0.471092504248	0.00372501175207	no	no	0.889
8878_4609	1	133	0.0991192014093	0.390679320861	0.000403246551503	1247	0.0145740518343	0.451864897527	0.0106343841542	no	no	0.889
8841_6714	1	164	0.118319147305	0.451431849593	0.0015808629224	290	0.0625725900116	0.44391592004	0.00258319379685	no	no	0.889
867_1956	1	133	0.14339401057	0.388706619416	0.000198038512098	345	0.0458629567115	0.421815718059	0.00261497362646	no	yes	0.889
861_3725	1	75	0.290715372907	0.419205848379	0.000199089020819	168	0.128294998175	0.463836091445	0.00160878000283	no	no	0.889
861_25942	1	75	0.290715372907	0.419205848379	0.000199089020819	159	0.127935673911	0.411789210066	0.000588264004438	no	no	0.889
805_1147	1	254	0.0619028352681	0.448677842981	0.00155287318601	98	0.217763157895	0.392500760012	0.000185403961368	no	no	0.889
7431_1822	1	182	0.0870887647424	0.397500568773	0.00060844731365	107	0.0864468864469	0.387207907159	0.000528773820934	no	no	0.889
7186_2932	1	223	0.0770876182641	0.392057405739	0.00123525493492	199	0.0606568194508	0.420354845605	0.00144181418554	no	no	0.889
6908_6688	1	136	0.128268432275	0.427466419092	0.000679200308831	48	0.160460992908	0.418523001595	0.000124531433572	no	no	0.889
6776_5594	1	56	0.234800838574	0.390548212654	0.000173952152138	126	0.105396825397	0.419962232448	0.000472743759107	no	no	0.889
6776_3065	1	56	0.234800838574	0.390548212654	0.000173952152138	401	0.0719386405713	0.462718701665	0.0042458666324	no	no	0.889
6721_2033	1	74	0.185837245696	0.390317059767	0.000192439490635	374	0.0703272179231	0.471092504248	0.00372501175207	no	no	0.889
6714_672	1	290	0.0625725900116	0.44391592004	0.00258319379685	204	0.11137382395	0.448240723393	0.00110389324034	no	no	0.889
6602_2885	1	67	0.239258254184	0.424449181704	0.0003053444659	773	0.0244041302407	0.404440190699	0.00650014901068	no	no	0.889
6595_1387	1	93	0.257363253857	0.41778943296	0.000222078019292	283	0.0978139298424	0.467242945737	0.00320217161341	no	no	0.889
5879_7454	1	130	0.0843996062992	0.386278009419	0.000538166549576	69	0.150610583446	0.384985129277	0.00015057966722	no	no	0.889
5879_5879	1	130	0.0843996062992	0.386278009419	0.000538166549576	130	0.0843996062992	0.386278009419	0.000538166549576	no	no	0.889
5777_1956	1	80	0.140506329114	0.388477640709	0.000723623749714	345	0.0458629567115	0.421815718059	0.00261497362646	no	no	0.889
5521_7531	1	186	0.0785236849753	0.416137327172	0.000801576721709	183	0.11625532937	0.402801547528	0.000736358134829	no	no	0.889
5515_9759	1	114	0.151684521037	0.39581459313	0.000448424520857	124	0.122070180192	0.411506558404	0.0004863613565	no	no	0.889
5515_1021	1	114	0.151684521037	0.39581459313	0.000448424520857	98	0.124552913949	0.387868347647	0.000464722694918	no	no	0.889
5291_10000	2	43	0.286821705426	0.38367855109	7.98643323383e-05	32	0.221774193548	0.380871723556	0.000283995408321	yes	no	0.889
5290_10000	2	59	0.209818819404	0.384297135029	0.000105701792857	32	0.221774193548	0.380871723556	0.000283995408321	yes	no	0.889
4734_4087	1	204	0.064578099601	0.390764202501	0.000954222655908	208	0.0815533980583	0.398060417465	0.00066800995321	no	no	0.889
4609_8945	1	1247	0.0145740518343	0.451864897527	0.0106343841542	107	0.150915750916	0.391971961413	0.000266650323241	no	no	0.889
4255_3320	1	99	0.160173160173	0.391127294461	0.000323423322512	260	0.0880463306488	0.426802450887	0.000947895404133	no	no	0.889
4193_7161	1	215	0.0931880591726	0.433337001608	0.00076732595398	469	0.01496172262	0.400883483788	0.00358355106921	no	no	0.889
4093_4087	1	130	0.0697588582677	0.387503688344	0.000980120750238	208	0.0815533980583	0.398060417465	0.00066800995321	no	no	0.889
408_7431	1	245	0.0729517396184	0.417860026368	0.00117857554143	182	0.0870887647424	0.397500568773	0.00060844731365	no	no	0.889
4088_2908	1	297	0.0716015219647	0.432153796601	0.0021556723548	145	0.130404806461	0.417868852221	0.000442937762553	no	no	0.889
3725_4193	1	168	0.128294998175	0.463836091445	0.00160878000283	215	0.0931880591726	0.433337001608	0.00076732595398	no	yes	0.889
3725_1026	1	168	0.128294998175	0.463836091445	0.00160878000283	196	0.0809523809524	0.397620403738	0.000624284250412	no	no	0.889
3480_7529	1	67	0.226442307692	0.389609894019	0.000322240692475	210	0.0789701526544	0.401167994331	0.000646139899083	no	no	0.889
3320_5521	1	260	0.0880463306488	0.426802450887	0.000947895404133	186	0.0785236849753	0.416137327172	0.000801576721709	no	no	0.889
3303_4088	1	149	0.119626337747	0.4381644403	0.000736277425546	297	0.0716015219647	0.432153796601	0.0021556723548	no	no	0.889
3065_3066	1	401	0.0719386405713	0.462718701665	0.0042458666324	257	0.0889918171993	0.410073599511	0.00105405396968	no	no	0.889
2908_3065	1	145	0.130404806461	0.417868852221	0.000442937762553	401	0.0719386405713	0.462718701665	0.0042458666324	no	no	0.889
2549_1956	1	29	0.243842364532	0.313062755098	4.26123817379e-06	345	0.0458629567115	0.421815718059	0.00261497362646	no	no	0.889
23411_3066	1	152	0.104827466016	0.448769441044	0.000864944470388	257	0.0889918171993	0.410073599511	0.00105405396968	no	no	0.889
23411_1021	1	152	0.104827466016	0.448769441044	0.000864944470388	98	0.124552913949	0.387868347647	0.000464722694918	no	no	0.889
207_9743	1	161	0.092349335244	0.418071949799	0.000901837892776	27	0.207977207977	0.331445816861	1.41288644657e-05	no	no	0.889
207_8554	1	161	0.092349335244	0.418071949799	0.000901837892776	74	0.22730829421	0.417595424021	0.000165755005861	no	no	0.889
207_1487	1	161	0.092349335244	0.418071949799	0.000901837892776	88	0.169357045144	0.397540505735	0.000287360244825	no	no	0.889
1499_84662	1	194	0.0889909727044	0.429033045094	0.00157810568317	9	0.222222222222	0.30399042437	1.19485528447e-07	no	no	0.889
1487_1387	1	88	0.169357045144	0.397540505735	0.000287360244825	283	0.0978139298424	0.467242945737	0.00320217161341	no	no	0.889
1387_5970	1	283	0.0978139298424	0.467242945737	0.00320217161341	278	0.0649802371542	0.40581733315	0.000741462575519	no	no	0.889
112483_3091	1	33	0.412878787879	0.31152472654	8.73032010983e-06	799	0.0148042596924	0.431569320894	0.00371478322384	no	no	0.889
10971_7431	1	351	0.0658363858364	0.433071400924	0.00174862270084	182	0.0870887647424	0.397500568773	0.00060844731365	no	no	0.889
10273_3312	1	110	0.156974731741	0.419997894245	0.000392026940192	174	0.104444887383	0.409157669812	0.000495721723317	no	no	0.889
10273_1956	1	110	0.156974731741	0.419997894245	0.000392026940192	345	0.0458629567115	0.421815718059	0.00261497362646	no	no	0.889
1026_7704	1	196	0.0809523809524	0.397620403738	0.000624284250412	110	0.134994807892	0.448088440125	0.00174134314028	no	no	0.889
10014_5111	1	339	0.0470008478169	0.415647733275	0.00186519039383	169	0.109660197677	0.425023648887	0.000558036415248	no	no	0.889
9869_3064	1	183	0.106261510129	0.391220106949	0.00057247414401	323	0.0479361370717	0.405659233308	0.00256435678894	no	no	0.888
9846_5781	1	38	0.285917496444	0.332940675312	6.28201158936e-06	94	0.140229335882	0.385660554951	0.000673890668964	yes	no	0.888
9611_1387	1	159	0.157929119713	0.451020193968	0.000909056303886	283	0.0978139298424	0.467242945737	0.00320217161341	no	no	0.888
8841_4792	1	164	0.118319147305	0.451431849593	0.0015808629224	108	0.201976639712	0.397197309892	0.000231548664358	no	no	0.888
808_8878	1	250	0.0540401606426	0.448677842981	0.00155111961711	133	0.0991192014093	0.390679320861	0.000403246551503	no	no	0.888
805_8878	1	254	0.0619028352681	0.448677842981	0.00155287318601	133	0.0991192014093	0.390679320861	0.000403246551503	no	no	0.888
801_5970	1	253	0.0605119518163	0.448677842981	0.00155227851868	278	0.0649802371542	0.40581733315	0.000741462575519	no	no	0.888
7454_2885	1	69	0.150610583446	0.384985129277	0.00015057966722	773	0.0244041302407	0.404440190699	0.00650014901068	no	no	0.888
7431_5521	1	182	0.0870887647424	0.397500568773	0.00060844731365	186	0.0785236849753	0.416137327172	0.000801576721709	no	no	0.888
7341_5914	1	445	0.0461170750641	0.427069634288	0.00225748142179	157	0.118894009217	0.419072651579	0.00142918461545	no	no	0.888
7186_3312	1	223	0.0770876182641	0.392057405739	0.00123525493492	174	0.104444887383	0.409157669812	0.000495721723317	no	no	0.888
6850_6774	1	72	0.205383022774	0.395316325149	0.000464987002992	144	0.111477374888	0.428095399844	0.000685863231274	no	no	0.888
6850_5335	1	72	0.205383022774	0.395316325149	0.000464987002992	171	0.0949432404541	0.388127063512	0.000623064374732	no	no	0.888
6850_1956	1	72	0.205383022774	0.395316325149	0.000464987002992	345	0.0458629567115	0.421815718059	0.00261497362646	no	no	0.888
6774_5970	1	144	0.111477374888	0.428095399844	0.000685863231274	278	0.0649802371542	0.40581733315	0.000741462575519	no	no	0.888
6774_10401	1	144	0.111477374888	0.428095399844	0.000685863231274	47	0.22941720629	0.413268733464	0.000173344648125	no	no	0.888
6667_1026	3	300	0.0643120240436	0.442763485182	0.00144730132883	196	0.0809523809524	0.397620403738	0.000624284250412	no	no	0.888
6498_25942	1	103	0.125148514851	0.392010795126	0.000423700391724	159	0.127935673911	0.411789210066	0.000588264004438	no	no	0.888
5925_7161	1	155	0.125558995528	0.427051197108	0.000539815850601	469	0.01496172262	0.400883483788	0.00358355106921	no	no	0.888
5925_23411	1	155	0.125558995528	0.427051197108	0.000539815850601	152	0.104827466016	0.448769441044	0.000864944470388	no	no	0.888
5501_5111	1	68	0.192712906058	0.393359196906	0.000274457283892	169	0.109660197677	0.425023648887	0.000558036415248	no	no	0.888
5359_1398	1	91	0.0930402930403	0.388104221759	0.000777182309659	194	0.0737140110037	0.39260201636	0.00153975677289	no	no	0.888
5347_5347	1	135	0.0997949419002	0.389012344582	0.000460956892435	135	0.0997949419002	0.389012344582	0.000460956892435	no	no	0.888
5335_6714	1	171	0.0949432404541	0.388127063512	0.000623064374732	290	0.0625725900116	0.44391592004	0.00258319379685	no	no	0.888
5295_3064	1	220	0.0919967868769	0.39733292112	0.00129078600348	323	0.0479361370717	0.405659233308	0.00256435678894	no	no	0.888
51375_2885	1	13	0.25641025641	0.30433646851	7.05638151952e-06	773	0.0244041302407	0.404440190699	0.00650014901068	no	no	0.888
5111_595	1	169	0.109660197677	0.425023648887	0.000558036415248	66	0.238694638695	0.415682666059	0.0001474128806	no	no	0.888
4792_9759	1	108	0.201976639712	0.397197309892	0.000231548664358	124	0.122070180192	0.411506558404	0.0004863613565	no	no	0.888
476_476	2	139	0.0910261914985	0.400080906136	0.00107994253606	139	0.0910261914985	0.400080906136	0.00107994253606	no	no	0.888
4609_7846	1	1247	0.0145740518343	0.451864897527	0.0106343841542	99	0.120387548959	0.395316325149	0.000212198394681	no	no	0.888
4609_5970	1	1247	0.0145740518343	0.451864897527	0.0106343841542	278	0.0649802371542	0.40581733315	0.000741462575519	no	no	0.888
4609_3014	3	1247	0.0145740518343	0.451864897527	0.0106343841542	218	0.0922081765527	0.396242680775	0.00037660185023	no	no	0.888
4609_1869	3	1247	0.0145740518343	0.451864897527	0.0106343841542	123	0.138429752066	0.423849022182	0.000294787635197	no	no	0.888
4092_3066	1	77	0.217019822283	0.386965551938	0.00018909376147	257	0.0889918171993	0.410073599511	0.00105405396968	no	no	0.888
4089_55660	1	128	0.120693897638	0.438630738037	0.00175372756068	125	0.113421298147	0.416487743851	0.000709567801626	no	no	0.888
4088_6667	1	297	0.0716015219647	0.432153796601	0.0021556723548	300	0.0643120240436	0.442763485182	0.00144730132883	no	no	0.888
4088_10014	1	297	0.0716015219647	0.432153796601	0.0021556723548	339	0.0470008478169	0.415647733275	0.00186519039383	no	no	0.888
3728_2064	1	56	0.203896103896	0.386768861597	0.000166583761945	138	0.110893246187	0.391111829994	0.000520504712267	no	no	0.888
3728_1499	1	56	0.203896103896	0.386768861597	0.000166583761945	194	0.0889909727044	0.429033045094	0.00157810568317	no	no	0.888
3717_6774	1	80	0.222784810127	0.388622629221	0.000400048554317	144	0.111477374888	0.428095399844	0.000685863231274	no	no	0.888
3716_2064	1	57	0.221177944862	0.38657992474	0.000218770931647	138	0.110893246187	0.391111829994	0.000520504712267	no	yes	0.888
3551_3313	1	111	0.192830445124	0.390756484464	0.000183482785057	212	0.0754716981132	0.404572520161	0.00123330796665	no	no	0.888
3320_3303	1	260	0.0880463306488	0.426802450887	0.000947895404133	149	0.119626337747	0.4381644403	0.000736277425546	no	no	0.888
3164_3091	1	89	0.137640449438	0.392703324965	0.000373434827201	799	0.0148042596924	0.431569320894	0.00371478322384	no	no	0.888
3066_7157	1	257	0.0889918171993	0.410073599511	0.00105405396968	681	0.0270482793975	0.462351035485	0.00613069667608	no	no	0.888
3065_4790	1	401	0.0719386405713	0.462718701665	0.0042458666324	198	0.116169544741	0.404241858736	0.00039708076251	no	no	0.888
3064_3312	1	323	0.0479361370717	0.405659233308	0.00256435678894	174	0.104444887383	0.409157669812	0.000495721723317	no	no	0.888
2932_8945	1	199	0.0606568194508	0.420354845605	0.00144181418554	107	0.150915750916	0.391971961413	0.000266650323241	no	no	0.888
2885_7431	1	773	0.0244041302407	0.404440190699	0.00650014901068	182	0.0870887647424	0.397500568773	0.00060844731365	no	no	0.888
2885_2064	1	773	0.0244041302407	0.404440190699	0.00650014901068	138	0.110893246187	0.391111829994	0.000520504712267	no	no	0.888
2547_27161	1	184	0.100083155144	0.442961753765	0.00136563910935	168	0.107356715141	0.417278343213	0.000658895948437	no	no	0.888
2534_5894	1	272	0.0605810271238	0.391646061732	0.00173002298556	109	0.144771645212	0.388889996824	0.000342507943996	no	no	0.888
2475_6198	1	127	0.097935483871	0.387162442435	0.000668033742832	47	0.218316373728	0.383685992056	6.22108452873e-05	yes	no	0.888
23524_7531	1	145	0.146264367816	0.419899838874	0.000514921051294	183	0.11625532937	0.402801547528	0.000736358134829	no	no	0.888
2317_6160	1	263	0.0552313586796	0.403985967663	0.00188053039836	129	0.103112110986	0.389418171963	0.000456642794997	no	no	0.888
2263_5295	1	23	0.304761904762	0.381451861726	0.000112407998603	220	0.0919967868769	0.39733292112	0.00129078600348	yes	no	0.888
2064_9479	1	138	0.110893246187	0.391111829994	0.000520504712267	31	0.152709359606	0.309880345975	8.7233698855e-06	no	no	0.888
1937_4609	1	227	0.0580158730159	0.395996813619	0.00120401935711	1247	0.0145740518343	0.451864897527	0.0106343841542	no	no	0.888
1915_4087	1	292	0.0520406722214	0.39785228967	0.00138631401231	208	0.0815533980583	0.398060417465	0.00066800995321	no	no	0.888
1871_5925	1	38	0.22759601707	0.335123245675	5.44841413896e-06	155	0.125558995528	0.427051197108	0.000539815850601	yes	no	0.888
1499_56998	1	194	0.0889909727044	0.429033045094	0.00157810568317	21	0.214285714286	0.309885199762	2.16074494863e-06	no	no	0.888
1499_4092	1	194	0.0889909727044	0.429033045094	0.00157810568317	77	0.217019822283	0.386965551938	0.00018909376147	no	no	0.888
1460_1026	1	188	0.0624237140366	0.389211323964	0.000827572153729	196	0.0809523809524	0.397620403738	0.000624284250412	no	no	0.888
1457_55660	1	254	0.0571099561171	0.419873104446	0.00108797887832	125	0.113421298147	0.416487743851	0.000709567801626	no	no	0.888
1457_3320	1	254	0.0571099561171	0.419873104446	0.00108797887832	260	0.0880463306488	0.426802450887	0.000947895404133	no	no	0.888
10971_7533	1	351	0.0658363858364	0.433071400924	0.00174862270084	156	0.104829810712	0.422518383914	0.000881970450742	no	no	0.888
10971_7531	1	351	0.0658363858364	0.433071400924	0.00174862270084	183	0.11625532937	0.402801547528	0.000736358134829	no	no	0.888
10919_23468	1	107	0.172344322344	0.388294651889	0.000400149416163	174	0.127498980008	0.395648364299	0.00129277322084	no	no	0.888
10014_4088	1	339	0.0470008478169	0.415647733275	0.00186519039383	297	0.0716015219647	0.432153796601	0.0021556723548	no	no	0.888
9657_476	1	180	0.0616387337058	0.416856317076	0.00135077702504	139	0.0910261914985	0.400080906136	0.00107994253606	no	no	0.887
9657_3313	1	180	0.0616387337058	0.416856317076	0.00135077702504	212	0.0754716981132	0.404572520161	0.00123330796665	no	no	0.887
8841_8431	1	164	0.118319147305	0.451431849593	0.0015808629224	57	0.221804511278	0.414967715589	0.000183864317912	no	no	0.887
8454_1499	1	113	0.143652743653	0.417463248473	0.000317553107336	194	0.0889909727044	0.429033045094	0.00157810568317	no	no	0.887
801_9657	1	253	0.0605119518163	0.448677842981	0.00155227851868	180	0.0616387337058	0.416856317076	0.00135077702504	no	no	0.887
7534_2885	1	557	0.0436920675188	0.435502351158	0.00368246486016	773	0.0244041302407	0.404440190699	0.00650014901068	no	no	0.887
7533_5290	1	156	0.104829810712	0.422518383914	0.000881970450742	59	0.209818819404	0.384297135029	0.000105701792857	no	no	0.887
7186_3313	1	223	0.0770876182641	0.392057405739	0.00123525493492	212	0.0754716981132	0.404572520161	0.00123330796665	no	no	0.887
7186_10856	1	223	0.0770876182641	0.392057405739	0.00123525493492	177	0.124991789819	0.407430306199	0.000451858929809	no	no	0.887
7175_5885	1	144	0.080710955711	0.394551598596	0.000732072784662	228	0.0612102944586	0.416566668949	0.00134368226397	no	no	0.887
7157_6908	1	681	0.0270482793975	0.462351035485	0.00613069667608	136	0.128268432275	0.427466419092	0.000679200308831	no	no	0.887
6908_4609	1	136	0.128268432275	0.427466419092	0.000679200308831	1247	0.0145740518343	0.451864897527	0.0106343841542	no	no	0.887
6908_4193	1	136	0.128268432275	0.427466419092	0.000679200308831	215	0.0931880591726	0.433337001608	0.00076732595398	no	no	0.887
6613_3091	1	1036	0.01872632527	0.438796123237	0.00627204950433	799	0.0148042596924	0.431569320894	0.00371478322384	no	no	0.887
6464_4035	1	150	0.11472697187	0.394205686899	0.000505186255223	64	0.124007936508	0.391196899698	0.000495884241098	no	no	0.887
5925_7704	1	155	0.125558995528	0.427051197108	0.000539815850601	110	0.134994807892	0.448088440125	0.00174134314028	no	no	0.887
5914_6667	1	157	0.118894009217	0.419072651579	0.00142918461545	300	0.0643120240436	0.442763485182	0.00144730132883	no	no	0.887
58_2885	1	76	0.167715660866	0.39551390033	0.000273889290052	773	0.0244041302407	0.404440190699	0.00650014901068	no	no	0.887
58_207	1	76	0.167715660866	0.39551390033	0.000273889290052	161	0.092349335244	0.418071949799	0.000901837892776	no	no	0.887
5594_5499	1	126	0.105396825397	0.419962232448	0.000472743759107	219	0.0408864312346	0.397588440683	0.00320191233824	no	no	0.887
5515_23468	1	114	0.151684521037	0.39581459313	0.000448424520857	174	0.127498980008	0.395648364299	0.00129277322084	no	no	0.887
5468_2033	1	95	0.178354371201	0.396012666808	0.000200264405505	374	0.0703272179231	0.471092504248	0.00372501175207	no	no	0.887
5295_4792	1	220	0.0919967868769	0.39733292112	0.00129078600348	108	0.201976639712	0.397197309892	0.000231548664358	no	no	0.887
5156_5335	1	28	0.393846153846	0.382380811543	0.000109424477332	171	0.0949432404541	0.388127063512	0.000623064374732	yes	no	0.887
5111_1017	1	169	0.109660197677	0.425023648887	0.000558036415248	111	0.114169215087	0.396250617057	0.000358358515094	no	no	0.887
4792_5970	1	108	0.201976639712	0.397197309892	0.000231548664358	278	0.0649802371542	0.40581733315	0.000741462575519	yes	no	0.887
4792_408	1	108	0.201976639712	0.397197309892	0.000231548664358	245	0.0729517396184	0.417860026368	0.00117857554143	no	no	0.887
4609_672	1	1247	0.0145740518343	0.451864897527	0.0106343841542	204	0.11137382395	0.448240723393	0.00110389324034	no	yes	0.887
4609_3303	1	1247	0.0145740518343	0.451864897527	0.0106343841542	149	0.119626337747	0.4381644403	0.000736277425546	no	no	0.887
409_7531	1	312	0.0543271740265	0.419561454138	0.000966404995198	183	0.11625532937	0.402801547528	0.000736358134829	no	no	0.887
4092_4087	1	77	0.217019822283	0.386965551938	0.00018909376147	208	0.0815533980583	0.398060417465	0.00066800995321	no	no	0.887
408_4193	1	245	0.0729517396184	0.417860026368	0.00117857554143	215	0.0931880591726	0.433337001608	0.00076732595398	no	no	0.887
3725_4609	1	168	0.128294998175	0.463836091445	0.00160878000283	1247	0.0145740518343	0.451864897527	0.0106343841542	no	yes	0.887
3320_3304	1	260	0.0880463306488	0.426802450887	0.000947895404133	148	0.123184408899	0.4381644403	0.000734877699341	no	no	0.887
3304_4088	1	148	0.123184408899	0.4381644403	0.000734877699341	297	0.0716015219647	0.432153796601	0.0021556723548	no	no	0.887
3303_7157	1	149	0.119626337747	0.4381644403	0.000736277425546	681	0.0270482793975	0.462351035485	0.00613069667608	no	no	0.887
3066_4609	1	257	0.0889918171993	0.410073599511	0.00105405396968	1247	0.0145740518343	0.451864897527	0.0106343841542	no	no	0.887
3064_7157	1	323	0.0479361370717	0.405659233308	0.00256435678894	681	0.0270482793975	0.462351035485	0.00613069667608	no	no	0.887
2932_7846	1	199	0.0606568194508	0.420354845605	0.00144181418554	99	0.120387548959	0.395316325149	0.000212198394681	no	no	0.887
2908_2033	1	145	0.130404806461	0.417868852221	0.000442937762553	374	0.0703272179231	0.471092504248	0.00372501175207	no	no	0.887
27161_3313	1	168	0.107356715141	0.417278343213	0.000658895948437	212	0.0754716981132	0.404572520161	0.00123330796665	no	no	0.887
27161_2547	1	168	0.107356715141	0.417278343213	0.000658895948437	184	0.100083155144	0.442961753765	0.00136563910935	no	no	0.887
27161_1398	1	168	0.107356715141	0.417278343213	0.000658895948437	194	0.0737140110037	0.39260201636	0.00153975677289	no	no	0.887
2534_10013	1	272	0.0605810271238	0.391646061732	0.00173002298556	126	0.0844444444444	0.390841399641	0.000696745183041	no	no	0.887
23411_4790	1	152	0.104827466016	0.448769441044	0.000864944470388	198	0.116169544741	0.404241858736	0.00039708076251	no	no	0.887
2316_4609	1	100	0.120404040404	0.420640843842	0.000794794336071	1247	0.0145740518343	0.451864897527	0.0106343841542	no	no	0.887
2100_2033	1	279	0.0549887511118	0.395735419127	0.000864120558872	374	0.0703272179231	0.471092504248	0.00372501175207	no	no	0.887
207_9612	1	161	0.092349335244	0.418071949799	0.000901837892776	111	0.201146601147	0.42791946896	0.000309483401339	no	no	0.887
207_11140	1	161	0.092349335244	0.418071949799	0.000901837892776	87	0.133921411387	0.411061954506	0.000377102612456	no	no	0.887
207_10273	1	161	0.092349335244	0.418071949799	0.000901837892776	110	0.156974731741	0.419997894245	0.000392026940192	no	no	0.887
2057_2885	1	45	0.323366555925	0.383173241564	4.75785884556e-05	773	0.0244041302407	0.404440190699	0.00650014901068	no	no	0.887
1956_9846	1	345	0.0458629567115	0.421815718059	0.00261497362646	38	0.285917496444	0.332940675312	6.28201158936e-06	no	no	0.887
1956_805	1	345	0.0458629567115	0.421815718059	0.00261497362646	254	0.0619028352681	0.448677842981	0.00155287318601	no	no	0.887
1956_3728	1	345	0.0458629567115	0.421815718059	0.00261497362646	56	0.203896103896	0.386768861597	0.000166583761945	no	no	0.887
1398_2317	1	194	0.0737140110037	0.39260201636	0.00153975677289	263	0.0552313586796	0.403985967663	0.00188053039836	no	no	0.887
1385_7157	1	108	0.152128764278	0.398148537098	0.000429616023982	681	0.0270482793975	0.462351035485	0.00613069667608	no	no	0.887
1147_208	1	98	0.217763157895	0.392500760012	0.000185403961368	82	0.125564588979	0.390240069598	0.000474874441192	no	no	0.887
10971_4193	1	351	0.0658363858364	0.433071400924	0.00174862270084	215	0.0931880591726	0.433337001608	0.00076732595398	no	no	0.887
10273_4088	1	110	0.156974731741	0.419997894245	0.000392026940192	297	0.0716015219647	0.432153796601	0.0021556723548	no	no	0.887
1026_998	1	196	0.0809523809524	0.397620403738	0.000624284250412	145	0.084704028366	0.394229252519	0.000840565557287	no	no	0.887
1026_60	1	196	0.0809523809524	0.397620403738	0.000624284250412	124	0.136702343856	0.424804620983	0.000590988314418	no	no	0.887
1026_10399	1	196	0.0809523809524	0.397620403738	0.000624284250412	111	0.13795446823	0.4251515195	0.000427976761584	no	no	0.887
10014_8841	1	339	0.0470008478169	0.415647733275	0.00186519039383	164	0.118319147305	0.451431849593	0.0015808629224	no	no	0.887
10014_7157	1	339	0.0470008478169	0.415647733275	0.00186519039383	681	0.0270482793975	0.462351035485	0.00613069667608	no	no	0.887
10014_23468	1	339	0.0470008478169	0.415647733275	0.00186519039383	174	0.127498980008	0.395648364299	0.00129277322084	no	no	0.887
9759_7533	1	124	0.122070180192	0.411506558404	0.0004863613565	156	0.104829810712	0.422518383914	0.000881970450742	no	no	0.886
9657_3320	1	180	0.0616387337058	0.416856317076	0.00135077702504	260	0.0880463306488	0.426802450887	0.000947895404133	no	no	0.886
9612_3066	1	111	0.201146601147	0.42791946896	0.000309483401339	257	0.0889918171993	0.410073599511	0.00105405396968	no	no	0.886
8878_4088	1	133	0.0991192014093	0.390679320861	0.000403246551503	297	0.0716015219647	0.432153796601	0.0021556723548	no	no	0.886
8850_1387	1	138	0.146302761028	0.396147470183	0.00031426277515	283	0.0978139298424	0.467242945737	0.00320217161341	no	no	0.886
8202_1387	1	102	0.209668025626	0.439088283916	0.000405492068396	283	0.0978139298424	0.467242945737	0.00320217161341	no	no	0.886
808_1147	1	250	0.0540401606426	0.448677842981	0.00155111961711	98	0.217763157895	0.392500760012	0.000185403961368	no	no	0.886
805_9657	1	254	0.0619028352681	0.448677842981	0.00155287318601	180	0.0616387337058	0.416856317076	0.00135077702504	no	no	0.886
805_5970	1	254	0.0619028352681	0.448677842981	0.00155287318601	278	0.0649802371542	0.40581733315	0.000741462575519	no	no	0.886
7529_7533	1	210	0.0789701526544	0.401167994331	0.000646139899083	156	0.104829810712	0.422518383914	0.000881970450742	no	no	0.886
7157_5499	1	681	0.0270482793975	0.462351035485	0.00613069667608	219	0.0408864312346	0.397588440683	0.00320191233824	no	no	0.886
672_5925	1	204	0.11137382395	0.448240723393	0.00110389324034	155	0.125558995528	0.427051197108	0.000539815850601	no	yes	0.886
6721_10987	1	74	0.185837245696	0.390317059767	0.000192439490635	158	0.0978795452713	0.391452330993	0.000467786593198	no	no	0.886
6418_1026	1	103	0.19801980198	0.386859616903	0.000231083698203	196	0.0809523809524	0.397620403738	0.000624284250412	no	no	0.886
5970_3065	1	278	0.0649802371542	0.40581733315	0.000741462575519	401	0.0719386405713	0.462718701665	0.0042458666324	no	no	0.886
5705_7431	1	81	0.203703703704	0.39246961472	0.000223731300216	182	0.0870887647424	0.397500568773	0.00060844731365	no	no	0.886
5521_7431	1	186	0.0785236849753	0.416137327172	0.000801576721709	182	0.0870887647424	0.397500568773	0.00060844731365	no	no	0.886
5521_3312	1	186	0.0785236849753	0.416137327172	0.000801576721709	174	0.104444887383	0.409157669812	0.000495721723317	no	no	0.886
5371_8841	1	107	0.196703296703	0.428354930247	0.000893627351557	164	0.118319147305	0.451431849593	0.0015808629224	no	no	0.886
5371_3066	1	107	0.196703296703	0.428354930247	0.000893627351557	257	0.0889918171993	0.410073599511	0.00105405396968	no	no	0.886
5295_2316	1	220	0.0919967868769	0.39733292112	0.00129078600348	100	0.120404040404	0.420640843842	0.000794794336071	no	no	0.886
4609_5499	1	1247	0.0145740518343	0.451864897527	0.0106343841542	219	0.0408864312346	0.397588440683	0.00320191233824	no	no	0.886
4609_3304	1	1247	0.0145740518343	0.451864897527	0.0106343841542	148	0.123184408899	0.4381644403	0.000734877699341	no	no	0.886
4193_7341	1	215	0.0931880591726	0.433337001608	0.00076732595398	445	0.0461170750641	0.427069634288	0.00225748142179	no	no	0.886
4193_408	1	215	0.0931880591726	0.433337001608	0.00076732595398	245	0.0729517396184	0.417860026368	0.00117857554143	no	no	0.886
409_7431	1	312	0.0543271740265	0.419561454138	0.000966404995198	182	0.0870887647424	0.397500568773	0.00060844731365	no	no	0.886
408_3312	1	245	0.0729517396184	0.417860026368	0.00117857554143	174	0.104444887383	0.409157669812	0.000495721723317	no	no	0.886
4088_7421	1	297	0.0716015219647	0.432153796601	0.0021556723548	103	0.127920792079	0.390949526893	0.000253080105693	no	no	0.886
3725_4087	1	168	0.128294998175	0.463836091445	0.00160878000283	208	0.0815533980583	0.398060417465	0.00066800995321	no	no	0.886
3725_408	1	168	0.128294998175	0.463836091445	0.00160878000283	245	0.0729517396184	0.417860026368	0.00117857554143	no	no	0.886
3717_2064	1	80	0.222784810127	0.388622629221	0.000400048554317	138	0.110893246187	0.391111829994	0.000520504712267	no	yes	0.886
3717_1956	1	80	0.222784810127	0.388622629221	0.000400048554317	345	0.0458629567115	0.421815718059	0.00261497362646	no	yes	0.886
3480_1398	1	67	0.226442307692	0.389609894019	0.000322240692475	194	0.0737140110037	0.39260201636	0.00153975677289	no	no	0.886
3320_9657	1	260	0.0880463306488	0.426802450887	0.000947895404133	180	0.0616387337058	0.416856317076	0.00135077702504	no	no	0.886
3313_7157	1	212	0.0754716981132	0.404572520161	0.00123330796665	681	0.0270482793975	0.462351035485	0.00613069667608	no	no	0.886
3164_2033	1	89	0.137640449438	0.392703324965	0.000373434827201	374	0.0703272179231	0.471092504248	0.00372501175207	no	no	0.886
3091_6464	1	799	0.0148042596924	0.431569320894	0.00371478322384	150	0.11472697187	0.394205686899	0.000505186255223	no	no	0.886
3091_3065	1	799	0.0148042596924	0.431569320894	0.00371478322384	401	0.0719386405713	0.462718701665	0.0042458666324	no	no	0.886
27161_3064	1	168	0.107356715141	0.417278343213	0.000658895948437	323	0.0479361370717	0.405659233308	0.00256435678894	no	no	0.886
2534_2908	1	272	0.0605810271238	0.391646061732	0.00173002298556	145	0.130404806461	0.417868852221	0.000442937762553	no	no	0.886
23524_10856	1	145	0.146264367816	0.419899838874	0.000514921051294	177	0.124991789819	0.407430306199	0.000451858929809	no	no	0.886
23411_2547	1	152	0.104827466016	0.448769441044	0.000864944470388	184	0.100083155144	0.442961753765	0.00136563910935	no	no	0.886
2318_10971	1	211	0.0492270887008	0.397500568773	0.00247651042497	351	0.0658363858364	0.433071400924	0.00174862270084	no	no	0.886
2317_4292	1	263	0.0552313586796	0.403985967663	0.00188053039836	138	0.0928805670158	0.386935278866	0.000620987404571	no	no	0.886
2316_1398	1	100	0.120404040404	0.420640843842	0.000794794336071	194	0.0737140110037	0.39260201636	0.00153975677289	no	no	0.886
207_7248	1	161	0.092349335244	0.418071949799	0.000901837892776	54	0.212669683258	0.383901905701	8.94476170295e-05	no	yes	0.886
207_57630	1	161	0.092349335244	0.418071949799	0.000901837892776	49	0.202380952381	0.383656229922	0.000239279223789	no	no	0.886
207_1027	1	161	0.092349335244	0.418071949799	0.000901837892776	63	0.225294418843	0.385577875822	1.4019367968e-05	yes	no	0.886
2033_5970	1	374	0.0703272179231	0.471092504248	0.00372501175207	278	0.0649802371542	0.40581733315	0.000741462575519	no	no	0.886
19_1387	1	50	0.226063829787	0.384453960521	0.000126331636011	283	0.0978139298424	0.467242945737	0.00320217161341	no	no	0.886
1956_9479	1	345	0.0458629567115	0.421815718059	0.00261497362646	31	0.152709359606	0.309880345975	8.7233698855e-06	no	no	0.886
1915_5111	1	292	0.0520406722214	0.39785228967	0.00138631401231	169	0.109660197677	0.425023648887	0.000558036415248	no	no	0.886
1915_27161	1	292	0.0520406722214	0.39785228967	0.00138631401231	168	0.107356715141	0.417278343213	0.000658895948437	no	no	0.886
1499_2010	1	194	0.0889909727044	0.429033045094	0.00157810568317	81	0.161728395062	0.388576831685	0.000153443542554	no	no	0.886
142_3091	1	166	0.156067634296	0.431908501253	0.000488349000008	799	0.0148042596924	0.431569320894	0.00371478322384	no	no	0.886
142_3065	1	166	0.156067634296	0.431908501253	0.000488349000008	401	0.0719386405713	0.462718701665	0.0042458666324	no	no	0.886
1399_2064	1	71	0.206308610401	0.384947674989	0.000163266262155	138	0.110893246187	0.391111829994	0.000520504712267	no	no	0.886
1387_2908	1	283	0.0978139298424	0.467242945737	0.00320217161341	145	0.130404806461	0.417868852221	0.000442937762553	no	no	0.886
114609_5295	1	30	0.320105820106	0.380776426822	2.95629772698e-05	220	0.0919967868769	0.39733292112	0.00129078600348	no	no	0.886
10980_2033	1	140	0.0775415212102	0.385450168691	0.000587300631379	374	0.0703272179231	0.471092504248	0.00372501175207	no	no	0.886
10919_9869	2	107	0.172344322344	0.388294651889	0.000400149416163	183	0.106261510129	0.391220106949	0.00057247414401	no	no	0.886
10014_7533	1	339	0.0470008478169	0.415647733275	0.00186519039383	156	0.104829810712	0.422518383914	0.000881970450742	no	no	0.886
10013_7846	1	126	0.0844444444444	0.390841399641	0.000696745183041	99	0.120387548959	0.395316325149	0.000212198394681	no	no	0.886
9869_10155	1	183	0.106261510129	0.391220106949	0.00057247414401	110	0.131014191762	0.394386428682	0.000296806098372	no	no	0.885
9768_2885	1	860	0.0195251373961	0.438397465175	0.00564921902061	773	0.0244041302407	0.404440190699	0.00650014901068	no	no	0.885
9759_8841	1	124	0.122070180192	0.411506558404	0.0004863613565	164	0.118319147305	0.451431849593	0.0015808629224	no	no	0.885
8626_27161	1	120	0.0901057511227	0.386852052334	0.000401559560552	168	0.107356715141	0.417278343213	0.000658895948437	no	no	0.885
801_818	1	253	0.0605119518163	0.448677842981	0.00155227851868	18	0.464052287582	0.382869212324	1.60435415599e-05	yes	no	0.885
7431_5970	1	182	0.0870887647424	0.397500568773	0.00060844731365	278	0.0649802371542	0.40581733315	0.000741462575519	no	no	0.885
7186_10987	1	223	0.0770876182641	0.392057405739	0.00123525493492	158	0.0978795452713	0.391452330993	0.000467786593198	no	no	0.885
7157_998	1	681	0.0270482793975	0.462351035485	0.00613069667608	145	0.084704028366	0.394229252519	0.000840565557287	no	no	0.885
6908_7531	1	136	0.128268432275	0.427466419092	0.000679200308831	183	0.11625532937	0.402801547528	0.000736358134829	no	no	0.885
6714_7421	1	290	0.0625725900116	0.44391592004	0.00258319379685	103	0.127920792079	0.390949526893	0.000253080105693	no	no	0.885
6602_2033	1	67	0.239258254184	0.424449181704	0.0003053444659	374	0.0703272179231	0.471092504248	0.00372501175207	no	no	0.885
6464_351	1	150	0.11472697187	0.394205686899	0.000505186255223	121	0.108531548213	0.387435391047	0.000695175288574	no	no	0.885
5925_1432	1	155	0.125558995528	0.427051197108	0.000539815850601	120	0.121251629726	0.389333874022	0.000342946049854	no	no	0.885
5747_1956	1	99	0.169888316151	0.388073770271	0.000250680365401	345	0.0458629567115	0.421815718059	0.00261497362646	no	no	0.885
55660_7329	1	125	0.113421298147	0.416487743851	0.000709567801626	220	0.0819769162474	0.452402204578	0.00147897415153	no	no	0.885
5159_1956	1	66	0.179563492063	0.385337556161	9.26614773356e-05	345	0.0458629567115	0.421815718059	0.00261497362646	no	no	0.885
5111_7341	1	169	0.109660197677	0.425023648887	0.000558036415248	445	0.0461170750641	0.427069634288	0.00225748142179	no	no	0.885
5111_5885	1	169	0.109660197677	0.425023648887	0.000558036415248	228	0.0612102944586	0.416566668949	0.00134368226397	no	no	0.885
4928_25942	1	151	0.0721412803532	0.390980431383	0.000762178036387	159	0.127935673911	0.411789210066	0.000588264004438	no	no	0.885
4804_6464	1	50	0.225177304965	0.38341086838	0.000117188119345	150	0.11472697187	0.394205686899	0.000505186255223	no	no	0.885
4609_9063	1	1247	0.0145740518343	0.451864897527	0.0106343841542	57	0.249373433584	0.417102395185	0.000129356906114	yes	no	0.885
4292_672	1	138	0.0928805670158	0.386935278866	0.000620987404571	204	0.11137382395	0.448240723393	0.00110389324034	no	yes	0.885
4193_7431	1	215	0.0931880591726	0.433337001608	0.00076732595398	182	0.0870887647424	0.397500568773	0.00060844731365	no	no	0.885
409_7533	1	312	0.0543271740265	0.419561454138	0.000966404995198	156	0.104829810712	0.422518383914	0.000881970450742	no	no	0.885
408_3320	1	245	0.0729517396184	0.417860026368	0.00117857554143	260	0.0880463306488	0.426802450887	0.000947895404133	no	no	0.885
408_3313	1	245	0.0729517396184	0.417860026368	0.00117857554143	212	0.0754716981132	0.404572520161	0.00123330796665	no	no	0.885
408_10971	1	245	0.0729517396184	0.417860026368	0.00117857554143	351	0.0658363858364	0.433071400924	0.00174862270084	no	no	0.885
4089_7341	1	128	0.120693897638	0.438630738037	0.00175372756068	445	0.0461170750641	0.427069634288	0.00225748142179	no	no	0.885
4086_2932	1	122	0.0836134453782	0.414298595029	0.000798874146461	199	0.0606568194508	0.420354845605	0.00144181418554	no	no	0.885
3725_6688	1	168	0.128294998175	0.463836091445	0.00160878000283	48	0.160460992908	0.418523001595	0.000124531433572	no	no	0.885
3717_3320	1	80	0.222784810127	0.388622629221	0.000400048554317	260	0.0880463306488	0.426802450887	0.000947895404133	no	no	0.885
3480_8503	1	67	0.226442307692	0.389609894019	0.000322240692475	41	0.119512195122	0.320362736757	0.000185682872041	yes	no	0.885
3320_2908	1	260	0.0880463306488	0.426802450887	0.000947895404133	145	0.130404806461	0.417868852221	0.000442937762553	no	no	0.885
3304_7157	1	148	0.123184408899	0.4381644403	0.000734877699341	681	0.0270482793975	0.462351035485	0.00613069667608	no	no	0.885
324_1387	1	141	0.0889375456157	0.389663610029	0.000368424667446	283	0.0978139298424	0.467242945737	0.00320217161341	no	yes	0.885
3065_9869	1	401	0.0719386405713	0.462718701665	0.0042458666324	183	0.106261510129	0.391220106949	0.00057247414401	no	no	0.885
3065_4193	1	401	0.0719386405713	0.462718701665	0.0042458666324	215	0.0931880591726	0.433337001608	0.00076732595398	no	no	0.885
30011_2885	1	63	0.234972677596	0.384080776711	7.3098707587e-05	773	0.0244041302407	0.404440190699	0.00650014901068	no	no	0.885
29760_2885	1	17	0.264705882353	0.301250145545	5.5590981638e-06	773	0.0244041302407	0.404440190699	0.00650014901068	no	no	0.885
2810_10971	1	166	0.0742929821936	0.396982117514	0.000749183155925	351	0.0658363858364	0.433071400924	0.00174862270084	no	no	0.885
2547_4193	1	184	0.100083155144	0.442961753765	0.00136563910935	215	0.0931880591726	0.433337001608	0.00076732595398	no	no	0.885
23411_3313	1	152	0.104827466016	0.448769441044	0.000864944470388	212	0.0754716981132	0.404572520161	0.00123330796665	no	no	0.885
2065_2885	1	75	0.185312024353	0.384940185006	0.000259894707469	773	0.0244041302407	0.404440190699	0.00650014901068	no	no	0.885
1956_983	1	345	0.0458629567115	0.421815718059	0.00261497362646	90	0.157553058677	0.417137572919	0.000201734355929	no	no	0.885
1499_10499	1	194	0.0889909727044	0.429033045094	0.00157810568317	67	0.225237449118	0.415202854381	0.000106297090253	no	no	0.885
1487_207	1	88	0.169357045144	0.397540505735	0.000287360244825	161	0.092349335244	0.418071949799	0.000901837892776	no	no	0.885
1457_7529	1	254	0.0571099561171	0.419873104446	0.00108797887832	210	0.0789701526544	0.401167994331	0.000646139899083	no	no	0.885
1457_408	1	254	0.0571099561171	0.419873104446	0.00108797887832	245	0.0729517396184	0.417860026368	0.00117857554143	no	no	0.885
1387_4086	1	283	0.0978139298424	0.467242945737	0.00320217161341	122	0.0836134453782	0.414298595029	0.000798874146461	no	no	0.885
10971_7534	1	351	0.0658363858364	0.433071400924	0.00174862270084	557	0.0436920675188	0.435502351158	0.00368246486016	no	no	0.885
1026_7846	1	196	0.0809523809524	0.397620403738	0.000624284250412	99	0.120387548959	0.395316325149	0.000212198394681	no	no	0.885
10014_476	1	339	0.0470008478169	0.415647733275	0.00186519039383	139	0.0910261914985	0.400080906136	0.00107994253606	no	no	0.885
9759_4790	1	124	0.122070180192	0.411506558404	0.0004863613565	198	0.116169544741	0.404241858736	0.00039708076251	no	no	0.884
9759_4088	1	124	0.122070180192	0.411506558404	0.0004863613565	297	0.0716015219647	0.432153796601	0.0021556723548	no	no	0.884
8648_1387	1	84	0.226333907057	0.417269542286	0.000235833275412	283	0.0978139298424	0.467242945737	0.00320217161341	no	no	0.884
808_5970	1	250	0.0540401606426	0.448677842981	0.00155111961711	278	0.0649802371542	0.40581733315	0.000741462575519	no	no	0.884
7531_8841	1	183	0.11625532937	0.402801547528	0.000736358134829	164	0.118319147305	0.451431849593	0.0015808629224	no	no	0.884
7529_7531	1	210	0.0789701526544	0.401167994331	0.000646139899083	183	0.11625532937	0.402801547528	0.000736358134829	no	no	0.884
7431_8878	1	182	0.0870887647424	0.397500568773	0.00060844731365	133	0.0991192014093	0.390679320861	0.000403246551503	no	no	0.884
7431_7534	1	182	0.0870887647424	0.397500568773	0.00060844731365	557	0.0436920675188	0.435502351158	0.00368246486016	no	no	0.884
7341_7157	1	445	0.0461170750641	0.427069634288	0.00225748142179	681	0.0270482793975	0.462351035485	0.00613069667608	no	no	0.884
7251_2033	1	93	0.123076923077	0.4128547748	0.000532020891859	374	0.0703272179231	0.471092504248	0.00372501175207	no	no	0.884
7186_3320	1	223	0.0770876182641	0.392057405739	0.00123525493492	260	0.0880463306488	0.426802450887	0.000947895404133	no	no	0.884
7157_1017	1	681	0.0270482793975	0.462351035485	0.00613069667608	111	0.114169215087	0.396250617057	0.000358358515094	no	no	0.884
6774_4086	1	144	0.111477374888	0.428095399844	0.000685863231274	122	0.0836134453782	0.414298595029	0.000798874146461	no	no	0.884
675_4087	1	62	0.235593220339	0.386134764783	0.000115662854986	208	0.0815533980583	0.398060417465	0.00066800995321	no	no	0.884
6714_2908	1	290	0.0625725900116	0.44391592004	0.00258319379685	145	0.130404806461	0.417868852221	0.000442937762553	no	no	0.884
6667_4087	1	300	0.0643120240436	0.442763485182	0.00144730132883	208	0.0815533980583	0.398060417465	0.00066800995321	no	no	0.884
6595_3065	1	93	0.257363253857	0.41778943296	0.000222078019292	401	0.0719386405713	0.462718701665	0.0042458666324	no	no	0.884
6498_2547	1	103	0.125148514851	0.392010795126	0.000423700391724	184	0.100083155144	0.442961753765	0.00136563910935	no	no	0.884
6464_5359	1	150	0.11472697187	0.394205686899	0.000505186255223	91	0.0930402930403	0.388104221759	0.000777182309659	no	no	0.884
6016_2885	1	18	0.235294117647	0.303073023199	6.05082180447e-06	773	0.0244041302407	0.404440190699	0.00650014901068	no	no	0.884
5970_2033	1	278	0.0649802371542	0.40581733315	0.000741462575519	374	0.0703272179231	0.471092504248	0.00372501175207	no	no	0.884
5914_5294	1	157	0.118894009217	0.419072651579	0.00142918461545	30	0.156084656085	0.318362499532	8.41788681915e-06	no	no	0.884
5894_7529	1	109	0.144771645212	0.388889996824	0.000342507943996	210	0.0789701526544	0.401167994331	0.000646139899083	no	no	0.884
5885_5111	1	228	0.0612102944586	0.416566668949	0.00134368226397	169	0.109660197677	0.425023648887	0.000558036415248	no	no	0.884
56916_3066	1	124	0.13991607658	0.389517843878	0.000228557478192	257	0.0889918171993	0.410073599511	0.00105405396968	no	no	0.884
5595_4609	1	110	0.079612322603	0.390571343002	0.000241028265043	1247	0.0145740518343	0.451864897527	0.0106343841542	yes	no	0.884
5594_7175	1	126	0.105396825397	0.419962232448	0.000472743759107	144	0.080710955711	0.394551598596	0.000732072784662	no	no	0.884
5521_3320	1	186	0.0785236849753	0.416137327172	0.000801576721709	260	0.0880463306488	0.426802450887	0.000947895404133	no	no	0.884
5518_3065	1	128	0.137142857143	0.391019068867	0.000206769164608	401	0.0719386405713	0.462718701665	0.0042458666324	no	no	0.884
5468_9759	1	95	0.178354371201	0.396012666808	0.000200264405505	124	0.122070180192	0.411506558404	0.0004863613565	no	no	0.884
4609_8454	1	1247	0.0145740518343	0.451864897527	0.0106343841542	113	0.143652743653	0.417463248473	0.000317553107336	no	no	0.884
4292_5521	1	138	0.0928805670158	0.386935278866	0.000620987404571	186	0.0785236849753	0.416137327172	0.000801576721709	no	no	0.884
4193_3312	1	215	0.0931880591726	0.433337001608	0.00076732595398	174	0.104444887383	0.409157669812	0.000495721723317	no	no	0.884
409_3066	1	312	0.0543271740265	0.419561454138	0.000966404995198	257	0.0889918171993	0.410073599511	0.00105405396968	no	no	0.884
4092_2033	1	77	0.217019822283	0.386965551938	0.00018909376147	374	0.0703272179231	0.471092504248	0.00372501175207	no	no	0.884
4000_1499	1	70	0.192712906058	0.396139538032	0.000276682921854	194	0.0889909727044	0.429033045094	0.00157810568317	no	no	0.884
3838_3725	1	114	0.126998913212	0.39243847437	0.000318527605423	168	0.128294998175	0.463836091445	0.00160878000283	no	no	0.884
3611_207	1	102	0.0816161616162	0.383730643917	0.000393633990624	161	0.092349335244	0.418071949799	0.000901837892776	yes	no	0.884
351_208	1	121	0.108531548213	0.387435391047	0.000695175288574	82	0.125564588979	0.390240069598	0.000474874441192	no	no	0.884
3320_7186	1	260	0.0880463306488	0.426802450887	0.000947895404133	223	0.0770876182641	0.392057405739	0.00123525493492	no	no	0.884
3320_6667	1	260	0.0880463306488	0.426802450887	0.000947895404133	300	0.0643120240436	0.442763485182	0.00144730132883	no	no	0.884
3320_5970	1	260	0.0880463306488	0.426802450887	0.000947895404133	278	0.0649802371542	0.40581733315	0.000741462575519	no	no	0.884
3313_207	1	212	0.0754716981132	0.404572520161	0.00123330796665	161	0.092349335244	0.418071949799	0.000901837892776	no	no	0.884
3265_5294	1	58	0.15849969752	0.391305223766	0.000179818124613	30	0.156084656085	0.318362499532	8.41788681915e-06	yes	no	0.884
3190_7329	1	107	0.1836996337	0.421896675589	0.000510670050599	220	0.0819769162474	0.452402204578	0.00147897415153	no	no	0.884
3178_27161	1	128	0.172825396825	0.39439429078	0.000214559677662	168	0.107356715141	0.417278343213	0.000658895948437	no	no	0.884
3064_7529	1	323	0.0479361370717	0.405659233308	0.00256435678894	210	0.0789701526544	0.401167994331	0.000646139899083	no	no	0.884
2885_7531	1	773	0.0244041302407	0.404440190699	0.00650014901068	183	0.11625532937	0.402801547528	0.000736358134829	no	no	0.884
25_2318	1	258	0.0595281862745	0.394898117895	0.00170720072565	211	0.0492270887008	0.397500568773	0.00247651042497	no	no	0.884
2475_10971	1	127	0.097935483871	0.387162442435	0.000668033742832	351	0.0658363858364	0.433071400924	0.00174862270084	no	no	0.884
23524_55660	1	145	0.146264367816	0.419899838874	0.000514921051294	125	0.113421298147	0.416487743851	0.000709567801626	no	no	0.884
2318_4035	1	211	0.0492270887008	0.397500568773	0.00247651042497	64	0.124007936508	0.391196899698	0.000495884241098	no	no	0.884
2175_2885	1	78	0.169122807018	0.385225009413	0.000195086566373	773	0.0244041302407	0.404440190699	0.00650014901068	no	no	0.884
2130_5885	1	184	0.0554307570882	0.395695844002	0.00175661525905	228	0.0612102944586	0.416566668949	0.00134368226397	no	no	0.884
2130_4086	1	184	0.0554307570882	0.395695844002	0.00175661525905	122	0.0836134453782	0.414298595029	0.000798874146461	no	no	0.884
207_9846	1	161	0.092349335244	0.418071949799	0.000901837892776	38	0.285917496444	0.332940675312	6.28201158936e-06	no	no	0.884
2064_5336	1	138	0.110893246187	0.391111829994	0.000520504712267	44	0.309725158562	0.383507488484	3.08381881113e-05	yes	no	0.884
2033_10013	1	374	0.0703272179231	0.471092504248	0.00372501175207	126	0.0844444444444	0.390841399641	0.000696745183041	no	no	0.884
1956_7454	1	345	0.0458629567115	0.421815718059	0.00261497362646	69	0.150610583446	0.384985129277	0.00015057966722	no	yes	0.884
1956_6776	1	345	0.0458629567115	0.421815718059	0.00261497362646	56	0.234800838574	0.390548212654	0.000173952152138	no	no	0.884
1956_5747	1	345	0.0458629567115	0.421815718059	0.00261497362646	99	0.169888316151	0.388073770271	0.000250680365401	no	no	0.884
1937_51377	1	227	0.0580158730159	0.395996813619	0.00120401935711	177	0.0984848484848	0.387777118493	0.000528179490953	no	no	0.884
1499_324	1	194	0.0889909727044	0.429033045094	0.00157810568317	141	0.0889375456157	0.389663610029	0.000368424667446	no	yes	0.884
1457_25942	1	254	0.0571099561171	0.419873104446	0.00108797887832	159	0.127935673911	0.411789210066	0.000588264004438	no	no	0.884
142_2033	1	166	0.156067634296	0.431908501253	0.000488349000008	374	0.0703272179231	0.471092504248	0.00372501175207	no	no	0.884
1387_6667	1	283	0.0978139298424	0.467242945737	0.00320217161341	300	0.0643120240436	0.442763485182	0.00144730132883	no	no	0.884
10971_3312	1	351	0.0658363858364	0.433071400924	0.00174862270084	174	0.104444887383	0.409157669812	0.000495721723317	no	no	0.884
10957_2885	1	23	0.238095238095	0.31243486953	2.86051135312e-06	773	0.0244041302407	0.404440190699	0.00650014901068	no	no	0.884
10951_5925	1	107	0.199816849817	0.384334462826	0.00036188561127	155	0.125558995528	0.427051197108	0.000539815850601	no	no	0.884
10856_2885	1	177	0.124991789819	0.407430306199	0.000451858929809	773	0.0244041302407	0.404440190699	0.00650014901068	no	no	0.884
10140_5594	1	50	0.262857142857	0.384566057117	0.000108841379023	126	0.105396825397	0.419962232448	0.000472743759107	no	no	0.884
10014_3313	1	339	0.0470008478169	0.415647733275	0.00186519039383	212	0.0754716981132	0.404572520161	0.00123330796665	no	no	0.884
10014_10856	1	339	0.0470008478169	0.415647733275	0.00186519039383	177	0.124991789819	0.407430306199	0.000451858929809	no	no	0.884
996_5295	1	64	0.302579365079	0.387480919903	0.000146226544775	220	0.0919967868769	0.39733292112	0.00129078600348	no	no	0.883
9657_7529	1	180	0.0616387337058	0.416856317076	0.00135077702504	210	0.0789701526544	0.401167994331	0.000646139899083	no	no	0.883
9612_3725	1	111	0.201146601147	0.42791946896	0.000309483401339	168	0.128294998175	0.463836091445	0.00160878000283	no	no	0.883
867_5290	1	133	0.14339401057	0.388706619416	0.000198038512098	59	0.209818819404	0.384297135029	0.000105701792857	yes	no	0.883
8517_3303	1	328	0.0471354412459	0.397820289325	0.00168960783589	149	0.119626337747	0.4381644403	0.000736277425546	no	no	0.883
808_9657	1	250	0.0540401606426	0.448677842981	0.00155111961711	180	0.0616387337058	0.416856317076	0.00135077702504	no	no	0.883
801_7337	1	253	0.0605119518163	0.448677842981	0.00155227851868	91	0.13151174668	0.416935381939	0.00069988776619	no	no	0.883
7531_7533	1	183	0.11625532937	0.402801547528	0.000736358134829	156	0.104829810712	0.422518383914	0.000881970450742	no	no	0.883
7341_7431	1	445	0.0461170750641	0.427069634288	0.00225748142179	182	0.0870887647424	0.397500568773	0.00060844731365	no	no	0.883
7341_4089	1	445	0.0461170750641	0.427069634288	0.00225748142179	128	0.120693897638	0.438630738037	0.00175372756068	no	no	0.883
7329_2908	1	220	0.0819769162474	0.452402204578	0.00147897415153	145	0.130404806461	0.417868852221	0.000442937762553	no	no	0.883
7186_2475	1	223	0.0770876182641	0.392057405739	0.00123525493492	127	0.097935483871	0.387162442435	0.000668033742832	no	no	0.883
7175_7341	1	144	0.080710955711	0.394551598596	0.000732072784662	445	0.0461170750641	0.427069634288	0.00225748142179	no	no	0.883
7157_672	1	681	0.0270482793975	0.462351035485	0.00613069667608	204	0.11137382395	0.448240723393	0.00110389324034	no	yes	0.883
7010_2885	1	28	0.293650793651	0.382543473295	0.000148293758549	773	0.0244041302407	0.404440190699	0.00650014901068	no	no	0.883
6850_9759	1	72	0.205383022774	0.395316325149	0.000464987002992	124	0.122070180192	0.411506558404	0.0004863613565	no	no	0.883
6776_2033	1	56	0.234800838574	0.390548212654	0.000173952152138	374	0.0703272179231	0.471092504248	0.00372501175207	no	no	0.883
6774_1025	1	144	0.111477374888	0.428095399844	0.000685863231274	129	0.127859017623	0.437805678559	0.000678969080388	no	no	0.883
672_207	1	204	0.11137382395	0.448240723393	0.00110389324034	161	0.092349335244	0.418071949799	0.000901837892776	no	yes	0.883
6667_4790	1	300	0.0643120240436	0.442763485182	0.00144730132883	198	0.116169544741	0.404241858736	0.00039708076251	no	no	0.883
6667_1398	1	300	0.0643120240436	0.442763485182	0.00144730132883	194	0.0737140110037	0.39260201636	0.00153975677289	no	no	0.883
60_4193	1	124	0.136702343856	0.424804620983	0.000590988314418	215	0.0931880591726	0.433337001608	0.00076732595398	no	no	0.883
604_3725	1	95	0.132138857783	0.39255527617	0.000742596532943	168	0.128294998175	0.463836091445	0.00160878000283	no	yes	0.883
5925_1025	1	155	0.125558995528	0.427051197108	0.000539815850601	129	0.127859017623	0.437805678559	0.000678969080388	no	no	0.883
5914_2335	1	157	0.118894009217	0.419072651579	0.00142918461545	84	0.122553447757	0.391801184442	0.000744338194603	no	no	0.883
5879_998	1	130	0.0843996062992	0.386278009419	0.000538166549576	145	0.084704028366	0.394229252519	0.000840565557287	no	no	0.883
5781_2885	1	94	0.140229335882	0.385660554951	0.000673890668964	773	0.0244041302407	0.404440190699	0.00650014901068	no	no	0.883
5747_6774	1	99	0.169888316151	0.388073770271	0.000250680365401	144	0.111477374888	0.428095399844	0.000685863231274	no	no	0.883
5591_2885	1	153	0.142586859305	0.45068114284	0.000810704294788	773	0.0244041302407	0.404440190699	0.00650014901068	no	no	0.883
55791_5914	1	149	0.0781846985369	0.398854901182	0.000443845288509	157	0.118894009217	0.419072651579	0.00142918461545	no	no	0.883
5521_55660	1	186	0.0785236849753	0.416137327172	0.000801576721709	125	0.113421298147	0.416487743851	0.000709567801626	no	no	0.883
55183_2885	1	143	0.083789260385	0.390471131277	0.000366605054483	773	0.0244041302407	0.404440190699	0.00650014901068	no	no	0.883
5468_9869	1	95	0.178354371201	0.396012666808	0.000200264405505	183	0.106261510129	0.391220106949	0.00057247414401	no	no	0.883
5371_7329	1	107	0.196703296703	0.428354930247	0.000893627351557	220	0.0819769162474	0.452402204578	0.00147897415153	no	no	0.883
5371_7157	1	107	0.196703296703	0.428354930247	0.000893627351557	681	0.0270482793975	0.462351035485	0.00613069667608	no	no	0.883
5371_6774	1	107	0.196703296703	0.428354930247	0.000893627351557	144	0.111477374888	0.428095399844	0.000685863231274	no	no	0.883
5371_6688	1	107	0.196703296703	0.428354930247	0.000893627351557	48	0.160460992908	0.418523001595	0.000124531433572	yes	no	0.883
5371_4790	1	107	0.196703296703	0.428354930247	0.000893627351557	198	0.116169544741	0.404241858736	0.00039708076251	no	no	0.883
5295_6714	1	220	0.0919967868769	0.39733292112	0.00129078600348	290	0.0625725900116	0.44391592004	0.00258319379685	no	no	0.883
5111_9768	1	169	0.109660197677	0.425023648887	0.000558036415248	860	0.0195251373961	0.438397465175	0.00564921902061	no	no	0.883
5111_5970	1	169	0.109660197677	0.425023648887	0.000558036415248	278	0.0649802371542	0.40581733315	0.000741462575519	no	no	0.883
5074_2885	1	18	0.274509803922	0.381731545496	9.3957206243e-05	773	0.0244041302407	0.404440190699	0.00650014901068	no	no	0.883
4734_6498	1	204	0.064578099601	0.390764202501	0.000954222655908	103	0.125148514851	0.392010795126	0.000423700391724	no	no	0.883
4609_5595	1	1247	0.0145740518343	0.451864897527	0.0106343841542	110	0.079612322603	0.390571343002	0.000241028265043	no	no	0.883
4609_1025	1	1247	0.0145740518343	0.451864897527	0.0106343841542	129	0.127859017623	0.437805678559	0.000678969080388	no	no	0.883
4088_8878	1	297	0.0716015219647	0.432153796601	0.0021556723548	133	0.0991192014093	0.390679320861	0.000403246551503	no	no	0.883
4088_60	1	297	0.0716015219647	0.432153796601	0.0021556723548	124	0.136702343856	0.424804620983	0.000590988314418	no	no	0.883
4087_3304	1	208	0.0815533980583	0.398060417465	0.00066800995321	148	0.123184408899	0.4381644403	0.000734877699341	no	no	0.883
4087_3303	1	208	0.0815533980583	0.398060417465	0.00066800995321	149	0.119626337747	0.4381644403	0.000736277425546	no	no	0.883
4086_6774	1	122	0.0836134453782	0.414298595029	0.000798874146461	144	0.111477374888	0.428095399844	0.000685863231274	no	no	0.883
3320_805	1	260	0.0880463306488	0.426802450887	0.000947895404133	254	0.0619028352681	0.448677842981	0.00155287318601	no	no	0.883
3320_208	1	260	0.0880463306488	0.426802450887	0.000947895404133	82	0.125564588979	0.390240069598	0.000474874441192	no	no	0.883
3320_10014	1	260	0.0880463306488	0.426802450887	0.000947895404133	339	0.0470008478169	0.415647733275	0.00186519039383	no	no	0.883
3312_7157	1	174	0.104444887383	0.409157669812	0.000495721723317	681	0.0270482793975	0.462351035485	0.00613069667608	no	no	0.883
3190_7157	1	107	0.1836996337	0.421896675589	0.000510670050599	681	0.0270482793975	0.462351035485	0.00613069667608	no	no	0.883
3091_2033	1	799	0.0148042596924	0.431569320894	0.00371478322384	374	0.0703272179231	0.471092504248	0.00372501175207	no	no	0.883
3066_5925	1	257	0.0889918171993	0.410073599511	0.00105405396968	155	0.125558995528	0.427051197108	0.000539815850601	no	no	0.883
3065_7161	1	401	0.0719386405713	0.462718701665	0.0042458666324	469	0.01496172262	0.400883483788	0.00358355106921	no	no	0.883
3065_6774	1	401	0.0719386405713	0.462718701665	0.0042458666324	144	0.111477374888	0.428095399844	0.000685863231274	no	no	0.883
3065_23468	1	401	0.0719386405713	0.462718701665	0.0042458666324	174	0.127498980008	0.395648364299	0.00129277322084	no	no	0.883
3064_55660	1	323	0.0479361370717	0.405659233308	0.00256435678894	125	0.113421298147	0.416487743851	0.000709567801626	no	no	0.883
2885_1956	1	773	0.0244041302407	0.404440190699	0.00650014901068	345	0.0458629567115	0.421815718059	0.00261497362646	no	no	0.883
25_3716	1	258	0.0595281862745	0.394898117895	0.00170720072565	57	0.221177944862	0.38657992474	0.000218770931647	no	yes	0.883
25913_1387	1	61	0.168907071888	0.385082544542	0.000485256967311	283	0.0978139298424	0.467242945737	0.00320217161341	no	no	0.883
2534_6714	1	272	0.0605810271238	0.391646061732	0.00173002298556	290	0.0625725900116	0.44391592004	0.00258319379685	no	no	0.883
23524_7431	1	145	0.146264367816	0.419899838874	0.000514921051294	182	0.0870887647424	0.397500568773	0.00060844731365	no	no	0.883
23468_9759	1	174	0.127498980008	0.395648364299	0.00129277322084	124	0.122070180192	0.411506558404	0.0004863613565	no	no	0.883
2317_2316	1	263	0.0552313586796	0.403985967663	0.00188053039836	100	0.120404040404	0.420640843842	0.000794794336071	no	no	0.883
207_6598	1	161	0.092349335244	0.418071949799	0.000901837892776	82	0.214694369166	0.40581733315	0.000141052505113	no	yes	0.883
207_5170	1	161	0.092349335244	0.418071949799	0.000901837892776	72	0.147826086957	0.383269741925	0.00010222714623	no	no	0.883
2033_7421	1	374	0.0703272179231	0.471092504248	0.00372501175207	103	0.127920792079	0.390949526893	0.000253080105693	no	no	0.883
2033_4086	1	374	0.0703272179231	0.471092504248	0.00372501175207	122	0.0836134453782	0.414298595029	0.000798874146461	no	no	0.883
2033_2908	1	374	0.0703272179231	0.471092504248	0.00372501175207	145	0.130404806461	0.417868852221	0.000442937762553	no	no	0.883
2033_1017	1	374	0.0703272179231	0.471092504248	0.00372501175207	111	0.114169215087	0.396250617057	0.000358358515094	no	no	0.883
1956_4233	1	345	0.0458629567115	0.421815718059	0.00261497362646	52	0.251131221719	0.384633346458	0.000135110090962	no	yes	0.883
1937_6498	1	227	0.0580158730159	0.395996813619	0.00120401935711	103	0.125148514851	0.392010795126	0.000423700391724	no	no	0.883
1499_9802	1	194	0.0889909727044	0.429033045094	0.00157810568317	68	0.131934731935	0.385953975974	0.000403692816746	no	no	0.883
1499_6934	1	194	0.0889909727044	0.429033045094	0.00157810568317	33	0.352272727273	0.384297135029	3.40318036452e-05	yes	no	0.883
1499_4851	1	194	0.0889909727044	0.429033045094	0.00157810568317	48	0.249275362319	0.392508547108	0.000162206172403	no	yes	0.883
1457_6714	1	254	0.0571099561171	0.419873104446	0.00108797887832	290	0.0625725900116	0.44391592004	0.00258319379685	no	no	0.883
1387_7421	1	283	0.0978139298424	0.467242945737	0.00320217161341	103	0.127920792079	0.390949526893	0.000253080105693	no	no	0.883
11091_1387	1	112	0.157818532819	0.400534494238	0.000193221859542	283	0.0978139298424	0.467242945737	0.00320217161341	no	no	0.883
10971_6613	1	351	0.0658363858364	0.433071400924	0.00174862270084	1036	0.01872632527	0.438796123237	0.00627204950433	no	no	0.883
10971_408	1	351	0.0658363858364	0.433071400924	0.00174862270084	245	0.0729517396184	0.417860026368	0.00117857554143	no	no	0.883
10381_2885	1	41	0.232926829268	0.385675591329	0.000159818090664	773	0.0244041302407	0.404440190699	0.00650014901068	no	no	0.883
10273_4087	1	110	0.156974731741	0.419997894245	0.000392026940192	208	0.0815533980583	0.398060417465	0.00066800995321	no	no	0.883
1021_4609	1	98	0.124552913949	0.387868347647	0.000464722694918	1247	0.0145740518343	0.451864897527	0.0106343841542	no	no	0.883
10014_9759	1	339	0.0470008478169	0.415647733275	0.00186519039383	124	0.122070180192	0.411506558404	0.0004863613565	no	no	0.883
10013_8431	1	126	0.0844444444444	0.390841399641	0.000696745183041	57	0.221804511278	0.414967715589	0.000183864317912	no	no	0.883
998_9743	1	145	0.084704028366	0.394229252519	0.000840565557287	27	0.207977207977	0.331445816861	1.41288644657e-05	no	no	0.882
9846_1956	1	38	0.285917496444	0.332940675312	6.28201158936e-06	345	0.0458629567115	0.421815718059	0.00261497362646	no	no	0.882
9657_2316	1	180	0.0616387337058	0.416856317076	0.00135077702504	100	0.120404040404	0.420640843842	0.000794794336071	no	no	0.882
8841_5970	1	164	0.118319147305	0.451431849593	0.0015808629224	278	0.0649802371542	0.40581733315	0.000741462575519	no	no	0.882
8751_2885	1	32	0.258064516129	0.38314355892	4.41320083564e-05	773	0.0244041302407	0.404440190699	0.00650014901068	no	no	0.882
867_5296	1	133	0.14339401057	0.388706619416	0.000198038512098	50	0.283265306122	0.388332760342	6.12455519081e-05	yes	no	0.882
8607_27161	1	152	0.13645869641	0.428986530387	0.000627021732105	168	0.107356715141	0.417278343213	0.000658895948437	no	no	0.882
8517_3304	1	328	0.0471354412459	0.397820289325	0.00168960783589	148	0.123184408899	0.4381644403	0.000734877699341	no	no	0.882
805_818	1	254	0.0619028352681	0.448677842981	0.00155287318601	18	0.464052287582	0.382869212324	1.60435415599e-05	yes	no	0.882
805_7337	1	254	0.0619028352681	0.448677842981	0.00155287318601	91	0.13151174668	0.416935381939	0.00069988776619	no	no	0.882
801_4137	1	253	0.0605119518163	0.448677842981	0.00155227851868	47	0.255555555556	0.384446489738	0.000108821089892	no	no	0.882
79577_1499	1	58	0.210526315789	0.383232620649	0.000104964362656	194	0.0889909727044	0.429033045094	0.00157810568317	no	no	0.882
7704_8841	1	110	0.134994807892	0.448088440125	0.00174134314028	164	0.118319147305	0.451431849593	0.0015808629224	no	no	0.882
7531_7157	1	183	0.11625532937	0.402801547528	0.000736358134829	681	0.0270482793975	0.462351035485	0.00613069667608	no	no	0.882
7421_2033	1	103	0.127920792079	0.390949526893	0.000253080105693	374	0.0703272179231	0.471092504248	0.00372501175207	no	no	0.882
7329_5728	1	220	0.0819769162474	0.452402204578	0.00147897415153	90	0.115355805243	0.413735430349	0.00102374319988	no	no	0.882
71_10856	1	89	0.188986901898	0.396544483141	0.000179901552838	177	0.124991789819	0.407430306199	0.000451858929809	no	no	0.882
7157_2908	1	681	0.0270482793975	0.462351035485	0.00613069667608	145	0.130404806461	0.417868852221	0.000442937762553	no	no	0.882
6908_25942	1	136	0.128268432275	0.427466419092	0.000679200308831	159	0.127935673911	0.411789210066	0.000588264004438	no	no	0.882
6667_3066	1	300	0.0643120240436	0.442763485182	0.00144730132883	257	0.0889918171993	0.410073599511	0.00105405396968	no	no	0.882
6498_9869	1	103	0.125148514851	0.392010795126	0.000423700391724	183	0.106261510129	0.391220106949	0.00057247414401	no	no	0.882
6241_7157	1	126	0.166857142857	0.38804332356	0.000553730012064	681	0.0270482793975	0.462351035485	0.00613069667608	no	no	0.882
60_3312	1	124	0.136702343856	0.424804620983	0.000590988314418	174	0.104444887383	0.409157669812	0.000495721723317	no	no	0.882
5987_5925	1	79	0.13978127136	0.387389872888	0.00022413970579	155	0.125558995528	0.427051197108	0.000539815850601	no	no	0.882
5914_3716	1	157	0.118894009217	0.419072651579	0.00142918461545	57	0.221177944862	0.38657992474	0.000218770931647	no	no	0.882
5781_5295	1	94	0.140229335882	0.385660554951	0.000673890668964	220	0.0919967868769	0.39733292112	0.00129078600348	no	yes	0.882
5521_3313	1	186	0.0785236849753	0.416137327172	0.000801576721709	212	0.0754716981132	0.404572520161	0.00123330796665	no	no	0.882
5518_207	1	128	0.137142857143	0.391019068867	0.000206769164608	161	0.092349335244	0.418071949799	0.000901837892776	no	yes	0.882
5295_672	1	220	0.0919967868769	0.39733292112	0.00129078600348	204	0.11137382395	0.448240723393	0.00110389324034	no	yes	0.882
5293_3611	2	29	0.381773399015	0.381459216574	3.5671226392e-05	102	0.0816161616162	0.383730643917	0.000393633990624	yes	no	0.882
4841_3065	1	79	0.221120984279	0.417727683292	0.000220653596292	401	0.0719386405713	0.462718701665	0.0042458666324	no	no	0.882
4841_2885	1	79	0.221120984279	0.417727683292	0.000220653596292	773	0.0244041302407	0.404440190699	0.00650014901068	no	no	0.882
476_26523	1	139	0.0910261914985	0.400080906136	0.00107994253606	173	0.0929480564155	0.41729594618	0.000405796604604	no	no	0.882
4735_5295	1	32	0.270161290323	0.381613733935	3.32300940217e-05	220	0.0919967868769	0.39733292112	0.00129078600348	no	no	0.882
4609_8607	1	1247	0.0145740518343	0.451864897527	0.0106343841542	152	0.13645869641	0.428986530387	0.000627021732105	no	no	0.882
4193_6908	1	215	0.0931880591726	0.433337001608	0.00076732595398	136	0.128268432275	0.427466419092	0.000679200308831	no	no	0.882
409_5594	1	312	0.0543271740265	0.419561454138	0.000966404995198	126	0.105396825397	0.419962232448	0.000472743759107	no	no	0.882
409_3312	1	312	0.0543271740265	0.419561454138	0.000966404995198	174	0.104444887383	0.409157669812	0.000495721723317	no	no	0.882
3551_2316	1	111	0.192830445124	0.390756484464	0.000183482785057	100	0.120404040404	0.420640843842	0.000794794336071	no	no	0.882
3480_5296	1	67	0.226442307692	0.389609894019	0.000322240692475	50	0.283265306122	0.388332760342	6.12455519081e-05	yes	no	0.882
3320_1025	1	260	0.0880463306488	0.426802450887	0.000947895404133	129	0.127859017623	0.437805678559	0.000678969080388	no	no	0.882
3312_8841	1	174	0.104444887383	0.409157669812	0.000495721723317	164	0.118319147305	0.451431849593	0.0015808629224	no	no	0.882
3312_4609	1	174	0.104444887383	0.409157669812	0.000495721723317	1247	0.0145740518343	0.451864897527	0.0106343841542	no	no	0.882
3190_4193	1	107	0.1836996337	0.421896675589	0.000510670050599	215	0.0931880591726	0.433337001608	0.00076732595398	no	no	0.882
30011_5295	1	63	0.234972677596	0.384080776711	7.3098707587e-05	220	0.0919967868769	0.39733292112	0.00129078600348	no	no	0.882
2885_1398	1	773	0.0244041302407	0.404440190699	0.00650014901068	194	0.0737140110037	0.39260201636	0.00153975677289	no	no	0.882
27161_26523	1	168	0.107356715141	0.417278343213	0.000658895948437	173	0.0929480564155	0.41729594618	0.000405796604604	no	no	0.882
27040_2885	1	31	0.397849462366	0.383195506564	5.78610347955e-05	773	0.0244041302407	0.404440190699	0.00650014901068	no	no	0.882
25942_3065	1	159	0.127935673911	0.411789210066	0.000588264004438	401	0.0719386405713	0.462718701665	0.0042458666324	no	no	0.882
2547_7534	1	184	0.100083155144	0.442961753765	0.00136563910935	557	0.0436920675188	0.435502351158	0.00368246486016	no	no	0.882
2475_7186	1	127	0.097935483871	0.387162442435	0.000668033742832	223	0.0770876182641	0.392057405739	0.00123525493492	no	no	0.882
2475_23411	1	127	0.097935483871	0.387162442435	0.000668033742832	152	0.104827466016	0.448769441044	0.000864944470388	no	no	0.882
23524_408	1	145	0.146264367816	0.419899838874	0.000514921051294	245	0.0729517396184	0.417860026368	0.00117857554143	no	no	0.882
23524_2547	1	145	0.146264367816	0.419899838874	0.000514921051294	184	0.100083155144	0.442961753765	0.00136563910935	no	no	0.882
23468_23468	1	174	0.127498980008	0.395648364299	0.00129277322084	174	0.127498980008	0.395648364299	0.00129277322084	no	no	0.882
23411_9759	1	152	0.104827466016	0.448769441044	0.000864944470388	124	0.122070180192	0.411506558404	0.0004863613565	no	no	0.882
23367_7529	1	119	0.113763631005	0.390448012797	0.00041275612172	210	0.0789701526544	0.401167994331	0.000646139899083	no	no	0.882
2064_5800	1	138	0.110893246187	0.391111829994	0.000520504712267	30	0.144827586207	0.321356650127	2.1385881786e-06	no	no	0.882
2057_5295	1	45	0.323366555925	0.383173241564	4.75785884556e-05	220	0.0919967868769	0.39733292112	0.00129078600348	no	no	0.882
19_10987	1	50	0.226063829787	0.384453960521	0.000126331636011	158	0.0978795452713	0.391452330993	0.000467786593198	no	no	0.882
1956_6772	1	345	0.0458629567115	0.421815718059	0.00261497362646	96	0.152367879204	0.388790645922	0.000162694165594	no	no	0.882
1956_64750	1	345	0.0458629567115	0.421815718059	0.00261497362646	91	0.14759959142	0.386867181767	0.000420438913376	no	no	0.882
1499_5663	1	194	0.0889909727044	0.429033045094	0.00157810568317	68	0.172494172494	0.383708316687	0.000144153707619	no	no	0.882
1499_4297	1	194	0.0889909727044	0.429033045094	0.00157810568317	95	0.235857877513	0.40568418825	0.000238534638619	no	yes	0.882
1499_11124	1	194	0.0889909727044	0.429033045094	0.00157810568317	63	0.216589861751	0.386097086482	5.58613866416e-05	no	no	0.882
1457_23367	1	254	0.0571099561171	0.419873104446	0.00108797887832	119	0.113763631005	0.390448012797	0.00041275612172	no	no	0.882
1432_1956	1	120	0.121251629726	0.389333874022	0.000342946049854	345	0.0458629567115	0.421815718059	0.00261497362646	no	no	0.882
1398_2318	1	194	0.0737140110037	0.39260201636	0.00153975677289	211	0.0492270887008	0.397500568773	0.00247651042497	no	no	0.882
1387_10155	1	283	0.0978139298424	0.467242945737	0.00320217161341	110	0.131014191762	0.394386428682	0.000296806098372	no	no	0.882
1147_5970	1	98	0.217763157895	0.392500760012	0.000185403961368	278	0.0649802371542	0.40581733315	0.000741462575519	yes	no	0.882
10971_7529	1	351	0.0658363858364	0.433071400924	0.00174862270084	210	0.0789701526544	0.401167994331	0.000646139899083	no	no	0.882
1017_7157	1	111	0.114169215087	0.396250617057	0.000358358515094	681	0.0270482793975	0.462351035485	0.00613069667608	no	no	0.882
10140_1499	1	50	0.262857142857	0.384566057117	0.000108841379023	194	0.0889909727044	0.429033045094	0.00157810568317	no	no	0.882
10014_7529	1	339	0.0470008478169	0.415647733275	0.00186519039383	210	0.0789701526544	0.401167994331	0.000646139899083	no	no	0.882
10013_7704	1	126	0.0844444444444	0.390841399641	0.000696745183041	110	0.134994807892	0.448088440125	0.00174134314028	no	no	0.882
9759_7531	1	124	0.122070180192	0.411506558404	0.0004863613565	183	0.11625532937	0.402801547528	0.000736358134829	no	no	0.881
9759_5594	1	124	0.122070180192	0.411506558404	0.0004863613565	126	0.105396825397	0.419962232448	0.000472743759107	no	no	0.881
8850_5925	1	138	0.146302761028	0.396147470183	0.00031426277515	155	0.125558995528	0.427051197108	0.000539815850601	no	no	0.881
8626_7157	1	120	0.0901057511227	0.386852052334	0.000401559560552	681	0.0270482793975	0.462351035485	0.00613069667608	no	no	0.881
861_8841	1	75	0.290715372907	0.419205848379	0.000199089020819	164	0.118319147305	0.451431849593	0.0015808629224	no	no	0.881
8517_7534	1	328	0.0471354412459	0.397820289325	0.00168960783589	557	0.0436920675188	0.435502351158	0.00368246486016	no	no	0.881
8517_6714	1	328	0.0471354412459	0.397820289325	0.00168960783589	290	0.0625725900116	0.44391592004	0.00258319379685	no	no	0.881
805_4137	1	254	0.0619028352681	0.448677842981	0.00155287318601	47	0.255555555556	0.384446489738	0.000108821089892	no	no	0.881
801_3551	1	253	0.0605119518163	0.448677842981	0.00155227851868	111	0.192830445124	0.390756484464	0.000183482785057	no	no	0.881
801_355	1	253	0.0605119518163	0.448677842981	0.00155227851868	51	0.237244897959	0.384043498173	0.000172529509103	no	no	0.881
801_3014	1	253	0.0605119518163	0.448677842981	0.00155227851868	218	0.0922081765527	0.396242680775	0.00037660185023	no	no	0.881
7917_1026	1	116	0.0761619190405	0.386988259852	0.000717710932784	196	0.0809523809524	0.397620403738	0.000624284250412	no	no	0.881
7534_5295	1	557	0.0436920675188	0.435502351158	0.00368246486016	220	0.0919967868769	0.39733292112	0.00129078600348	no	no	0.881
7431_6613	1	182	0.0870887647424	0.397500568773	0.00060844731365	1036	0.01872632527	0.438796123237	0.00627204950433	no	no	0.881
7341_3725	1	445	0.0461170750641	0.427069634288	0.00225748142179	168	0.128294998175	0.463836091445	0.00160878000283	no	no	0.881
7329_10014	1	220	0.0819769162474	0.452402204578	0.00147897415153	339	0.0470008478169	0.415647733275	0.00186519039383	no	no	0.881
7175_6613	1	144	0.080710955711	0.394551598596	0.000732072784662	1036	0.01872632527	0.438796123237	0.00627204950433	no	no	0.881
7157_7534	1	681	0.0270482793975	0.462351035485	0.00613069667608	557	0.0436920675188	0.435502351158	0.00368246486016	no	no	0.881
6908_6908	1	136	0.128268432275	0.427466419092	0.000679200308831	136	0.128268432275	0.427466419092	0.000679200308831	no	no	0.881
6850_2064	1	72	0.205383022774	0.395316325149	0.000464987002992	138	0.110893246187	0.391111829994	0.000520504712267	no	no	0.881
6667_3320	1	300	0.0643120240436	0.442763485182	0.00144730132883	260	0.0880463306488	0.426802450887	0.000947895404133	no	no	0.881
640_1956	1	13	0.282051282051	0.306809559239	5.10826927009e-07	345	0.0458629567115	0.421815718059	0.00261497362646	no	no	0.881
5921_5335	1	66	0.229166666667	0.385653037201	8.96251908899e-05	171	0.0949432404541	0.388127063512	0.000623064374732	no	no	0.881
5914_5705	1	157	0.118894009217	0.419072651579	0.00142918461545	81	0.203703703704	0.39246961472	0.000223731300216	no	no	0.881
5879_6418	1	130	0.0843996062992	0.386278009419	0.000538166549576	103	0.19801980198	0.386859616903	0.000231083698203	no	no	0.881
5879_57144	1	130	0.0843996062992	0.386278009419	0.000538166549576	16	0.0666666666667	0.306187526053	8.45839926446e-07	yes	no	0.881
56658_2885	1	36	0.25311942959	0.382765507931	3.22227146265e-05	773	0.0244041302407	0.404440190699	0.00650014901068	no	no	0.881
5599_3065	1	73	0.151065449011	0.396417352444	0.000286880500383	401	0.0719386405713	0.462718701665	0.0042458666324	no	no	0.881
5595_7157	1	110	0.079612322603	0.390571343002	0.000241028265043	681	0.0270482793975	0.462351035485	0.00613069667608	no	no	0.881
5591_2033	1	153	0.142586859305	0.45068114284	0.000810704294788	374	0.0703272179231	0.471092504248	0.00372501175207	no	no	0.881
5501_3065	1	68	0.192712906058	0.393359196906	0.000274457283892	401	0.0719386405713	0.462718701665	0.0042458666324	no	no	0.881
5295_7534	1	220	0.0919967868769	0.39733292112	0.00129078600348	557	0.0436920675188	0.435502351158	0.00368246486016	no	no	0.881
5250_2885	1	41	0.229268292683	0.389019993873	0.000186683213908	773	0.0244041302407	0.404440190699	0.00650014901068	no	no	0.881
51631_2885	1	71	0.170076726343	0.386995829749	0.000133957952319	773	0.0244041302407	0.404440190699	0.00650014901068	no	no	0.881
4792_8841	1	108	0.201976639712	0.397197309892	0.000231548664358	164	0.118319147305	0.451431849593	0.0015808629224	no	no	0.881
4609_23411	1	1247	0.0145740518343	0.451864897527	0.0106343841542	152	0.104827466016	0.448769441044	0.000864944470388	no	no	0.881
4486_2885	1	23	0.418972332016	0.383403438081	0.000105115220518	773	0.0244041302407	0.404440190699	0.00650014901068	no	no	0.881
409_4193	1	312	0.0543271740265	0.419561454138	0.000966404995198	215	0.0931880591726	0.433337001608	0.00076732595398	no	no	0.881
409_2547	1	312	0.0543271740265	0.419561454138	0.000966404995198	184	0.100083155144	0.442961753765	0.00136563910935	no	no	0.881
408_408	1	245	0.0729517396184	0.417860026368	0.00117857554143	245	0.0729517396184	0.417860026368	0.00117857554143	no	no	0.881
3725_6908	1	168	0.128294998175	0.463836091445	0.00160878000283	136	0.128268432275	0.427466419092	0.000679200308831	no	no	0.881
356_2885	1	80	0.135126582278	0.384745547702	0.000521668705183	773	0.0244041302407	0.404440190699	0.00650014901068	no	no	0.881
3320_351	1	260	0.0880463306488	0.426802450887	0.000947895404133	121	0.108531548213	0.387435391047	0.000695175288574	no	no	0.881
3190_408	1	107	0.1836996337	0.421896675589	0.000510670050599	245	0.0729517396184	0.417860026368	0.00117857554143	no	no	0.881
3065_10856	1	401	0.0719386405713	0.462718701665	0.0042458666324	177	0.124991789819	0.407430306199	0.000451858929809	no	no	0.881
3064_25942	1	323	0.0479361370717	0.405659233308	0.00256435678894	159	0.127935673911	0.411789210066	0.000588264004438	no	no	0.881
2775_5295	1	80	0.0946202531646	0.383708316687	0.000585080287864	220	0.0919967868769	0.39733292112	0.00129078600348	no	no	0.881
27161_7161	1	168	0.107356715141	0.417278343213	0.000658895948437	469	0.01496172262	0.400883483788	0.00358355106921	no	no	0.881
27161_6160	1	168	0.107356715141	0.417278343213	0.000658895948437	129	0.103112110986	0.389418171963	0.000456642794997	no	no	0.881
25_1385	1	258	0.0595281862745	0.394898117895	0.00170720072565	108	0.152128764278	0.398148537098	0.000429616023982	no	no	0.881
2547_3064	1	184	0.100083155144	0.442961753765	0.00136563910935	323	0.0479361370717	0.405659233308	0.00256435678894	no	no	0.881
2475_5062	1	127	0.097935483871	0.387162442435	0.000668033742832	88	0.145827633379	0.386293093984	8.72463815269e-05	no	no	0.881
23468_9869	1	174	0.127498980008	0.395648364299	0.00129277322084	183	0.106261510129	0.391220106949	0.00057247414401	no	no	0.881
2316_6714	1	100	0.120404040404	0.420640843842	0.000794794336071	290	0.0625725900116	0.44391592004	0.00258319379685	no	no	0.881
2064_2060	1	138	0.110893246187	0.391111829994	0.000520504712267	68	0.193473193473	0.385082544542	0.000150637359771	no	no	0.881
1956_9146	1	345	0.0458629567115	0.421815718059	0.00261497362646	117	0.0841438255231	0.388058546318	0.000220836083323	no	no	0.881
1937_2932	1	227	0.0580158730159	0.395996813619	0.00120401935711	199	0.0606568194508	0.420354845605	0.00144181418554	no	no	0.881
1499_79577	1	194	0.0889909727044	0.429033045094	0.00157810568317	58	0.210526315789	0.383232620649	0.000104964362656	no	no	0.881
1499_5803	1	194	0.0889909727044	0.429033045094	0.00157810568317	17	0.102941176471	0.310536985487	4.82107391881e-06	no	no	0.881
1499_11331	1	194	0.0889909727044	0.429033045094	0.00157810568317	62	0.168693812797	0.391042255024	0.000126774476637	no	no	0.881
1499_10413	1	194	0.0889909727044	0.429033045094	0.00157810568317	44	0.309725158562	0.384663260391	2.38953233231e-05	no	no	0.881
1457_672	1	254	0.0571099561171	0.419873104446	0.00108797887832	204	0.11137382395	0.448240723393	0.00110389324034	no	no	0.881
1445_2885	1	56	0.287012987013	0.387929190933	0.000145707833066	773	0.0244041302407	0.404440190699	0.00650014901068	no	no	0.881
1398_6667	1	194	0.0737140110037	0.39260201636	0.00153975677289	300	0.0643120240436	0.442763485182	0.00144730132883	no	no	0.881
1398_2060	1	194	0.0737140110037	0.39260201636	0.00153975677289	68	0.193473193473	0.385082544542	0.000150637359771	no	no	0.881
1191_2885	1	52	0.231836734694	0.384536158301	0.000332827243964	773	0.0244041302407	0.404440190699	0.00650014901068	no	no	0.881
10971_9768	1	351	0.0658363858364	0.433071400924	0.00174862270084	860	0.0195251373961	0.438397465175	0.00564921902061	no	no	0.881
10419_3320	1	90	0.197492163009	0.388599729104	0.000216984923014	260	0.0880463306488	0.426802450887	0.000947895404133	no	no	0.881
1026_4255	1	196	0.0809523809524	0.397620403738	0.000624284250412	99	0.160173160173	0.391127294461	0.000323423322512	no	no	0.881
1025_5925	1	129	0.127859017623	0.437805678559	0.000678969080388	155	0.125558995528	0.427051197108	0.000539815850601	no	no	0.881
998_396	1	145	0.084704028366	0.394229252519	0.000840565557287	52	0.220408163265	0.388073770271	7.53467245653e-05	no	no	0.88
991_3065	1	66	0.235615079365	0.385607936857	0.00031295096446	401	0.0719386405713	0.462718701665	0.0042458666324	no	no	0.88
9611_2033	1	159	0.157929119713	0.451020193968	0.000909056303886	374	0.0703272179231	0.471092504248	0.00372501175207	no	no	0.88
873_2885	1	31	0.27311827957	0.382950733777	2.13657541e-05	773	0.0244041302407	0.404440190699	0.00650014901068	no	no	0.88
8517_8945	1	328	0.0471354412459	0.397820289325	0.00168960783589	107	0.150915750916	0.391971961413	0.000266650323241	no	no	0.88
808_7337	1	250	0.0540401606426	0.448677842981	0.00155111961711	91	0.13151174668	0.416935381939	0.00069988776619	no	no	0.88
801_6418	1	253	0.0605119518163	0.448677842981	0.00155227851868	103	0.19801980198	0.386859616903	0.000231083698203	no	no	0.88
7533_7074	1	156	0.104829810712	0.422518383914	0.000881970450742	31	0.195698924731	0.330394135077	1.26989048171e-05	no	no	0.88
7431_7341	1	182	0.0870887647424	0.397500568773	0.00060844731365	445	0.0461170750641	0.427069634288	0.00225748142179	no	no	0.88
7341_4790	1	445	0.0461170750641	0.427069634288	0.00225748142179	198	0.116169544741	0.404241858736	0.00039708076251	no	no	0.88
7186_2316	1	223	0.0770876182641	0.392057405739	0.00123525493492	100	0.120404040404	0.420640843842	0.000794794336071	no	no	0.88
7157_5728	1	681	0.0270482793975	0.462351035485	0.00613069667608	90	0.115355805243	0.413735430349	0.00102374319988	no	yes	0.88
7157_2810	1	681	0.0270482793975	0.462351035485	0.00613069667608	166	0.0742929821936	0.396982117514	0.000749183155925	no	no	0.88
7157_10155	1	681	0.0270482793975	0.462351035485	0.00613069667608	110	0.131014191762	0.394386428682	0.000296806098372	no	no	0.88
6774_6667	1	144	0.111477374888	0.428095399844	0.000685863231274	300	0.0643120240436	0.442763485182	0.00144730132883	no	no	0.88
6774_5879	1	144	0.111477374888	0.428095399844	0.000685863231274	130	0.0843996062992	0.386278009419	0.000538166549576	no	no	0.88
6774_3716	1	144	0.111477374888	0.428095399844	0.000685863231274	57	0.221177944862	0.38657992474	0.000218770931647	no	no	0.88
6774_3551	1	144	0.111477374888	0.428095399844	0.000685863231274	111	0.192830445124	0.390756484464	0.000183482785057	no	no	0.88
672_7329	1	204	0.11137382395	0.448240723393	0.00110389324034	220	0.0819769162474	0.452402204578	0.00147897415153	no	no	0.88
6714_4035	1	290	0.0625725900116	0.44391592004	0.00258319379685	64	0.124007936508	0.391196899698	0.000495884241098	no	no	0.88
6714_2317	1	290	0.0625725900116	0.44391592004	0.00258319379685	263	0.0552313586796	0.403985967663	0.00188053039836	no	no	0.88
6667_6774	1	300	0.0643120240436	0.442763485182	0.00144730132883	144	0.111477374888	0.428095399844	0.000685863231274	no	no	0.88
6667_23468	1	300	0.0643120240436	0.442763485182	0.00144730132883	174	0.127498980008	0.395648364299	0.00129277322084	no	no	0.88
6503_1956	1	19	0.286549707602	0.308522429761	8.45666128869e-07	345	0.0458629567115	0.421815718059	0.00261497362646	no	no	0.88
6160_7534	1	129	0.103112110986	0.389418171963	0.000456642794997	557	0.0436920675188	0.435502351158	0.00368246486016	no	no	0.88
613_3312	1	50	0.243265306122	0.387640355201	0.00013562331803	174	0.104444887383	0.409157669812	0.000495721723317	no	no	0.88
60_10856	1	124	0.136702343856	0.424804620983	0.000590988314418	177	0.124991789819	0.407430306199	0.000451858929809	no	no	0.88
5987_3065	1	79	0.13978127136	0.387389872888	0.00022413970579	401	0.0719386405713	0.462718701665	0.0042458666324	no	no	0.88
5970_3725	1	278	0.0649802371542	0.40581733315	0.000741462575519	168	0.128294998175	0.463836091445	0.00160878000283	no	no	0.88
5914_10474	1	157	0.118894009217	0.419072651579	0.00142918461545	40	0.205128205128	0.384910227989	0.000150941664167	no	no	0.88
5879_60	1	130	0.0843996062992	0.386278009419	0.000538166549576	124	0.136702343856	0.424804620983	0.000590988314418	no	no	0.88
56916_10856	1	124	0.13991607658	0.389517843878	0.000228557478192	177	0.124991789819	0.407430306199	0.000451858929809	no	no	0.88
55660_55660	1	125	0.113421298147	0.416487743851	0.000709567801626	125	0.113421298147	0.416487743851	0.000709567801626	no	no	0.88
55660_2547	1	125	0.113421298147	0.416487743851	0.000709567801626	184	0.100083155144	0.442961753765	0.00136563910935	no	no	0.88
5468_10987	1	95	0.178354371201	0.396012666808	0.000200264405505	158	0.0978795452713	0.391452330993	0.000467786593198	no	no	0.88
5371_4193	1	107	0.196703296703	0.428354930247	0.000893627351557	215	0.0931880591726	0.433337001608	0.00076732595398	no	no	0.88
51720_6498	1	58	0.218995765275	0.384498791317	0.000163607374583	103	0.125148514851	0.392010795126	0.000423700391724	no	no	0.88
4609_6613	1	1247	0.0145740518343	0.451864897527	0.0106343841542	1036	0.01872632527	0.438796123237	0.00627204950433	no	no	0.88
4609_5430	1	1247	0.0145740518343	0.451864897527	0.0106343841542	135	0.116417910448	0.395087385091	0.000289006171534	no	no	0.88
4297_1387	1	95	0.235857877513	0.40568418825	0.000238534638619	283	0.0978139298424	0.467242945737	0.00320217161341	no	yes	0.88
4292_8878	1	138	0.0928805670158	0.386935278866	0.000620987404571	133	0.0991192014093	0.390679320861	0.000403246551503	no	no	0.88
4292_3838	1	138	0.0928805670158	0.386935278866	0.000620987404571	114	0.126998913212	0.39243847437	0.000318527605423	no	no	0.88
408_7534	1	245	0.0729517396184	0.417860026368	0.00117857554143	557	0.0436920675188	0.435502351158	0.00368246486016	no	no	0.88
408_7529	1	245	0.0729517396184	0.417860026368	0.00117857554143	210	0.0789701526544	0.401167994331	0.000646139899083	no	no	0.88
408_2316	1	245	0.0729517396184	0.417860026368	0.00117857554143	100	0.120404040404	0.420640843842	0.000794794336071	no	no	0.88
4089_6498	1	128	0.120693897638	0.438630738037	0.00175372756068	103	0.125148514851	0.392010795126	0.000423700391724	no	no	0.88
3983_2885	1	29	0.300492610837	0.38354466303	4.89092879205e-05	773	0.0244041302407	0.404440190699	0.00650014901068	no	no	0.88
3643_5295	1	86	0.163224325875	0.384917716806	0.000279169959603	220	0.0919967868769	0.39733292112	0.00129078600348	no	no	0.88
356_5295	1	80	0.135126582278	0.384745547702	0.000521668705183	220	0.0919967868769	0.39733292112	0.00129078600348	no	no	0.88
3480_4193	1	67	0.226442307692	0.389609894019	0.000322240692475	215	0.0931880591726	0.433337001608	0.00076732595398	no	no	0.88
3320_10013	1	260	0.0880463306488	0.426802450887	0.000947895404133	126	0.0844444444444	0.390841399641	0.000696745183041	no	no	0.88
3265_5604	1	58	0.15849969752	0.391305223766	0.000179818124613	45	0.294573643411	0.38190839929	8.07240578562e-05	no	no	0.88
3190_55660	1	107	0.1836996337	0.421896675589	0.000510670050599	125	0.113421298147	0.416487743851	0.000709567801626	no	no	0.88
3091_7157	1	799	0.0148042596924	0.431569320894	0.00371478322384	681	0.0270482793975	0.462351035485	0.00613069667608	no	no	0.88
2908_3725	1	145	0.130404806461	0.417868852221	0.000442937762553	168	0.128294998175	0.463836091445	0.00160878000283	no	no	0.88
2810_5894	1	166	0.0742929821936	0.396982117514	0.000749183155925	109	0.144771645212	0.388889996824	0.000342507943996	no	no	0.88
2810_2908	1	166	0.0742929821936	0.396982117514	0.000749183155925	145	0.130404806461	0.417868852221	0.000442937762553	no	no	0.88
2799_2885	1	34	0.427419354839	0.383232620649	8.33229039523e-05	773	0.0244041302407	0.404440190699	0.00650014901068	no	no	0.88
2547_6613	1	184	0.100083155144	0.442961753765	0.00136563910935	1036	0.01872632527	0.438796123237	0.00627204950433	no	no	0.88
2475_7534	1	127	0.097935483871	0.387162442435	0.000668033742832	557	0.0436920675188	0.435502351158	0.00368246486016	no	no	0.88
22839_5295	1	29	0.366995073892	0.383663670023	9.11723642535e-05	220	0.0919967868769	0.39733292112	0.00129078600348	no	no	0.88
2260_5295	1	38	0.342857142857	0.385285026162	0.000124600229711	220	0.0919967868769	0.39733292112	0.00129078600348	yes	no	0.88
2130_3611	1	184	0.0554307570882	0.395695844002	0.00175661525905	102	0.0816161616162	0.383730643917	0.000393633990624	no	no	0.88
207_5515	1	161	0.092349335244	0.418071949799	0.000901837892776	114	0.151684521037	0.39581459313	0.000448424520857	no	no	0.88
2066_2885	1	48	0.267632850242	0.386678148863	9.2942167694e-05	773	0.0244041302407	0.404440190699	0.00650014901068	no	no	0.88
2033_5359	1	374	0.0703272179231	0.471092504248	0.00372501175207	91	0.0930402930403	0.388104221759	0.000777182309659	no	no	0.88
2033_23411	1	374	0.0703272179231	0.471092504248	0.00372501175207	152	0.104827466016	0.448769441044	0.000864944470388	no	no	0.88
1956_9101	1	345	0.0458629567115	0.421815718059	0.00261497362646	42	0.248548199768	0.383730643917	9.03097807582e-05	no	no	0.88
1956_801	1	345	0.0458629567115	0.421815718059	0.00261497362646	253	0.0605119518163	0.448677842981	0.00155227851868	no	no	0.88
1956_2060	1	345	0.0458629567115	0.421815718059	0.00261497362646	68	0.193473193473	0.385082544542	0.000150637359771	no	no	0.88
1956_10273	1	345	0.0458629567115	0.421815718059	0.00261497362646	110	0.156974731741	0.419997894245	0.000392026940192	no	no	0.88
1870_5925	1	26	0.283076923077	0.319725925344	1.61411957649e-06	155	0.125558995528	0.427051197108	0.000539815850601	yes	no	0.88
1499_6932	1	194	0.0889909727044	0.429033045094	0.00157810568317	8	0.428571428571	0.303496108249	1.72273590838e-07	yes	no	0.88
1432_8841	1	120	0.121251629726	0.389333874022	0.000342946049854	164	0.118319147305	0.451431849593	0.0015808629224	no	no	0.88
1399_1956	1	71	0.206308610401	0.384947674989	0.000163266262155	345	0.0458629567115	0.421815718059	0.00261497362646	no	no	0.88
1398_356	1	194	0.0737140110037	0.39260201636	0.00153975677289	80	0.135126582278	0.384745547702	0.000521668705183	no	no	0.88
1387_8607	1	283	0.0978139298424	0.467242945737	0.00320217161341	152	0.13645869641	0.428986530387	0.000627021732105	no	no	0.88
1385_672	1	108	0.152128764278	0.398148537098	0.000429616023982	204	0.11137382395	0.448240723393	0.00110389324034	no	no	0.88
10971_9759	1	351	0.0658363858364	0.433071400924	0.00174862270084	124	0.122070180192	0.411506558404	0.0004863613565	no	no	0.88
10971_10856	1	351	0.0658363858364	0.433071400924	0.00174862270084	177	0.124991789819	0.407430306199	0.000451858929809	no	no	0.88
10856_3091	1	177	0.124991789819	0.407430306199	0.000451858929809	799	0.0148042596924	0.431569320894	0.00371478322384	no	no	0.88
1029_2335	1	178	0.0557792207792	0.394299966286	0.00104503427348	84	0.122553447757	0.391801184442	0.000744338194603	no	no	0.88
10273_4089	1	110	0.156974731741	0.419997894245	0.000392026940192	128	0.120693897638	0.438630738037	0.00175372756068	no	no	0.88
10014_7329	1	339	0.0470008478169	0.415647733275	0.00186519039383	220	0.0819769162474	0.452402204578	0.00147897415153	no	no	0.88
10014_4792	1	339	0.0470008478169	0.415647733275	0.00186519039383	108	0.201976639712	0.397197309892	0.000231548664358	no	no	0.88
998_5337	1	145	0.084704028366	0.394229252519	0.000840565557287	45	0.217171717172	0.381974761718	7.01160992496e-05	no	no	0.879
9869_6303	1	183	0.106261510129	0.391220106949	0.00057247414401	104	0.134148708989	0.393195023619	0.000385348012886	no	no	0.879
9759_1026	1	124	0.122070180192	0.411506558404	0.0004863613565	196	0.0809523809524	0.397620403738	0.000624284250412	no	no	0.879
9743_5295	1	27	0.207977207977	0.331445816861	1.41288644657e-05	220	0.0919967868769	0.39733292112	0.00129078600348	no	no	0.879
9743_2885	1	27	0.207977207977	0.331445816861	1.41288644657e-05	773	0.0244041302407	0.404440190699	0.00650014901068	no	no	0.879
8850_207	1	138	0.146302761028	0.396147470183	0.00031426277515	161	0.092349335244	0.418071949799	0.000901837892776	no	no	0.879
8841_7704	1	164	0.118319147305	0.451431849593	0.0015808629224	110	0.134994807892	0.448088440125	0.00174134314028	no	no	0.879
8841_10014	1	164	0.118319147305	0.451431849593	0.0015808629224	339	0.0470008478169	0.415647733275	0.00186519039383	no	no	0.879
861_4088	1	75	0.290715372907	0.419205848379	0.000199089020819	297	0.0716015219647	0.432153796601	0.0021556723548	no	no	0.879
8517_7341	1	328	0.0471354412459	0.397820289325	0.00168960783589	445	0.0461170750641	0.427069634288	0.00225748142179	no	no	0.879
8517_10399	1	328	0.0471354412459	0.397820289325	0.00168960783589	111	0.13795446823	0.4251515195	0.000427976761584	no	no	0.879
[truncated: 316,338 more rows]
