# Supplementary material for: Prediction of Oncogenic Interactions and Cancer-Related Signaling Networks Based on Network Topology
Source: PLoS One. 2013 Oct 25;8(10):e77521. doi: 10.1371/journal.pone.0077521 (PMC3808429; doi:10.1371/journal.pone.0077521)
Supplement: Dataset S2 — The 52 subnetworks constructed by graph2sig. Tab-limited file containing all 52 subnetworks constructed by graph2sig. For each subnetwork are shown the interactions (the identification of interactors is the official gene symbol), the type of interaction (protein physical, transcriptional regulation and metabolic interactions) and the oncogenic scores. (TXT) [file pone.0077521.s004.txt]

Notes:
Column 1: interactions
Column 2: type of interaction (1 - protein physical interaction; 2 - metabolic interaction; 3 - transcriptional regulation interaction)
Column 3: oncogenic scores

::::::::::::::
ABL1->MAPK3
::::::::::::::

PDCD6IP->ATP1A1	1	0.872
NR3C1->TP53	1	0.871
NR3C1->JUN	1	0.88
GNB2L1->JUN	1	0.903
SQSTM1->MAPK3	1	0.821
EPS15->EGFR	1	0.869
HTT->SQSTM1	1	0.872
HTT->TP53	1	0.887
HTT->EGFR	1	0.897
HTT->CREBBP	1	0.902
FLNC->KIAA0101	1	0.872
FLNC->CALM2	1	0.86
FLNC->CALM1	1	0.851
FLNC->VIM	1	0.906
FLNC->PIK3R1	1	0.926
FLNC->MLH1	1	0.897
FLNC->HSPA8	1	0.901
FLNC->YWHAQ	1	0.886
NTRK1->SQSTM1	1	0.848
NTRK1->HSP90AA1	1	0.867
PRKCA->ATP1A1	1	0.859
CDK6->RB1	1	0.926
CDK6->PPP2CA	1	0.847
CDK6->MYC	1	0.883
TPR->MAPK1	1	0.907
PTPRG->MAPK3	1	0.76
SRC->HDAC3	1	0.907
SRC->IKBKG	1	0.87
SRC->STAT3	1	0.9
SRC->BRCA1	1	0.889
SRC->SRC	1	0.893
SRC->SP1	1	0.877
SRC->RARA	1	0.915
SRC->RAF1	1	0.878
SRC->PIK3R1	1	0.922
SRC->ATP1A1	1	0.897
SRC->SMAD3	1	0.915
SRC->HSP90AA1	1	0.899
SRC->FLNB	1	0.88
SRC->FLNA	1	0.892
SRC->EP300	1	0.915
SRC->EGFR	1	0.918
SRC->CRK	1	0.903
SRC->CREBBP	1	0.921
SP1->EGFR	3	0.902
SP1->CDKN1A	3	0.888
SP1->HDAC4	1	0.876
SP1->HDAC3	1	0.892
SP1->TP53	1	0.9
SP1->TBP	1	0.872
SP1->STAT3	1	0.88
SP1->SREBF2	1	0.801
SP1->BRCA1	1	0.873
SP1->SP1	1	0.861
SP1->RB1	1	0.891
SP1->MYC	1	0.898
SP1->SMAD3	1	0.897
SP1->SMAD2	1	0.884
SP1->JUN	1	0.894
SP1->HSP90AA1	1	0.881
SP1->HIF1A	1	0.915
SP1->HDAC2	1	0.882
SP1->HDAC1	1	0.904
SP1->EP300	1	0.901
SP1->MAPK14	1	0.856
SP1->CREBBP	1	0.908
PPP2R2B->JUN	1	0.901
SMAD4->UBE2I	1	0.901
SMAD4->SP1	1	0.876
SMAD4->SMAD3	1	0.915
SMAD4->SMAD2	1	0.893
SMAD4->HDAC1	1	0.919
SMAD4->AKT1	1	0.903
SMAD4->EP300	1	0.917
SMAD4->CTNNB1	1	0.918
PTPN6->SMAD3	1	0.87
PTPN6->EGFR	1	0.889
FLNB->ATP1A1	1	0.891
MAP2K1->MAPK3	1	0.835	
CDK4->MYC	1	0.841
HSP90AA1->KIAA0101	1	0.897
HSP90AA1->IQCB1	1	0.886
HSP90AA1->IKBKG	1	0.87
HSP90AA1->CALM3	1	0.858
HSP90AA1->CALM2	1	0.883
HSP90AA1->CALM1	1	0.875
HSP90AA1->YWHAZ	1	0.9
HSP90AA1->SUMO1	1	0.893
HSP90AA1->TP53	1	0.924
HSP90AA1->STAT3	1	0.902
HSP90AA1->SRC	1	0.9
HSP90AA1->SP1	1	0.884
HSP90AA1->RELA	1	0.884
HSP90AA1->RAF1	1	0.878
HSP90AA1->PPP2R2B	1	0.889
HSP90AA1->MYC	1	0.923
HSP90AA1->MDM2	1	0.903
HSP90AA1->ARRB1	1	0.897
HSP90AA1->JUN	1	0.918
HSP90AA1->HSP90AA1	1	0.901
HSP90AA1->HSPA8	1	0.899
HSP90AA1->HSPA1B	1	0.887
HSP90AA1->HSPA1A	1	0.888
HSP90AA1->HIF1A	1	0.934
HSP90AA1->NR3C1	1	0.885
HSP90AA1->SIN3A	1	0.894
HSP90AA1->ABL1	1	0.845
HSP90AA1->AKT1	1	0.911
HSP90AA1->ERBB2	1	0.9
HSP90AA1->EGFR	1	0.922
HSP90AA1->CDKN1A	1	0.906
HSP90AA1->CDK9	1	0.882
HSP90AA1->CDK4	1	0.893
HSP90AA1->HDAC5	1	0.883
NEDD4->RAF1	1	0.864
NEDD4->PLK1	1	0.877
NEDD4->SMAD3	1	0.891
NEDD4->SMAD2	1	0.889
NEDD4->EGFR	1	0.905
RUVBL1->MYC	1	0.875
RUVBL1->CREBBP	1	0.905
PLCG1->SRC	1	0.888
PLCG1->SHC1	1	0.911
PLCG1->PIK3R1	1	0.928
PLCG1->PAK1	1	0.866
PLCG1->INSR	1	0.839
PLCG1->GRB2	1	0.935
PLCG1->ABL1	1	0.83
PLCG1->FLNB	1	0.87
PLCG1->FLNA	1	0.894
PLCG1->AKT1	1	0.916
PLCG1->ERBB2	1	0.904
PLCG1->EGFR	1	0.926
PLCG1->GNB2L1	1	0.873
HSPA1A->TP53	1	0.887
HSPA1A->MYC	1	0.879
HSPA1A->SMAD3	1	0.889
SIN3A->TP53	1	0.866
NFKB1->HDAC4	1	0.84
TBP->TP53	1	0.895
TBP->MYC	1	0.887
TBP->JUN	1	0.902
TBP->EP300	1	0.907
TBP->CREBBP	1	0.915
MAPK14->RB1	1	0.895
MAPK14->MAPK3	1	0.79
MAPK14->EP300	1	0.892
YWHAH->HDAC4	1	0.91
YWHAH->YWHAZ	1	0.9
YWHAH->YWHAH	1	0.916
YWHAH->YWHAE	1	0.913
YWHAH->YWHAB	1	0.905
YWHAH->RAF1	1	0.899
YWHAH->ARRB2	1	0.853
YWHAH->ARRB1	1	0.907
YWHAH->HSPA8	1	0.911
YWHAH->NR3C1	1	0.899
YWHAH->GRB2	1	0.936
YWHAH->ABL1	1	0.855
YWHAH->YWHAQ	1	0.908
YWHAH->HDAC5	1	0.891
TP63->TP53	1	0.881
CALM1->SQSTM1	1	0.89
CALM1->RAF1	1	0.894
CALM1->MYC	1	0.914
HDAC3->HDAC4	1	0.894
HDAC3->HDAC3	1	0.903
HDAC3->TP53	1	0.907
HDAC3->SREBF2	1	0.845
HDAC3->RB1	1	0.91
HDAC3->MYC	1	0.898
HDAC3->JUN	1	0.907
HDAC3->HIF1A	1	0.923
HDAC3->EP300	1	0.914
HDAC3->CREBBP	1	0.92
CDK9->ATP1A1	1	0.853
CDK9->MYC	1	0.871
APP->SNCA	1	0.849
APP->SHC1	1	0.901
APP->HSP90AA1	1	0.891
APP->HSPA8	1	0.892
APP->GRB2	1	0.924
RAD51->TP53	1	0.813
STUB1->TP53	1	0.877
GSK3B->VIM	1	0.919
GSK3B->TP53	1	0.924
GSK3B->PPP1CA	1	0.895
GSK3B->MYC	1	0.921
GSK3B->SMAD3	1	0.924
GSK3B->MTOR	1	0.91
GSK3B->AKT1	1	0.924
GSK3B->CTNNB1	1	0.935
GSK3B->COPS5	1	0.911
ARRB1->JUN	1	0.901
HIF1A->JUN	3	0.878
HIF1A->HDAC4	1	0.873
HIF1A->HDAC3	1	0.876
HIF1A->TP53	1	0.88
HIF1A->MYC	1	0.878
HIF1A->JUN	1	0.878
HIF1A->HSP90AA1	1	0.872
HIF1A->HIF1A	1	0.895
HIF1A->HDAC1	1	0.886
HIF1A->EP300	1	0.883
HIF1A->CREBBP	1	0.891
SUMO1->TP53	1	0.884
SUMO1->JUN	1	0.881
YWHAE->KIAA0101	1	0.845
YWHAE->HDAC4	1	0.877
YWHAE->HDAC3	1	0.884
YWHAE->CALM3	1	0.809
YWHAE->CALM2	1	0.838
YWHAE->CALM1	1	0.829
YWHAE->YWHAH	1	0.883
YWHAE->YWHAB	1	0.868
YWHAE->TP53	1	0.882
YWHAE->TBP	1	0.87
YWHAE->SUMO2	1	0.848
YWHAE->RAF1	1	0.859
YWHAE->PPP2R2B	1	0.861
YWHAE->MYC	1	0.873
YWHAE->ARRB2	1	0.802
YWHAE->ARRB1	1	0.869
YWHAE->EGFR	1	0.895
YWHAE->YWHAQ	1	0.864
GRB2->CDC42	1	0.863
GRB2->KIAA0101	1	0.846
GRB2->RUVBL1	1	0.848
GRB2->YWHAZ	1	0.85
GRB2->YWHAH	1	0.875
GRB2->YWHAE	1	0.884
GRB2->YWHAB	1	0.878
GRB2->VIM	1	0.888
GRB2->TSG101	1	0.871
GRB2->SRC	1	0.849
GRB2->SP1	1	0.834
GRB2->SHC1	1	0.893
GRB2->RIF1	1	0.839
GRB2->PPP1CA	1	0.857
GRB2->PLCG1	1	0.894
GRB2->PIK3R1	1	0.904
GRB2->SMAD3	1	0.874
GRB2->INSR	1	0.822
GRB2->HSPA8	1	0.878
GRB2->HNRNPK	1	0.823
GRB2->HTT	1	0.863
GRB2->GRB2	1	0.901
GRB2->XRCC6	1	0.862
GRB2->ABL1	1	0.816
GRB2->FN1	1	0.858
GRB2->FLNB	1	0.847
GRB2->FLNA	1	0.869
GRB2->ERBB2	1	0.888
GRB2->EP300	1	0.878
GRB2->EGFR	1	0.883
GRB2->CRK	1	0.882
GRB2->YWHAQ	1	0.857
GRB2->RUVBL2	1	0.878
IQCB1->ATP1A1	1	0.887
RIF1->MYC	1	0.865
YWHAQ->KIAA0101	1	0.881
YWHAQ->HDAC4	1	0.88
YWHAQ->RAF1	1	0.858
YWHAQ->MYC	1	0.902
YWHAQ->EGFR	1	0.907
TSG101->TP53	1	0.863
EEF1G->MYC	1	0.888
IKBKB->TP53	1	0.859
IKBKB->HSP90AA1	1	0.894
IKBKB->CREBBP	1	0.912
COPS5->TP53	1	0.903
COPS5->SMAD2	1	0.895
COPS5->JUN	1	0.909
COPS5->GSK3B	1	0.894
CREBBP->HDAC3	1	0.911
CREBBP->IKBKG	1	0.875
CREBBP->TP53	1	0.923
CREBBP->TBP	1	0.894
CREBBP->STAT3	1	0.903
CREBBP->SREBF2	1	0.834
CREBBP->BRCA1	1	0.894
CREBBP->SRC	1	0.899
CREBBP->SP1	1	0.884
CREBBP->RELA	1	0.889
CREBBP->RARA	1	0.917
CREBBP->MYC	1	0.919
CREBBP->MDM2	1	0.905
CREBBP->SMAD3	1	0.92
CREBBP->SMAD2	1	0.908
CREBBP->JUN	1	0.913
CREBBP->HIF1A	1	0.939
CREBBP->HDAC2	1	0.906
CREBBP->HDAC1	1	0.925
CREBBP->HTT	1	0.902
CREBBP->XRCC6	1	0.902
CREBBP->AKT1	1	0.911
CREBBP->EP300	1	0.922
CREBBP->CTNNB1	1	0.925
CREBBP->CREBBP	1	0.927
CREBBP->CDKN1A	1	0.912
SKIL->RB1	1	0.916
SKIL->SMAD3	1	0.896
SKIL->HDAC1	1	0.915
CAV1->MAPK3	1	0.755
FLNA->KIAA0101	1	0.861
FLNA->IQCB1	1	0.876
FLNA->IKBKG	1	0.847
FLNA->SUMO1	1	0.873
FLNA->SRC	1	0.881
FLNA->SUMO2	1	0.863
FLNA->PIK3R1	1	0.914
FLNA->MYC	1	0.887
FLNA->ARRB2	1	0.831
FLNA->SMAD3	1	0.904
FLNA->ARRB1	1	0.891
FLNA->FLNB	1	0.865
FLNA->MAPK14	1	0.864
FLNA->HDAC5	1	0.866
SAT1->TP53	1	0.872
HSPA8->KIAA0101	1	0.85
HSPA8->HDAC3	1	0.882
HSPA8->RUVBL1	1	0.848
HSPA8->IKBKG	1	0.821
HSPA8->YWHAH	1	0.877
HSPA8->TP53	1	0.883
HSPA8->BRCA1	1	0.86
HSPA8->SUMO2	1	0.854
HSPA8->RELA	1	0.852
HSPA8->RAF1	1	0.85
HSPA8->PPP2R2B	1	0.856
HSPA8->PPP1CA	1	0.847
HSPA8->ATP1A1	1	0.867
HSPA8->MYC	1	0.882
HSPA8->MDM2	1	0.869
HSPA8->ARRB2	1	0.796
HSPA8->ARRB1	1	0.863
HSPA8->HSP90AA1	1	0.869
HSPA8->HTT	1	0.863
HSPA8->EGFR	1	0.891
HSPA8->YWHAQ	1	0.86
SFN->HDAC4	1	0.893
SFN->TP53	1	0.901
SFN->RAF1	1	0.88
SFN->MDM2	1	0.892
SFN->AKT1	1	0.908
SFN->EGFR	1	0.913
SFN->YWHAQ	1	0.885
ABL1->CBL	1	0.874	
ABL1->NCOA3	1	0.842
ABL1->YWHAZ	1	0.893
ABL1->YWHAH	1	0.918
ABL1->YWHAG	1	0.851
ABL1->YWHAE	1	0.923
ABL1->YWHAB	1	0.913
ABL1->TP73	1	0.904
ABL1->TP53	1	0.915
ABL1->TERF1	1	0.891
ABL1->BRCA2	1	0.836
ABL1->BRCA1	1	0.897
ABL1->SRC	1	0.893
ABL1->SP1	1	0.878
ABL1->SHC1	1	0.935	
ABL1->BCR	1	0.846
ABL1->BCL2L1	1	0.876
ABL1->RB1	1	0.927
ABL1->RAN	1	0.872
ABL1->RAD51	1	0.86
ABL1->PTPN6	1	0.874
ABL1->PRKDC	1	0.861
ABL1->PLCG1	1	0.934
ABL1->PIK3R1	1	0.943
ABL1->PCNA	1	0.921
ABL1->PRDX1	1	0.833
ABL1->NTRK1	1	0.865
ABL1->NFKBIA	1	0.919
ABL1->NEDD4	1	0.858
ABL1->ATM	1	0.866
ABL1->MDM2	1	0.909
ABL1->JAK1	1	0.883
ABL1->APP	1	0.908
ABL1->HSP90AA1	1	0.909
ABL1->HSPA8	1	0.917
ABL1->HSPA4	1	0.868
ABL1->GRB2	1	0.944	
ABL1->SFN	1	0.891
ABL1->XRCC6	1	0.905
ABL1->FYN	1	0.861
ABL1->ABL1	1	0.856
ABL1->MTOR	1	0.917
ABL1->FLNC	1	0.884
ABL1->FLNA	1	0.907
ABL1->ERBB2	1	0.929
ABL1->EPS15	1	0.867
ABL1->EGFR	1	0.927
ABL1->CTNNB1	1	0.93
ABL1->CRKL	1	0.894	
ABL1->CRK	1	0.925	
ABL1->CREB1	1	0.881	
HDAC5->HDAC4	1	0.883
HDAC5->TP53	1	0.887
HDAC5->ATP1A1	1	0.885
TP73->CREBBP	3	0.842
TP73->RB1	1	0.83
TP73->MYC	1	0.827
TP73->HDAC1	1	0.836
TP73->EP300	1	0.834
TP73->CREBBP	1	0.842
VIM->KIAA0101	1	0.878
VIM->SQSTM1	1	0.884
VIM->ATP1A1	1	0.901
VIM->SMAD3	1	0.908
VIM->HDAC1	1	0.921
VIM->GSK3B	1	0.899
HSPA4->TP53	1	0.803
BRCA1->UBE2I	1	0.88
BRCA1->TP53	1	0.895
BRCA1->BRCA1	1	0.866
BRCA1->SRC	1	0.872
BRCA1->SP1	1	0.855
BRCA1->SUMO2	1	0.869
BRCA1->RB1	1	0.886
BRCA1->PPP1CA	1	0.857
BRCA1->MYC	1	0.89
BRCA1->MLH1	1	0.855
BRCA1->SMAD3	1	0.892
BRCA1->JUN	1	0.89
BRCA1->HSPA8	1	0.87
BRCA1->HDAC2	1	0.874
BRCA1->HDAC1	1	0.902
BRCA1->AKT1	1	0.883
BRCA1->EP300	1	0.899
BRCA1->CREBBP	1	0.905
PAK1->RAF1	1	0.873
PAK1->HSP90AA1	1	0.873
EP300->HDAC3	1	0.905
EP300->TP53	1	0.915
EP300->STAT3	1	0.9
EP300->SREBF2	1	0.828
EP300->BRCA1	1	0.89
EP300->RB1	1	0.91
EP300->MAPK1	1	0.898
EP300->MYC	1	0.912
EP300->MDM2	1	0.901
EP300->SMAD3	1	0.915
EP300->SMAD2	1	0.909
EP300->JUN	1	0.907
EP300->HIF1A	1	0.933
EP300->HDAC1	1	0.918
EP300->XRCC6	1	0.897
EP300->SIRT1	1	0.88
EP300->AKT1	1	0.909
EP300->EP300	1	0.915
EP300->MAPK14	1	0.879
EP300->CREBBP	1	0.921
EP300->CDKN1A	1	0.914
HDAC6->HSP90AA1	1	0.902
HDAC6->HIF1A	1	0.931
HDAC6->GSK3B	1	0.904
HDAC6->EP300	1	0.923
HDAC6->EGFR	1	0.924
HDAC6->CDKN1A	1	0.91
ATM->TP53	1	0.821
ATM->MYC	1	0.799
NR4A1->TP53	1	0.853
KPNA2->MYC	1	0.855
KPNA2->JUN	1	0.884
YWHAG->HDAC4	1	0.86
YWHAG->TP53	1	0.871
YWHAG->RAF1	1	0.837
HRAS->RAF1	1	0.901	
HNRNPK->TP53	1	0.883
HNRNPK->MYC	1	0.872
CRKL->PIK3R1	1	0.924	
CRKL->EGFR	1	0.88
RB1->HDAC3	1	0.912
RB1->VDR	1	0.894
RB1->TP73	1	0.888
RB1->TP53	1	0.91
RB1->TBP	1	0.9
RB1->STAT3	1	0.909
RB1->BRCA1	1	0.894
RB1->SP1	1	0.875
RB1->SKIL	1	0.9
RB1->RB1	1	0.924
RB1->RAF1	1	0.892
RB1->PPP1CA	1	0.876
RB1->PML	1	0.854
RB1->MYC	1	0.901
RB1->MDM2	1	0.904
RB1->JUN	1	0.918
RB1->HDAC2	1	0.907
RB1->HDAC1	1	0.923
RB1->ABL1	1	0.835
RB1->CBX5	1	0.898
RB1->SIRT1	1	0.888
RB1->EP300	1	0.921
RB1->E2F1	1	0.896
RB1->MAPK14	1	0.885
RB1->GNB2L1	1	0.89
RB1->CDK9	1	0.883
RB1->CDK6	1	0.908
RB1->CDK2	1	0.891
CTNNB1->HDAC4	1	0.918
CTNNB1->BTRC	1	0.902
CTNNB1->RUVBL1	1	0.9
CTNNB1->CUL1	1	0.898
CTNNB1->YWHAZ	1	0.912
CTNNB1->RYK	1	0.878
CTNNB1->PTPRG	1	0.872
CTNNB1->PLK1	1	0.915
CTNNB1->PIK3R1	1	0.94
CTNNB1->NFKB1	1	0.924
CTNNB1->SMAD4	1	0.933
CTNNB1->SMAD3	1	0.932
CTNNB1->SMAD2	1	0.923
CTNNB1->IKBKB	1	0.903
CTNNB1->NR4A1	1	0.891
CTNNB1->HDAC1	1	0.939
CTNNB1->HTT	1	0.914
CTNNB1->GSK3B	1	0.922
CTNNB1->FYN	1	0.872
CTNNB1->ABL1	1	0.868
CTNNB1->SIRT1	1	0.906
CTNNB1->FLNB	1	0.899
CTNNB1->ERBB2	1	0.926
CTNNB1->EGFR	1	0.935
CTNNB1->DVL2	1	0.894
CTNNB1->CREBBP	1	0.943
CTNNB1->CHUK	1	0.912
CTNNB1->COPS5	1	0.916
CTNNB1->RUVBL2	1	0.918
MAPK1->KIAA0101	1	0.894
MAPK1->HDAC4	1	0.915
MAPK1->TP53	1	0.924
MAPK1->SREBF2	1	0.865
MAPK1->RAF1	1	0.9
MAPK1->MAP2K1	1	0.849
MAPK1->PPP2CA	1	0.869
MAPK1->PPP1CA	1	0.887
MAPK1->ATP1A1	1	0.912
MAPK1->MYC	1	0.925
MAPK1->ARRB2	1	0.847
MAPK1->SMAD3	1	0.923
MAPK1->JUN	1	0.933
MAPK1->EP300	1	0.935
MAPK1->MAPK14	1	0.892
ATP1A1->ATP1A1	2	0.888
ATP1A1->MAPK3	1	0.861
ATP1A1->MAPK1	1	0.892
ATP1A1->MYC	1	0.896
ATP1A1->EGFR	1	0.907
SMAD2->TP53	1	0.912
SMAD2->MYC	1	0.91
SMAD2->SMAD3	1	0.909
SMAD2->SMAD2	1	0.901
SMAD2->JUN	1	0.917
SMAD2->HDAC1	1	0.923
SMAD2->AKT1	1	0.913
SMAD2->EP300	1	0.921
SMAD2->CTNNB1	1	0.92
SMAD2->CREBBP	1	0.929
CDKN1A->HDAC4	1	0.91
CDKN1A->TP53	1	0.914
CDKN1A->MDM2	1	0.906
CDKN1A->JUN	1	0.922
CDKN1A->HSP90AA1	1	0.905
CDKN1A->HDAC2	1	0.909
CDKN1A->HDAC1	1	0.925
CDKN1A->EP300	1	0.924
CDKN1A->CREBBP	1	0.932
CDKN1A->CDK6	1	0.924
JUN->TP53	3	0.898
JUN->HDAC3	1	0.894
JUN->RB1	1	0.902
JUN->MAPK3	1	0.845
JUN->MAPK1	1	0.89
JUN->MYC	1	0.887
JUN->SMAD3	1	0.903
JUN->SMAD2	1	0.886
JUN->JUN	1	0.898
JUN->HSP90AA1	1	0.891
JUN->HIF1A	1	0.914
JUN->HDAC1	1	0.908
JUN->EP300	1	0.906
JUN->CREBBP	1	0.913
RUVBL2->MYC	1	0.851
RUVBL2->EP300	1	0.875
HDAC2->TP53	1	0.888
HDAC2->MYC	1	0.887
HDAC2->CREBBP	1	0.9
CALM2->SQSTM1	1	0.888
CALM2->RAF1	1	0.892
CALM2->MYC	1	0.914
CALM2->HSP90AA1	1	0.903
SNCA->MAPK3	1	0.802
HSPA9->TP53	1	0.886
HSPA9->EGFR	1	0.892
MAPK3->MAPK3	1	0.763
MAPK3->MYC	1	0.884
EGFR->CAV1	1	0.869
EGFR->CALM3	1	0.864
EGFR->CALM2	1	0.887
EGFR->CALM1	1	0.88
EGFR->TUBA1A	1	0.903
EGFR->YWHAZ	1	0.904
EGFR->YWHAE	1	0.927
EGFR->STAT3	1	0.92
EGFR->SRC	1	0.903
EGFR->SHC1	1	0.938
EGFR->PTK2	1	0.884
EGFR->PRKCA	1	0.871
EGFR->PLSCR1	1	0.909
EGFR->PLCG1	1	0.938
EGFR->PIK3R1	1	0.944
EGFR->PCNA	1	0.926
EGFR->ATP1A1	1	0.922
EGFR->HSP90AA1	1	0.917
EGFR->HSPA9	1	0.919
EGFR->HSPA8	1	0.924
EGFR->HSPA1B	1	0.901
EGFR->HSPA1A	1	0.902
EGFR->HNRNPK	1	0.871
EGFR->HTT	1	0.911
EGFR->GRB2	1	0.945
EGFR->SFN	1	0.898
EGFR->ABL1	1	0.869
EGFR->FN1	1	0.902
EGFR->ERBB2	1	0.935
EGFR->EGFR	1	0.929
EGFR->EEF1G	1	0.847
EGFR->CTNNB1	1	0.935
EGFR->MAPK14	1	0.912
EGFR->CRK	1	0.927
EGFR->YWHAQ	1	0.91
EGFR->STUB1	1	0.88
EGFR->PDCD6IP	1	0.876
EGFR->HDAC6	1	0.913
XRCC6->KIAA0101	1	0.877
XRCC6->TP53	1	0.905
XRCC6->SUMO2	1	0.88
XRCC6->MYC	1	0.901
XRCC6->MDM2	1	0.885
XRCC6->ARRB2	1	0.826
XRCC6->SMAD3	1	0.901
XRCC6->HTT	1	0.881
XRCC6->EIF2C2	1	0.888
XRCC6->SIRT1	1	0.868
XRCC6->EP300	1	0.907
XRCC6->CREBBP	1	0.912
XRCC6->HDAC5	1	0.868
FYN->RAF1	1	0.888
FYN->HSP90AA1	1	0.896
FYN->FLNA	1	0.891
FYN->CTNNB1	1	0.919
PML->TP53	1	0.883
PML->MYC	1	0.871
PML->JUN	1	0.892
BCL2L1->TP53	1	0.843
BCL2L1->RAF1	1	0.848
BCL2L1->PPP1CA	1	0.819
EIF2C2->TP53	1	0.902
EIF2C2->XRCC6	1	0.887
PIK3R1->CDC42	1	0.872
PIK3R1->HDAC3	1	0.903
PIK3R1->YWHAZ	1	0.881
PIK3R1->TPR	1	0.867
PIK3R1->BRCA1	1	0.882
PIK3R1->SRC	1	0.883
PIK3R1->SHC1	1	0.903
PIK3R1->PLCG1	1	0.904
PIK3R1->PIK3R1	1	0.921
PIK3R1->NFKBIA	1	0.887
PIK3R1->INSR	1	0.821
PIK3R1->HRAS	1	0.836
PIK3R1->HTT	1	0.888
PIK3R1->GRB2	1	0.926
PIK3R1->ABL1	1	0.83
PIK3R1->SIRT1	1	0.875
PIK3R1->FLNB	1	0.868
PIK3R1->FLNA	1	0.886
PIK3R1->ERBB2	1	0.897
PIK3R1->EP300	1	0.913
PIK3R1->EGFR	1	0.913
PIK3R1->CTNNB1	1	0.914
PIK3R1->CRK	1	0.897
TP53->TP53	3	0.898
TP53->RB1	3	0.907
TP53->PCNA	3	0.905
TP53->MYC	3	0.896
TP53->MDM2	3	0.897
TP53->SFN	3	0.88
TP53->GNB2L1	3	0.868
TP53->CDKN1A	3	0.924
TP53->CDC42	1	0.885
TP53->KIAA0101	1	0.877
TP53->HDAC3	1	0.896
TP53->TP63	1	0.87
TP53->YWHAZ	1	0.881
TP53->YWHAE	1	0.909
TP53->SUMO1	1	0.879
TP53->UBE2I	1	0.895
TP53->TSG101	1	0.891
TP53->TP53	1	0.898
TP53->TBP	1	0.887
TP53->SREBF2	1	0.81
TP53->BRCA1	1	0.883
TP53->SP1	1	0.866
TP53->SUMO2	1	0.878
TP53->SAT1	1	0.876
TP53->RYK	1	0.849
TP53->RB1	1	0.907
TP53->MAPK3	1	0.857
TP53->MAPK1	1	0.897
TP53->PPP1CA	1	0.886
TP53->PLK1	1	0.894
TP53->MYC	1	0.896
TP53->MDM2	1	0.897
TP53->SMAD3	1	0.903
TP53->SMAD2	1	0.917
TP53->KPNA2	1	0.877
TP53->HSP90AA1	1	0.898
TP53->HSPA9	1	0.902
TP53->HSPA8	1	0.904
TP53->HSPA1B	1	0.876
TP53->HSPA1A	1	0.877
TP53->HIF1A	1	0.916
TP53->HDAC2	1	0.905
TP53->HDAC1	1	0.906
TP53->HTT	1	0.891
TP53->GSK3B	1	0.896
TP53->NR3C1	1	0.882
TP53->SFN	1	0.88
TP53->EIF2C2	1	0.906
TP53->EIF2C1	1	0.892
TP53->SIN3A	1	0.896
TP53->XRCC6	1	0.89
TP53->ABL1	1	0.848
TP53->MTOR	1	0.893
TP53->SIRT1	1	0.874
TP53->EP300	1	0.903
TP53->CREBBP	1	0.911
TP53->CREB1	1	0.86
TP53->COPS5	1	0.898
TP53->CDKN1A	1	0.924
TP53->CDK2	1	0.884
TP53->TRIM28	1	0.88
TP53->HDAC5	1	0.874
MTOR->RUVBL1	1	0.877
MTOR->YWHAZ	1	0.88
MTOR->VIM	1	0.901
MTOR->TP53	1	0.906
MTOR->STAT3	1	0.903
MTOR->GSK3B	1	0.897
MTOR->MTOR	1	0.896
MTOR->SIRT1	1	0.882
MTOR->AKT1	1	0.917
MTOR->YWHAQ	1	0.884
ERBB2->STAT3	1	0.915
ERBB2->SRC	1	0.891
ERBB2->SHC1	1	0.928
ERBB2->ACTB	1	0.89
ERBB2->PTPRG	1	0.833
ERBB2->PTK2	1	0.876
ERBB2->PLCG1	1	0.931
ERBB2->PIK3R1	1	0.941
ERBB2->PAK1	1	0.91
ERBB2->JAK1	1	0.901
ERBB2->HSP90AA1	1	0.91
ERBB2->GRB2	1	0.944
ERBB2->ABL1	1	0.837
ERBB2->ERBB2	1	0.921
ERBB2->EGFR	1	0.929
ERBB2->CTNNB1	1	0.929
ERBB2->CRK	1	0.913
ERBB2->STUB1	1	0.871
ERBB2->HDAC6	1	0.896
JAK1->STAT3	1	0.892
JAK1->RARA	1	0.901
JAK1->RAF1	1	0.868
EIF2C1->TP53	1	0.874
EIF2C1->ATP1A1	1	0.848
AKT1->HDAC3	1	0.929
AKT1->IKBKG	1	0.892
AKT1->CALM3	1	0.877
AKT1->CALM2	1	0.901
AKT1->CALM1	1	0.894
AKT1->VIM	1	0.924
AKT1->BRCA1	1	0.912
AKT1->RAF1	1	0.913
AKT1->PPP2CA	1	0.88
AKT1->PPP1CA	1	0.902
AKT1->MDM2	1	0.924
AKT1->ARRB2	1	0.865
AKT1->SMAD3	1	0.932
AKT1->SMAD2	1	0.926
AKT1->HSP90AA1	1	0.922
AKT1->GSK3B	1	0.928
AKT1->MTOR	1	0.921
AKT1->SIRT1	1	0.907
AKT1->AKT1	1	0.933
AKT1->EP300	1	0.936
AKT1->MAPK14	1	0.908
AKT1->CREBBP	1	0.942
CBL->YWHAB	1	0.878
CBL->VIM	1	0.892
CBL->EGFR	1	0.889
RARA->SMAD3	3	0.921
RARA->HDAC4	1	0.91
RARA->MAPK1	1	0.914
RARA->EP300	1	0.925
RARA->CREBBP	1	0.931
HDAC1->KIAA0101	1	0.877
HDAC1->VIM	1	0.891
HDAC1->TP53	1	0.898
HDAC1->RB1	1	0.893
HDAC1->MYC	1	0.896
HDAC1->MDM2	1	0.885
HDAC1->SMAD3	1	0.899
HDAC1->SMAD2	1	0.894
HDAC1->JUN	1	0.891
HDAC1->HIF1A	1	0.916
HDAC1->HDAC2	1	0.889
HDAC1->HDAC1	1	0.902
HDAC1->EP300	1	0.899
HDAC1->CTNNB1	1	0.906
HDAC1->CREBBP	1	0.905
HDAC1->CDKN1A	1	0.899
MDM2->VIM	1	0.885
MDM2->SUMO1	1	0.886
MDM2->UBE2I	1	0.901
MDM2->TP53	1	0.921
MDM2->TBP	1	0.882
MDM2->SUMO2	1	0.894
MDM2->RB1	1	0.901
MDM2->PLK1	1	0.87
MDM2->PCNA	1	0.896
MDM2->MDM2	1	0.892
MDM2->ARRB2	1	0.829
MDM2->ARRB1	1	0.886
MDM2->JUN	1	0.911
MDM2->HSP90AA1	1	0.89
MDM2->HSPA8	1	0.884
MDM2->HIF1A	1	0.929
MDM2->HDAC1	1	0.923
MDM2->SFN	1	0.851
MDM2->XRCC6	1	0.895
MDM2->AKT1	1	0.898
MDM2->EP300	1	0.92
MDM2->CREBBP	1	0.925
MDM2->COPS5	1	0.872
MDM2->YWHAQ	1	0.895
MDM2->CDKN1A	1	0.89
MDM2->CDK9	1	0.87
MYC->HDAC4	3	0.909
MYC->SQSTM1	3	0.898
MYC->MYC	3	0.897
MYC->JUN	3	0.905
MYC->GSK3B	3	0.898
MYC->CDKN1A	3	0.924
MYC->SQSTM1	1	0.898
MYC->TP53	1	0.9
MYC->RB1	1	0.916
MYC->RAF1	1	0.899
MYC->MAPK3	1	0.883
MYC->MAPK1	1	0.909
MYC->PPP2CA	1	0.869
MYC->PPP1CA	1	0.886
MYC->PLK1	1	0.907
MYC->ATP1A1	1	0.907
MYC->MYC	1	0.897
MYC->MLH1	1	0.903
MYC->SMAD3	1	0.905
MYC->SMAD2	1	0.918
MYC->JUN	1	0.905
MYC->HSP90AA1	1	0.901
MYC->HDAC1	1	0.908
MYC->GSK3B	1	0.898
MYC->EP300	1	0.904
MYC->CREBBP	1	0.913
MYC->CDK6	1	0.925
TERF1->BRCA1	1	0.856
TERF1->PPP2CA	1	0.796
CUL1->MYC	1	0.84
PTK2->TP53	1	0.856
SUMO2->TP53	1	0.871
SUMO2->MYC	1	0.869
SUMO2->JUN	1	0.87
YWHAZ->KIAA0101	1	0.845
YWHAZ->HDAC4	1	0.847
YWHAZ->YWHAB	1	0.855
YWHAZ->TP53	1	0.867
YWHAZ->RAF1	1	0.825
YWHAZ->HSP90AA1	1	0.854
YWHAZ->XRCC6	1	0.85
YWHAZ->EGFR	1	0.872
YWHAZ->YWHAQ	1	0.851
DVL2->TP53	1	0.853
BRCA2->TP53	1	0.848
TRIM28->MYC	1	0.847
SMAD3->HDAC4	1	0.902
SMAD3->SQSTM1	1	0.883
SMAD3->VIM	1	0.908
SMAD3->TP53	1	0.924
SMAD3->SREBF2	1	0.83
SMAD3->BRCA1	1	0.899
SMAD3->SRC	1	0.903
SMAD3->SP1	1	0.888
SMAD3->MAPK1	1	0.905
SMAD3->MYC	1	0.921
SMAD3->SMAD3	1	0.923
SMAD3->SMAD2	1	0.909
SMAD3->JUN	1	0.92
SMAD3->HDAC1	1	0.929
SMAD3->GSK3B	1	0.909
SMAD3->XRCC6	1	0.908
SMAD3->FLNA	1	0.899
SMAD3->AKT1	1	0.914
SMAD3->EP300	1	0.926
SMAD3->CTNNB1	1	0.93
SMAD3->CREBBP	1	0.932
CDK2->TP53	1	0.882
CDK2->EP300	1	0.908
PRKDC->TP53	1	0.871
PRKDC->MYC	1	0.86
PRKDC->EP300	1	0.881
CALM3->RAF1	1	0.891
CALM3->MYC	1	0.91
RELA->MYC	1	0.877
RELA->JUN	1	0.88
RAN->EP300	1	0.856
PPP2CA->MAPK3	1	0.848
ACTB->EP300	1	0.905
CHUK->MYC	1	0.826
CHUK->SMAD3	1	0.874
CHUK->SMAD2	1	0.91
CHUK->HSP90AA1	1	0.898
CHUK->AKT1	1	0.92
CHUK->CREBBP	1	0.911
STAT3->CTNNB1	3	0.924
STAT3->HDAC3	1	0.914
STAT3->STAT3	1	0.907
STAT3->RB1	1	0.921
STAT3->JUN	1	0.92
STAT3->HSP90AA1	1	0.905
STAT3->HIF1A	1	0.929
STAT3->HDAC2	1	0.906
STAT3->HDAC1	1	0.925
STAT3->EP300	1	0.924
STAT3->EGFR	1	0.921
STAT3->CREBBP	1	0.93
STAT3->CDKN1A	1	0.906
E2F1->MYC	3	0.849
E2F1->CREBBP	1	0.905
CRK->SRC	1	0.897
CRK->SP1	1	0.881
CRK->SHC1	1	0.931
CRK->PPP1CA	1	0.892
CRK->PLSCR1	1	0.904
CRK->PIK3R1	1	0.941	
CRK->SMAD3	1	0.919
CRK->INSR	1	0.865
CRK->GRB2	1	0.943
CRK->EIF2C2	1	0.922
CRK->EIF2C1	1	0.908
CRK->ABL1	1	0.854
CRK->FLNB	1	0.887
CRK->FLNA	1	0.908
CRK->ERBB2	1	0.926
CRK->EGFR	1	0.93
VDR->TP53	1	0.853
VDR->JUN	1	0.876
VDR->CREBBP	1	0.896
HSPA1B->TP53	1	0.885
HSPA1B->MYC	1	0.877
HSPA1B->SMAD3	1	0.887
NCOA3->CREBBP	1	0.886
TUBA1A->MYC	1	0.83
PRDX1->MYC	1	0.805
NFKBIA->HDAC4	1	0.888
NFKBIA->HDAC3	1	0.881
NFKBIA->TP53	1	0.861
NFKBIA->RELA	1	0.887
NFKBIA->PIK3R1	1	0.926
NFKBIA->ARRB2	1	0.767
NFKBIA->ARRB1	1	0.887
NFKBIA->HSPA9	1	0.894
NFKBIA->HSPA8	1	0.903
NFKBIA->HSPA1B	1	0.847
NFKBIA->HSPA1A	1	0.848
NFKBIA->HDAC2	1	0.907
NFKBIA->HDAC1	1	0.907
NFKBIA->MAPK14	1	0.84
INSR->MAPK3	1	0.759
BCR->TP53	1	0.856
BCR->RB1	1	0.899
BCR->MYC	1	0.806
BCR->HSP90AA1	1	0.874
CBX5->HDAC4	1	0.883
BTRC->TP53	1	0.86
BTRC->MYC	1	0.842
BTRC->EP300	1	0.897
PLK1->TP53	1	0.906
PLK1->PLK1	1	0.888
PLK1->MYC	1	0.905
PLK1->MDM2	1	0.895
KIAA0101->TP53	1	0.863
KIAA0101->MAPK3	1	0.813
PPP1CA->TP53	1	0.87
PPP1CA->MAPK3	1	0.829
PPP1CA->MYC	1	0.868
CDC42->TP53	1	0.915
ARRB2->MAPK3	1	0.837
IKBKG->MYC	1	0.899
HDAC4->HDAC4	1	0.875
HDAC4->MAPK3	1	0.83
HDAC4->MAPK1	1	0.881
HDAC4->PPP2CA	1	0.823
HDAC4->SMAD3	1	0.884
SREBF2->MAPK3	1	0.846
FN1->MYC	1	0.861
FN1->EP300	1	0.896
RYK->MAPK3	1	0.782
YWHAB->KIAA0101	1	0.863
YWHAB->HDAC4	1	0.879
YWHAB->IQCB1	1	0.857
YWHAB->YWHAH	1	0.886
YWHAB->YWHAE	1	0.884
YWHAB->SUMO2	1	0.866
YWHAB->RAF1	1	0.858
YWHAB->MYC	1	0.892
YWHAB->ARRB2	1	0.804
YWHAB->ARRB1	1	0.871
YWHAB->HSPA1B	1	0.862
YWHAB->HSPA1A	1	0.863
YWHAB->HTT	1	0.872
YWHAB->YWHAQ	1	0.872
RAF1->RB1	1	0.917
RAF1->RAF1	1	0.875
RAF1->MAP2K1	1	0.875	
RAF1->MAPK3	1	0.847
RAF1->MAPK1	1	0.896
RAF1->MYC	1	0.86
RAF1->HSP90AA1	1	0.894
PCNA->KIAA0101	1	0.883
PCNA->SUMO1	1	0.885
PCNA->RYK	1	0.849
PCNA->RELA	1	0.883
PCNA->PRKDC	1	0.859
PCNA->PCNA	1	0.91
PCNA->MDM2	1	0.901
PCNA->HDAC1	1	0.923
PCNA->XRCC6	1	0.899
PCNA->ABL1	1	0.836
PCNA->EP300	1	0.921
PCNA->EGFR	1	0.919
PCNA->RUVBL2	1	0.9
PCNA->CDKN1A	1	0.902
PCNA->CDK4	1	0.902
PCNA->CDK2	1	0.887
PCNA->HDAC5	1	0.875
UBE2I->HDAC4	1	0.895
UBE2I->TP53	1	0.918
UBE2I->JUN	1	0.913
PLSCR1->EP300	1	0.905
PLSCR1->EGFR	1	0.908
SIRT1->HDAC4	1	0.882
SIRT1->TP53	1	0.904
SIRT1->RB1	1	0.901
SIRT1->MYC	1	0.902
SIRT1->JUN	1	0.902
SIRT1->EP300	1	0.908
MLH1->MYC	1	0.904
CREB1->VIM	1	0.891
CREB1->UBE2I	1	0.894
CREB1->TP53	1	0.887
CREB1->BRCA1	1	0.88
CREB1->MYC	1	0.873
CREB1->JUN	1	0.906
CREB1->HDAC2	1	0.901
CREB1->HDAC1	1	0.921
CREB1->EP300	1	0.921
CREB1->CREBBP	1	0.93
SHC1->YWHAZ	1	0.879
SHC1->SHC1	1	0.914
SHC1->MAPK1	1	0.906
SHC1->PLSCR1	1	0.884
SHC1->PLCG1	1	0.916
SHC1->PIK3R1	1	0.932
SHC1->INSR	1	0.844
SHC1->HSPA1B	1	0.877
SHC1->HSPA1A	1	0.878
SHC1->HIF1A	1	0.929
SHC1->GRB2	1	0.937
SHC1->ABL1	1	0.828
SHC1->ERBB2	1	0.907
SHC1->EGFR	1	0.922
SHC1->CRK	1	0.901
SHC1->CALCOCO2	1	0.894
CALCOCO2->MYC	1	0.871

::::::::::::::
CDKN1B->E2F2
::::::::::::::

GNB2L1->RB1	1	0.908
HTT->TP53	1	0.887
CDK6->CCND1	1	0.848
CDK6->RBL1	1	0.816
CDK6->RB1	1	0.926
CDK6->PML	1	0.838
CDK6->MYC	1	0.883
CDK6->SIRT1	1	0.879
CDK6->CDKN1A	1	0.904
SRC->HDAC3	1	0.907
SRC->STAT3	1	0.9
SRC->EP300	1	0.915
KAT2B->RB1	1	0.881
SP1->RB1	1	0.891
SMAD4->SP1	1	0.876
SMAD4->SKIL	1	0.88
SMAD4->SMAD3	1	0.915
SMAD4->HDAC1	1	0.919
SMAD4->AKT1	1	0.903
SMAD4->EP300	1	0.917
SMAD4->CTNNB1	1	0.918
RCHY1->TP53	1	0.844
RCHY1->MDM2	1	0.843
CDK4->ZBTB16	1	0.82
CDK4->BRCA1	1	0.844
CDK4->PCNA	1	0.875
CDK4->MYC	1	0.841
CDK4->HSP90AA1	1	0.862
CDK4->CDKN1A	1	0.852
HSP90AA1->TP53	1	0.924
HSP90AA1->STAT3	1	0.902
HSP90AA1->SP1	1	0.884
HSP90AA1->RAF1	1	0.878
HSP90AA1->MYC	1	0.923
HSP90AA1->MDM2	1	0.903
HSP90AA1->JUN	1	0.918
HSP90AA1->ABL1	1	0.845
HSP90AA1->AKT1	1	0.911
HSP90AA1->EGFR	1	0.922
HSP90AA1->CDKN1A	1	0.906
HSP90AA1->CDK9	1	0.882
PLCG1->PIK3R1	1	0.928
PLCG1->ABL1	1	0.83
PLCG1->AKT1	1	0.916
PLCG1->EGFR	1	0.926
PLCG1->GNB2L1	1	0.873
TBP->RB1	1	0.905
MAPK14->HDAC3	1	0.88
MAPK14->RB1	1	0.895
MAPK14->EP300	1	0.892
YWHAH->RAF1	1	0.899
YWHAH->ABL1	1	0.855
SETDB1->SKIL	1	0.899
SETDB1->MDM2	1	0.893
SETDB1->HDAC2	1	0.896
SETDB1->HDAC1	1	0.915
SETDB1->CBX5	1	0.898
SETDB1->AKT1	1	0.911
CALM1->RAF1	1	0.894
CALM1->MYC	1	0.914
HDAC3->HDAC3	1	0.903
HDAC3->ZBTB16	1	0.879
HDAC3->TP53	1	0.907
HDAC3->STAT3	1	0.899
HDAC3->SP1	1	0.875
HDAC3->CCND1	1	0.903
HDAC3->RB1	1	0.91
HDAC3->RARA	1	0.912
HDAC3->PPARG	1	0.846
HDAC3->MYC	1	0.898
HDAC3->JUN	1	0.907
HDAC3->AKT1	1	0.906
HDAC3->EP300	1	0.914
HDAC3->MAPK14	1	0.874
HDAC3->CREBBP	1	0.92
RBL1->RB1	1	0.875
CDK9->RB1	1	0.881
TRAF2->EP300	1	0.906
GSK3B->TP53	1	0.924
GSK3B->PPP1CA	1	0.895
GSK3B->MYC	1	0.921
GSK3B->SMAD3	1	0.924
GSK3B->AKT1	1	0.924
GSK3B->E2F1	1	0.893
GSK3B->CTNNB1	1	0.935
HIF1A->MYC	1	0.878
YWHAE->HDAC3	1	0.884
YWHAE->TP53	1	0.882
YWHAE->TBP	1	0.87
YWHAE->RAF1	1	0.859
YWHAE->MYC	1	0.873
YWHAE->ABL1	1	0.802
YWHAE->EGFR	1	0.895
GRB2->CDC42	1	0.863
GRB2->YWHAH	1	0.875
GRB2->YWHAE	1	0.884
GRB2->YWHAB	1	0.878
GRB2->VIM	1	0.888
GRB2->TSG101	1	0.871
GRB2->SRC	1	0.849
GRB2->SP1	1	0.834
GRB2->SHC1	1	0.893
GRB2->RPL31	1	0.878
GRB2->BCR	1	0.82
GRB2->PPP1CA	1	0.857
GRB2->PLCG1	1	0.894
GRB2->PIK3R1	1	0.904
GRB2->NPM1	1	0.804
GRB2->SMAD3	1	0.874
GRB2->LMNA	1	0.823
GRB2->JAK1	1	0.841
GRB2->HSPA8	1	0.878
GRB2->HTT	1	0.863
GRB2->GRB2	1	0.901
GRB2->XRCC6	1	0.862
GRB2->ABL1	1	0.816
GRB2->FN1	1	0.858
GRB2->FLNA	1	0.869
GRB2->ERBB2	1	0.888
GRB2->EP300	1	0.878
GRB2->EGFR	1	0.883
GRB2->CRK	1	0.882
GRB2->YWHAQ	1	0.857
GRB2->RUVBL2	1	0.878
YWHAQ->MYC	1	0.902
TSG101->EP300	1	0.884
IKBKB->STAT3	1	0.895
NCOR2->EP300	1	0.889
COPS5->TP53	1	0.903
COPS5->PPARG	1	0.826
COPS5->MDM2	1	0.89
COPS5->SMAD4	1	0.899
COPS5->SMAD2	1	0.895
COPS5->JUN	1	0.909
COPS5->GSK3B	1	0.894
COPS5->CTNNB1	1	0.913
COPS5->MAPK14	1	0.87
COPS5->GNB2L1	1	0.867
CREBBP->HDAC3	1	0.911
CREBBP->VDR	1	0.883
CREBBP->TP53	1	0.923
CREBBP->TBP	1	0.894
CREBBP->STAT3	1	0.903
CREBBP->BRCA1	1	0.894
CREBBP->SP1	1	0.884
CREBBP->RARA	1	0.917
CREBBP->PPARG	1	0.838
CREBBP->PML	1	0.847
CREBBP->MYC	1	0.919
CREBBP->MDM2	1	0.905
CREBBP->SMAD3	1	0.92
CREBBP->SMAD2	1	0.908
CREBBP->JUN	1	0.913
CREBBP->HIF1A	1	0.939
CREBBP->HDAC2	1	0.906
CREBBP->HDAC1	1	0.925
CREBBP->AKT1	1	0.911
CREBBP->EP300	1	0.922
CREBBP->E2F1	1	0.878
CREBBP->CTNNB1	1	0.925
CREBBP->CREBBP	1	0.927
CREBBP->CDKN1A	1	0.912
SKIL->RB1	1	0.916
FLNA->MYC	1	0.887
HSPA8->HDAC3	1	0.882
HSPA8->TP53	1	0.883
HSPA8->MYC	1	0.882
SFN->TP53	1	0.901
SFN->RAF1	1	0.88
SFN->MDM2	1	0.892
ABL1->RB1	1	0.927
VIM->MDM2	1	0.901
VIM->HDAC1	1	0.921
VIM->AKT1	1	0.917
VIM->CDKN1A	1	0.907
ZBTB16->RB1	1	0.89
BRCA1->TP53	1	0.895
BRCA1->RB1	1	0.886
BRCA1->MYC	1	0.89
BRCA1->JUN	1	0.89
BRCA1->HDAC1	1	0.902
BRCA1->EP300	1	0.899
BRCA1->CDK2	1	0.85
PAK1->RAF1	1	0.873
EP300->HDAC3	1	0.905
EP300->VDR	1	0.883
EP300->TP53	1	0.915
EP300->TBP	1	0.89
EP300->STAT3	1	0.9
EP300->BRCA1	1	0.89
EP300->SP1	1	0.877
EP300->RB1	1	0.91
EP300->RARA	1	0.914
EP300->MAPK1	1	0.898
EP300->PPARG	1	0.832
EP300->PIK3R1	1	0.924
EP300->MYC	1	0.912
EP300->MDM2	1	0.901
EP300->SMAD3	1	0.915
EP300->SMAD2	1	0.909
EP300->JUN	1	0.907
EP300->HDAC1	1	0.918
EP300->SIRT1	1	0.88
EP300->AKT1	1	0.909
EP300->EP300	1	0.915
EP300->MAPK14	1	0.879
EP300->CREBBP	1	0.921
EP300->CDKN1A	1	0.914
EP300->CDK2	1	0.883
NR4A1->STAT3	1	0.873
NR4A1->EP300	1	0.886
KPNA2->TP53	1	0.861
KPNA2->BRCA1	1	0.852
KPNA2->MYC	1	0.855
KPNA2->JUN	1	0.884
KPNA2->CBX5	1	0.856
KPNA2->SIRT1	1	0.843
PPARG->RB1	1	0.91
CDKN1B->YWHAE	1	0.814
CDKN1B->YWHAB	1	0.775
CDKN1B->UBE3A	1	0.797
CDKN1B->TRAF2	1	0.747
CDKN1B->SRC	1	0.704
CDKN1B->CCND1	1	0.726
CDKN1B->KPNA2	1	0.784
CDKN1B->GRB2	1	0.86
CDKN1B->RCHY1	1	0.786
CDKN1B->AKT1	1	0.839
CDKN1B->COPS5	1	0.812
CDKN1B->CDK6	1	0.832
CDKN1B->CDK4	1	0.818
CDKN1B->CDK2	1	0.835
RB1->HDAC3	1	0.912
RB1->ZBTB16	1	0.887
RB1->VDR	1	0.894
RB1->TP53	1	0.91
RB1->TBP	1	0.9
RB1->STAT3	1	0.909
RB1->BRCA1	1	0.894
RB1->SP1	1	0.875
RB1->SKIL	1	0.9
RB1->BCR	1	0.863
RB1->CCND1	1	0.904
RB1->RB1	1	0.924
RB1->RAF1	1	0.892
RB1->PPARG	1	0.855
RB1->MYC	1	0.901
RB1->MDM2	1	0.904
RB1->JUN	1	0.918
RB1->HDAC2	1	0.907
RB1->HDAC1	1	0.923
RB1->ABL1	1	0.835
RB1->CBX5	1	0.898
RB1->SIRT1	1	0.888
RB1->EP300	1	0.921
RB1->E2F3	1	0.896
RB1->E2F2	1	0.874
RB1->E2F1	1	0.896
RB1->MAPK14	1	0.885
RB1->GNB2L1	1	0.89
RB1->CDK9	1	0.883
RB1->CDK6	1	0.908
RB1->CDK2	1	0.891
CTNNB1->HDAC1	1	0.939
CTNNB1->ABL1	1	0.868
CTNNB1->SIRT1	1	0.906
MAPK1->MYC	1	0.925
MAPK1->EP300	1	0.935
SMAD2->TP53	1	0.912
SMAD2->SP1	1	0.87
SMAD2->SKIL	1	0.898
SMAD2->MYC	1	0.91
SMAD2->JUN	1	0.917
SMAD2->HDAC1	1	0.923
SMAD2->AKT1	1	0.913
SMAD2->EP300	1	0.921
SMAD2->CTNNB1	1	0.92
SMAD2->CREBBP	1	0.929
CDKN1A->ZBTB16	1	0.889
CDKN1A->VDR	1	0.904
CDKN1A->TP53	1	0.914
CDKN1A->STAT3	1	0.912
CDKN1A->MDM2	1	0.906
CDKN1A->JUN	1	0.922
CDKN1A->HDAC2	1	0.909
CDKN1A->HDAC1	1	0.925
CDKN1A->EP300	1	0.924
CDKN1A->GNB2L1	1	0.887
CDKN1A->CDK6	1	0.924
CDKN1A->CDK2	1	0.903
JUN->TP53	3	0.898
JUN->HDAC3	1	0.894
JUN->STAT3	1	0.89
JUN->RB1	1	0.902
JUN->MYC	1	0.887
JUN->JUN	1	0.898
JUN->HDAC1	1	0.908
JUN->EP300	1	0.906
RUVBL2->EP300	1	0.875
HDAC2->RB1	1	0.883
CALM2->RAF1	1	0.892
CALM2->MYC	1	0.914
HSPA9->TP53	1	0.886
HSPA9->SIRT1	1	0.855
EGFR->STAT3	1	0.92
EGFR->ABL1	1	0.869
EGFR->ERBB2	1	0.935
EGFR->MAPK14	1	0.912
XRCC6->TP53	1	0.905
XRCC6->MYC	1	0.901
XRCC6->EP300	1	0.907
PML->RB1	1	0.897
PIK3R1->HDAC3	1	0.903
PIK3R1->BRCA1	1	0.882
PIK3R1->ABL1	1	0.83
PIK3R1->SIRT1	1	0.875
PIK3R1->EP300	1	0.913
PIK3R1->EGFR	1	0.913
TP53->TP53	3	0.898
TP53->RB1	3	0.907
TP53->MYC	3	0.896
TP53->MDM2	3	0.897
TP53->HDAC3	1	0.896
TP53->TP53	1	0.898
TP53->RB1	1	0.907
TP53->MYC	1	0.896
TP53->MDM2	1	0.897
TP53->HDAC1	1	0.906
TP53->EP300	1	0.903
TP53->CDK2	1	0.884
UBE3A->TP53	1	0.852
UBE3A->BRCA1	1	0.839
MTOR->TP53	1	0.906
MTOR->STAT3	1	0.903
MTOR->ABL1	1	0.827
MTOR->SIRT1	1	0.882
MTOR->AKT1	1	0.917
ERBB2->STAT3	1	0.915
ERBB2->EGFR	1	0.929
JAK1->STAT3	1	0.892
CCND1->RB1	1	0.852
AKT1->SETDB1	1	0.922
AKT1->NCOR2	1	0.887
AKT1->KAT2B	1	0.864
AKT1->HDAC3	1	0.929
AKT1->IKBKG	1	0.892
AKT1->CALM3	1	0.877
AKT1->CALM2	1	0.901
AKT1->CALM1	1	0.894
AKT1->YWHAZ	1	0.909
AKT1->VIM	1	0.924
AKT1->BRCA1	1	0.912
AKT1->ACTB	1	0.902
AKT1->RAF1	1	0.913
AKT1->PPP2CA	1	0.88
AKT1->PPP1CA	1	0.902
AKT1->PLCG1	1	0.934
AKT1->PAK1	1	0.912
AKT1->NPM1	1	0.858
AKT1->MDM2	1	0.924
AKT1->SMAD7	1	0.893
AKT1->SMAD4	1	0.93
AKT1->SMAD3	1	0.932
AKT1->SMAD2	1	0.926
AKT1->IKBKB	1	0.908
AKT1->HSP90AA1	1	0.922
AKT1->HSPA9	1	0.92
AKT1->NR4A1	1	0.893
AKT1->GSK3B	1	0.928
AKT1->SFN	1	0.894
AKT1->MTOR	1	0.921
AKT1->SIRT1	1	0.907
AKT1->AKT1	1	0.933
AKT1->EP300	1	0.936
AKT1->MAPK14	1	0.908
AKT1->CREBBP	1	0.942
AKT1->CHUK	1	0.919
RARA->HDAC3	1	0.916
RARA->EP300	1	0.925
HDAC1->RB1	1	0.893
HDAC1->MYC	1	0.896
HDAC1->EP300	1	0.899
MDM2->TP53	1	0.921
MDM2->TBP	1	0.882
MDM2->RB1	1	0.901
MDM2->MDM2	1	0.892
MDM2->JUN	1	0.911
MDM2->HDAC1	1	0.923
MDM2->ABL1	1	0.832
MDM2->EP300	1	0.92
MDM2->E2F1	1	0.863
MDM2->CREBBP	1	0.925
MDM2->CDK9	1	0.87
MYC->HDAC3	3	0.903
MYC->MYC	3	0.897
MYC->MDM2	3	0.9
MYC->JUN	3	0.905
MYC->CBX5	3	0.908
MYC->HDAC3	1	0.903
MYC->TP53	1	0.9
MYC->TBP	1	0.898
MYC->RB1	1	0.916
MYC->RAF1	1	0.899
MYC->MYC	1	0.897
MYC->JUN	1	0.905
MYC->HDAC1	1	0.908
MYC->EP300	1	0.904
MYC->CDK6	1	0.925
YWHAZ->TP53	1	0.867
SMAD3->ZBTB16	1	0.893
SMAD3->VDR	1	0.886
SMAD3->TP53	1	0.924
SMAD3->BRCA1	1	0.899
SMAD3->SP1	1	0.888
SMAD3->SKIL	1	0.899
SMAD3->MAPK1	1	0.905
SMAD3->PML	1	0.849
SMAD3->MYC	1	0.921
SMAD3->SMAD4	1	0.925
SMAD3->SMAD3	1	0.923
SMAD3->JUN	1	0.92
SMAD3->HDAC1	1	0.929
SMAD3->GSK3B	1	0.909
SMAD3->AKT1	1	0.914
SMAD3->EP300	1	0.926
SMAD3->CTNNB1	1	0.93
SMAD3->CREBBP	1	0.932
CDK2->TP53	1	0.882
CDK2->BRCA1	1	0.874
CDK2->RB1	1	0.913
CDK2->PPP1CA	1	0.836
CDK2->PML	1	0.814
CDK2->PCNA	1	0.903
CDK2->XRCC6	1	0.879
CDK2->EP300	1	0.908
CDK2->E2F1	1	0.831
CDK2->CDKN1A	1	0.879
CDK2->CDK2	1	0.844
RPL31->BRCA1	1	0.89
RPL31->MDM2	1	0.9
CALM3->RAF1	1	0.891
CALM3->MYC	1	0.91
PPP2CA->CDK6	1	0.889
ACTB->MDM2	1	0.883
ACTB->EP300	1	0.905
CHUK->AKT1	1	0.92
STAT3->RB1	1	0.921
STAT3->EP300	1	0.924
E2F1->RB1	1	0.902
E2F3->RB1	1	0.888
CRK->SP1	1	0.881
CRK->BCR	1	0.873
CRK->ABL1	1	0.854
SMAD7->HDAC1	1	0.891
SMAD7->EP300	1	0.884
VDR->RB1	1	0.875
NPM1->RB1	1	0.865
BCR->RB1	1	0.899
CBX5->RB1	1	0.901
PPP1CA->TP53	1	0.87
PPP1CA->RB1	1	0.876
PPP1CA->MYC	1	0.868
CDC42->TP53	1	0.915
IKBKG->MYC	1	0.899
IKBKG->GNB2L1	1	0.879
IKBKG->CDK2	1	0.9
FN1->EP300	1	0.896
YWHAB->RAF1	1	0.858
YWHAB->MYC	1	0.892
RAF1->RB1	1	0.917
RAF1->RAF1	1	0.875
RAF1->MYC	1	0.86
RAF1->AKT1	1	0.916
LMNA->RB1	1	0.895
PCNA->MDM2	1	0.901
PCNA->HDAC1	1	0.923
PCNA->EP300	1	0.921
PCNA->CDK2	1	0.887
SIRT1->TP53	1	0.904
SIRT1->RB1	1	0.901
SIRT1->MYC	1	0.902
SIRT1->JUN	1	0.902
SIRT1->HDAC2	1	0.889
SIRT1->EP300	1	0.908
SIRT1->E2F1	1	0.869
SIRT1->CDK6	1	0.889
SHC1->EGFR	1	0.922

::::::::::::::
CDKN1B->E2F3
::::::::::::::

RASA1->EGFR	1	0.862
PDCD6IP->EGFR	1	0.867
NR3C1->ZBTB16	1	0.843
NR3C1->TP53	1	0.871
NR3C1->TBP	1	0.857
NR3C1->STAT3	1	0.868
NR3C1->RAF1	1	0.83
NR3C1->MDM2	1	0.864
NR3C1->JUN	1	0.88
NR3C1->HDAC2	1	0.869
NR3C1->HDAC1	1	0.889
NR3C1->EP300	1	0.887
NR3C1->CREBBP	1	0.896
MGMT->PCNA	1	0.904
MGMT->EP300	1	0.898
MGMT->CREBBP	1	0.913
MGMT->CDKN1A	1	0.893
MGMT->CDK2	1	0.877
GNB2L1->RB1	1	0.908
GNB2L1->JUN	1	0.903
GNB2L1->GNB2L1	1	0.862
GNB2L1->CDKN1A	1	0.879
SORBS2->EGFR	1	0.802
JUP->EGFR	1	0.878
SMARCA4->RB1	1	0.859
PA2G4->RB1	1	0.714
SQSTM1->MYC	1	0.889
WDR5->CREBBP	1	0.883
EPS15->EGFR	1	0.869
APC->CREBBP	1	0.885
TNK2->EGFR	1	0.833
HTT->SETDB1	1	0.891
HTT->SQSTM1	1	0.872
HTT->KAT2B	1	0.831
HTT->ZBTB16	1	0.862
HTT->YWHAB	1	0.884
HTT->VIM	1	0.894
HTT->SUMO1	1	0.863
HTT->TP53	1	0.887
HTT->SP1	1	0.85
HTT->RAC1	1	0.87
HTT->PPARG	1	0.821
HTT->PIK3R1	1	0.914
HTT->NFKB1	1	0.898
HTT->HSPA8	1	0.888
HTT->HTT	1	0.876
HTT->GRB2	1	0.915
HTT->EIF2C2	1	0.891
HTT->XRCC6	1	0.877
HTT->EGFR	1	0.897
HTT->CTNNB1	1	0.902
HTT->CREBBP	1	0.902
FLNC->KIAA0101	1	0.872
FLNC->VIM	1	0.906
FLNC->RPL31	1	0.899
FLNC->PLCG1	1	0.915
FLNC->PIK3R1	1	0.926
FLNC->MLH1	1	0.897
FLNC->LRP1	1	0.884
FLNC->HSPA8	1	0.901
FLNC->GRB2	1	0.926
FLNC->ABL1	1	0.838
FLNC->CRK	1	0.905
FLNC->YWHAQ	1	0.886
FLNC->GNB2L1	1	0.871
NTRK1->SHC1	1	0.894
NTRK1->PLCG1	1	0.898
NTRK1->PIK3R1	1	0.923
NTRK1->HSP90AA1	1	0.867
NTRK1->GRB2	1	0.927
HSPB1->TP53	1	0.823
HSPB1->MYC	1	0.801
HSPB1->AKT1	1	0.869
HSPB1->EGFR	1	0.846
RAD21->PCNA	1	0.884
RUNX1->EP300	1	0.904
RUNX1->CREBBP	1	0.916
CDK6->RUNX1	1	0.757
CDK6->CCND1	1	0.848
CDK6->RBL1	1	0.816
CDK6->RB1	1	0.926
CDK6->PPP2CA	1	0.847
CDK6->PML	1	0.838
CDK6->MYC	1	0.883
CDK6->SIRT1	1	0.879
CDK6->DDIT3	1	0.821
CDK6->CDC37	1	0.855
CDK6->CDKN2A	1	0.753
CDK6->CDKN1A	1	0.904
SMARCA2->CREBBP	1	0.889
SRC->HDAC3	1	0.907
SRC->IKBKG	1	0.87
SRC->VDR	1	0.885
SRC->STAT3	1	0.9
SRC->BRCA1	1	0.889
SRC->SRC	1	0.893
SRC->SP1	1	0.877
SRC->RARA	1	0.915
SRC->RAF1	1	0.878
SRC->PLSCR1	1	0.878
SRC->PLCG1	1	0.908
SRC->PIK3R1	1	0.922
SRC->ATP1A1	1	0.897
SRC->SMAD3	1	0.915
SRC->LRP1	1	0.88
SRC->HSP90AA1	1	0.899
SRC->NR3C1	1	0.884
SRC->GRB2	1	0.929
SRC->ABL1	1	0.849
SRC->FLNA	1	0.892
SRC->ERBB2	1	0.903
SRC->EP300	1	0.915
SRC->EGFR	1	0.918
SRC->CRK	1	0.903
SRC->CREBBP	1	0.921
SRC->GNB2L1	1	0.874
WAS->PIK3R1	1	0.89
WAS->EGFR	1	0.855
PPP1CC->TP53	1	0.835
PPP1CC->BRCA1	1	0.84
PPP1CC->MAPK1	1	0.877
PPP1CC->PCNA	1	0.888
PPP1CC->HDAC1	1	0.881
PPP1CC->CDK2	1	0.857
KAT2B->HDAC3	1	0.857
KAT2B->TP53	1	0.842
KAT2B->RB1	1	0.881
KAT2B->RARA	1	0.878
KAT2B->MYC	1	0.829
KAT2B->MDM2	1	0.849
KAT2B->SMAD2	1	0.861
KAT2B->SIRT1	1	0.827
KAT2B->AKT1	1	0.879
KAT2B->EP300	1	0.872
KAT2B->E2F1	1	0.811
KAT2B->CTNNB1	1	0.875
KAT2B->MAPK14	1	0.818
KAT2B->CREBBP	1	0.886
KAT2B->CDK2	1	0.837
SP1->RARA	3	0.899
SP1->EGFR	3	0.902
SP1->E2F1	3	0.854
SP1->CDKN1A	3	0.888
SP1->HDAC3	1	0.892
SP1->SUMO1	1	0.873
SP1->TP53	1	0.9
SP1->TBP	1	0.872
SP1->STAT3	1	0.88
SP1->BRCA1	1	0.873
SP1->SRC	1	0.877
SP1->SP1	1	0.861
SP1->RB1	1	0.891
SP1->RARA	1	0.899
SP1->PPARG	1	0.808
SP1->PML	1	0.824
SP1->MYC	1	0.898
SP1->SMAD4	1	0.897
SP1->SMAD3	1	0.897
SP1->SMAD2	1	0.884
SP1->JUN	1	0.894
SP1->HSP90AA1	1	0.881
SP1->HIF1A	1	0.915
SP1->HDAC2	1	0.882
SP1->HDAC1	1	0.904
SP1->ABL1	1	0.829
SP1->CBX5	1	0.88
SP1->EP300	1	0.901
SP1->E2F1	1	0.854
SP1->MAPK14	1	0.856
SP1->CREBBP	1	0.908
SP1->CDK4	1	0.873
RICTOR->AKT1	1	0.896
IGF1R->MDM2	1	0.88
IGF1R->EGFR	1	0.89
IGF1R->GNB2L1	1	0.868
PPP2R2B->JUN	1	0.901
PPP2R2B->HSP90AA1	1	0.884
YY1->RB1	1	0.809
SMAD4->SMAD7	3	0.835
SMAD4->BTRC	1	0.857
SMAD4->YY1	1	0.821
SMAD4->SUMO1	1	0.885
SMAD4->UBE2I	1	0.901
SMAD4->SP1	1	0.876
SMAD4->SKIL	1	0.88
SMAD4->RBL1	1	0.833
SMAD4->MYOD1	1	0.834
SMAD4->SMAD7	1	0.835
SMAD4->SMAD5	1	0.848
SMAD4->SMAD3	1	0.915
SMAD4->SMAD2	1	0.893
SMAD4->SMAD1	1	0.874
SMAD4->HDAC1	1	0.919
SMAD4->FN1	1	0.859
SMAD4->EWSR1	1	0.828
SMAD4->AKT1	1	0.903
SMAD4->EP300	1	0.917
SMAD4->EEF1A1	1	0.844
SMAD4->CTNNB1	1	0.918
SMAD4->COPS5	1	0.879
SMAD4->CEBPB	1	0.852
SMAD4->STUB1	1	0.856
PTPN6->PIK3R1	1	0.898
PTPN6->SMAD3	1	0.87
PTPN6->ABL1	1	0.787
PTPN6->EGFR	1	0.889
RCHY1->CALM2	1	0.8
RCHY1->CALM1	1	0.79
RCHY1->TP53	1	0.844
RCHY1->MDM2	1	0.843
FLNB->SETDB1	1	0.894
FLNB->SRC	1	0.87
FLNB->RAD21	1	0.869
FLNB->RAC1	1	0.873
FLNB->PLCG1	1	0.903
FLNB->PIK3R1	1	0.918
FLNB->ATP1A1	1	0.891
FLNB->MLH1	1	0.886
FLNB->GRB2	1	0.918
FLNB->CTNNB1	1	0.907
FLNB->CRK	1	0.894
AP2M1->EGFR	1	0.895
PIK3R3->RB1	1	0.7
NCOA6->RB1	1	0.806
NEDD8->PCNA	1	0.817
CSK->EGFR	1	0.845
CSK->CREBBP	1	0.858
MAP2K1->RAF1	1	0.867
SNW1->RB1	1	0.8
PTPN11->STAT3	1	0.856
PTPN11->PIK3R1	1	0.882
PTPN11->EGFR	1	0.875
PTPN11->CTNNB1	1	0.874
CDK4->SETDB1	1	0.841
CDK4->KIAA0101	1	0.799
CDK4->ZBTB16	1	0.82
CDK4->BRCA1	1	0.844
CDK4->SP1	1	0.798
CDK4->PPP1CC	1	0.741
CDK4->PPP1CA	1	0.809
CDK4->PCNA	1	0.875
CDK4->MYC	1	0.841
CDK4->HSP90AA1	1	0.862
CDK4->HSPA8	1	0.855
CDK4->CDKN1A	1	0.852
HSP90AA1->KIAA0101	1	0.897
HSP90AA1->IKBKG	1	0.87
HSP90AA1->CALM3	1	0.858
HSP90AA1->CALM2	1	0.883
HSP90AA1->CALM1	1	0.875
HSP90AA1->YWHAZ	1	0.9
HSP90AA1->SUMO1	1	0.893
HSP90AA1->TRAF2	1	0.884
HSP90AA1->TP53	1	0.924
HSP90AA1->STAT3	1	0.902
HSP90AA1->SRC	1	0.9
HSP90AA1->SP1	1	0.884
HSP90AA1->BCR	1	0.813
HSP90AA1->RELA	1	0.884
HSP90AA1->RAF1	1	0.878
HSP90AA1->RAD21	1	0.89
HSP90AA1->PPP2R2B	1	0.889
HSP90AA1->NFKB1	1	0.902
HSP90AA1->MYOD1	1	0.82
HSP90AA1->MYC	1	0.923
HSP90AA1->MGMT	1	0.863
HSP90AA1->MDM2	1	0.903
HSP90AA1->ARRB1	1	0.897
HSP90AA1->JUN	1	0.918
HSP90AA1->IKBKB	1	0.855
HSP90AA1->HSP90AA1	1	0.901
HSP90AA1->HSPA8	1	0.899
HSP90AA1->HSPA1B	1	0.887
HSP90AA1->HSPA1A	1	0.888
HSP90AA1->HIF1A	1	0.934
HSP90AA1->NR3C1	1	0.885
HSP90AA1->SIN3A	1	0.894
HSP90AA1->FYN	1	0.849
HSP90AA1->ABL1	1	0.845
HSP90AA1->AKT2	1	0.883
HSP90AA1->AKT1	1	0.911
HSP90AA1->ERBB2	1	0.9
HSP90AA1->EGFR	1	0.922
HSP90AA1->CSNK2A1	1	0.855
HSP90AA1->CHUK	1	0.863
HSP90AA1->CDKN2A	1	0.791
HSP90AA1->STUB1	1	0.86
HSP90AA1->CDKN1A	1	0.906
HSP90AA1->CDK9	1	0.882
HSP90AA1->CDK4	1	0.893
HSP90AA1->HDAC5	1	0.883
HSP90AA1->HDAC6	1	0.88
NEDD4->SKIL	1	0.883
NEDD4->RAF1	1	0.864
NEDD4->EGFR	1	0.905
RUVBL1->UBE2I	1	0.878
RUVBL1->TBP	1	0.869
RUVBL1->RARA	1	0.893
RUVBL1->MYC	1	0.875
RUVBL1->EIF2C2	1	0.882
RUVBL1->CTNNB1	1	0.896
RUVBL1->CREBBP	1	0.905
RUVBL1->RUVBL2	1	0.871
RUVBL1->CDK9	1	0.852
RUVBL1->HDAC5	1	0.849
SPI1->RB1	1	0.762
PLCG1->SYK	1	0.84
PLCG1->SRC	1	0.888
PLCG1->SHC1	1	0.911
PLCG1->RAC1	1	0.879
PLCG1->PTPN11	1	0.872
PLCG1->PTK2	1	0.851
PLCG1->PIK3R1	1	0.928
PLCG1->PAK1	1	0.866
PLCG1->JAK2	1	0.83
PLCG1->GRB2	1	0.935
PLCG1->ABL1	1	0.83
PLCG1->FLNC	1	0.867
PLCG1->FLNB	1	0.87
PLCG1->FLNA	1	0.894
PLCG1->FANCA	1	0.827
PLCG1->AKT1	1	0.916
PLCG1->ERBB2	1	0.904
PLCG1->EGFR	1	0.926
PLCG1->EEF1A1	1	0.832
PLCG1->GNB2L1	1	0.873
SMURF2->SKIL	1	0.864
SMURF2->EGFR	1	0.891
NCOA1->STAT3	1	0.859
NCOA1->JUN	1	0.857
NCOA1->EP300	1	0.869
NCOA1->CREBBP	1	0.884
HSPA1A->TP53	1	0.887
HSPA1A->MYC	1	0.879
HSPA1A->SMAD3	1	0.889
HSPA1A->EGFR	1	0.894
HSPA1A->CDK9	1	0.847
SIN3A->ZBTB16	1	0.84
SIN3A->TP53	1	0.866
SIN3A->TBP	1	0.854
SIN3A->SKIL	1	0.849
SIN3A->BCL6	1	0.826
SIN3A->HDAC2	1	0.863
SIN3A->HDAC1	1	0.882
NFKB1->EGFR	3	0.86
NFKB1->HDAC3	1	0.857
NFKB1->STAT3	1	0.849
NFKB1->SP1	1	0.803
NFKB1->HDAC2	1	0.846
NFKB1->HDAC1	1	0.869
NFKB1->SIRT1	1	0.826
NFKB1->EP300	1	0.868
NFKB1->E2F1	1	0.808
NFKB1->CTNNB1	1	0.867
RPA2->PCNA	1	0.841
TBP->TP53	1	0.895
TBP->TBP	1	0.881
TBP->SP1	1	0.86
TBP->RB1	1	0.905
TBP->MYC	1	0.887
TBP->MDM2	1	0.887
TBP->JUN	1	0.902
TBP->HDAC1	1	0.909
TBP->CBX5	1	0.877
TBP->EP300	1	0.907
TBP->E2F1	1	0.873
TBP->CREBBP	1	0.915
MAPK14->HDAC3	1	0.88
MAPK14->SP1	1	0.815
MAPK14->RELA	1	0.836
MAPK14->RB1	1	0.895
MAPK14->MAPK1	1	0.865
MAPK14->FLNA	1	0.856
MAPK14->AKT1	1	0.89
MAPK14->EP300	1	0.892
MAPK14->EGFR	1	0.882
MAPK14->MAPK14	1	0.81
MAPK14->COPS5	1	0.847
FHL2->E2F3	1	0.769
MLL->HDAC1	1	0.872
MLL->CREBBP	1	0.88
HGS->EGFR	1	0.86
YWHAH->HDAC4	1	0.91
YWHAH->CBX4	1	0.851
YWHAH->YWHAZ	1	0.9
YWHAH->YWHAH	1	0.916
YWHAH->YWHAE	1	0.913
YWHAH->YWHAB	1	0.905
YWHAH->RAF1	1	0.899
YWHAH->PIK3CA	1	0.887
YWHAH->ARRB1	1	0.907
YWHAH->HSPA8	1	0.911
YWHAH->NR3C1	1	0.899
YWHAH->GRB2	1	0.936
YWHAH->ABL1	1	0.855
YWHAH->YWHAQ	1	0.908
YWHAH->HDAC5	1	0.891
SETDB1->SETDB1	2	0.897
SETDB1->EHMT2	2	0.846
SETDB1->BAG6	1	0.84
SETDB1->VIM	1	0.897
SETDB1->UBE2I	1	0.894
SETDB1->SUMO2	1	0.873
SETDB1->SKIL	1	0.899
SETDB1->SAT1	1	0.879
SETDB1->PPARG	1	0.833
SETDB1->PCNA	1	0.906
SETDB1->MDM2	1	0.893
SETDB1->APC	1	0.852
SETDB1->HDAC2	1	0.896
SETDB1->HDAC1	1	0.915
SETDB1->HTT	1	0.888
SETDB1->SIN3A	1	0.891
SETDB1->CBX5	1	0.898
SETDB1->AKT2	1	0.892
SETDB1->AKT1	1	0.911
SETDB1->CDKN1A	1	0.9
SETDB1->CDK4	1	0.901
SETDB1->TRIM28	1	0.885
ARHGAP32->PIK3R1	1	0.879
ARHGAP32->AKT1	1	0.854
ARHGAP32->CTNNB1	1	0.829
TP63->TP53	1	0.881
TP63->MDM2	1	0.871
CALM1->SQSTM1	1	0.89
CALM1->IKBKG	1	0.872
CALM1->YWHAZ	1	0.896
CALM1->YWHAE	1	0.908
CALM1->TRAF2	1	0.894
CALM1->TGM2	1	0.868
CALM1->TCF3	1	0.843
CALM1->RELA	1	0.888
CALM1->RAF1	1	0.894
CALM1->PPP2R2B	1	0.894
CALM1->NFKBIA	1	0.903
CALM1->NFKB1	1	0.91
CALM1->MYC	1	0.914
CALM1->ARRB1	1	0.899
CALM1->IKBKB	1	0.881
CALM1->HSP90AA1	1	0.903
CALM1->EWSR1	1	0.846
CALM1->AKT1	1	0.913
CALM1->EGFR	1	0.92
CALM1->CHUK	1	0.891
CALM1->YWHAQ	1	0.901
SMARCD1->EP300	1	0.885
HDAC3->HDAC4	1	0.894
HDAC3->NCOR2	1	0.863
HDAC3->NCOR1	1	0.84
HDAC3->KAT2B	1	0.836
HDAC3->HDAC3	1	0.903
HDAC3->NR0B2	1	0.887
HDAC3->L3MBTL2	1	0.814
HDAC3->ZBTB16	1	0.879
HDAC3->YWHAE	1	0.896
HDAC3->YY1	1	0.834
HDAC3->TP53	1	0.907
HDAC3->SYK	1	0.838
HDAC3->STAT3	1	0.899
HDAC3->SREBF2	1	0.845
HDAC3->SRC	1	0.889
HDAC3->SPI1	1	0.896
HDAC3->SP1	1	0.875
HDAC3->SMARCA4	1	0.825
HDAC3->RELA	1	0.882
HDAC3->CCND1	1	0.903
HDAC3->RBL1	1	0.847
HDAC3->RB1	1	0.91
HDAC3->RARA	1	0.912
HDAC3->PPARG	1	0.846
HDAC3->PML	1	0.846
HDAC3->PIK3R1	1	0.915
HDAC3->NFKBIA	1	0.888
HDAC3->NFKB1	1	0.899
HDAC3->MYC	1	0.898
HDAC3->SMAD7	1	0.849
HDAC3->JUN	1	0.907
HDAC3->HSPA8	1	0.895
HDAC3->HIF1A	1	0.923
HDAC3->EWSR1	1	0.832
HDAC3->AKT1	1	0.906
HDAC3->EP300	1	0.914
HDAC3->CTBP1	1	0.857
HDAC3->MAPK14	1	0.874
HDAC3->PARP1	1	0.856
HDAC3->CREBBP	1	0.92
HDAC3->HDAC5	1	0.879
POLR2A->TBP	1	0.816
POLR2A->BRCA1	1	0.819
POLR2A->MYC	1	0.831
POLR2A->EP300	1	0.858
POLR2A->CREBBP	1	0.871
POLR2A->CDKN1A	1	0.822
RBL1->RB1	1	0.875
RBL1->HDAC1	1	0.863
RBL1->E2F3	1	0.681
RBL1->CDK6	1	0.832
HSPA5->TP53	1	0.837
HSPA5->RAF1	1	0.789
HSPA5->SIRT1	1	0.822
HSPA5->EGFR	1	0.85
GAB2->YWHAH	1	0.876
GAB2->SHC1	1	0.873
GAB2->PLCG1	1	0.872
GAB2->PIK3R1	1	0.918
GAB2->GRB2	1	0.91
GAB2->AKT1	1	0.893
GAB2->EGFR	1	0.882
BAD->YWHAH	1	0.841
BAD->GRB2	1	0.879
BAD->AKT1	1	0.857
CDK9->STAT3	1	0.866
CDK9->RB1	1	0.881
CDK9->MYC	1	0.871
CDK9->MDM2	1	0.864
APP->SHC1	1	0.901
APP->ACTB	1	0.867
APP->HSP90AA1	1	0.891
APP->HSPA8	1	0.892
APP->GRB2	1	0.924
APP->ABL1	1	0.818
EWSR1->HDAC3	1	0.906
EWSR1->EP300	1	0.912
EWSR1->CREBBP	1	0.92
TRAF2->RUVBL1	1	0.86
TRAF2->IKBKG	1	0.845
TRAF2->CALM3	1	0.827
TRAF2->CALM2	1	0.854
TRAF2->CALM1	1	0.846
TRAF2->ZBTB16	1	0.866
TRAF2->TRAF2	1	0.875
TRAF2->IKBKB	1	0.835
TRAF2->HSP90AA1	1	0.884
TRAF2->HSPA9	1	0.887
TRAF2->HSPA8	1	0.888
TRAF2->HSPA1B	1	0.867
TRAF2->HSPA1A	1	0.868
TRAF2->GSK3B	1	0.889
TRAF2->MTOR	1	0.883
TRAF2->FLNA	1	0.88
TRAF2->EP300	1	0.906
TRAF2->PARP1	1	0.833
TRAF2->CHUK	1	0.849
TRAF2->COPS5	1	0.885
TRAF2->RUVBL2	1	0.887
TRAF2->CDK9	1	0.861
TRAF2->CALCOCO2	1	0.878
STUB1->TP53	1	0.877
STUB1->SRC	1	0.86
STUB1->RAF1	1	0.846
STUB1->SMAD4	1	0.88
STUB1->SMAD3	1	0.887
STUB1->SMAD2	1	0.883
STUB1->SMAD1	1	0.86
STUB1->ARRB1	1	0.879
STUB1->HSP90AA1	1	0.891
STUB1->HSPA8	1	0.889
STUB1->HIF1A	1	0.9
STUB1->NR3C1	1	0.869
STUB1->AKT1	1	0.904
STUB1->ERBB2	1	0.87
STUB1->EGFR	1	0.889
GSK3B->BTRC	1	0.888
GSK3B->BAG6	1	0.867
GSK3B->TUBA1A	1	0.887
GSK3B->VIM	1	0.919
GSK3B->TRAF2	1	0.901
GSK3B->TP53	1	0.924
GSK3B->SMURF2	1	0.868
GSK3B->RELA	1	0.898
GSK3B->PTK2	1	0.869
GSK3B->PPP1CC	1	0.857
GSK3B->PPP1CA	1	0.895
GSK3B->NFKB1	1	0.919
GSK3B->MYC	1	0.921
GSK3B->SMAD3	1	0.924
GSK3B->SMAD1	1	0.898
GSK3B->HSPA1B	1	0.898
GSK3B->HSPA1A	1	0.899
GSK3B->APC	1	0.876
GSK3B->GAPDH	1	0.817
GSK3B->MTOR	1	0.91
GSK3B->EWSR1	1	0.853
GSK3B->AKT2	1	0.903
GSK3B->AKT1	1	0.924
GSK3B->EEF1G	1	0.837
GSK3B->EEF1A1	1	0.864
GSK3B->E2F1	1	0.893
GSK3B->CTNNB1	1	0.935
GSK3B->COPS5	1	0.911
GSK3B->CEBPB	1	0.859
GSK3B->HDAC6	1	0.9
ARRB1->MDM2	1	0.887
ARRB1->JUN	1	0.901
ARRB1->HSP90AA1	1	0.885
HIF1A->JUN	3	0.878
HIF1A->RUVBL2	3	0.873
HIF1A->KAT2B	1	0.816
HIF1A->HDAC3	1	0.876
HIF1A->SUMO1	1	0.857
HIF1A->TP53	1	0.88
HIF1A->STAT3	1	0.872
HIF1A->SP1	1	0.845
HIF1A->SHC1	1	0.886
HIF1A->MYC	1	0.878
HIF1A->MDM2	1	0.871
HIF1A->JUN	1	0.878
HIF1A->HSP90AA1	1	0.872
HIF1A->HIF1A	1	0.895
HIF1A->HDAC2	1	0.877
HIF1A->HDAC1	1	0.886
HIF1A->EP300	1	0.883
HIF1A->CREBBP	1	0.891
HIF1A->RUVBL2	1	0.873
HIF1A->GNB2L1	1	0.848
HIF1A->HDAC5	1	0.851
HIF1A->HDAC6	1	0.864
SUMO1->TP53	1	0.884
SUMO1->BRCA1	1	0.862
SUMO1->PCNA	1	0.879
SUMO1->MDM2	1	0.873
SUMO1->JUN	1	0.881
TAB1->MAPK14	1	0.812
YWHAE->KIAA0101	1	0.845
YWHAE->HDAC4	1	0.877
YWHAE->NCOR1	1	0.811
YWHAE->HDAC3	1	0.884
YWHAE->CBX4	1	0.795
YWHAE->CALM3	1	0.809
YWHAE->CALM2	1	0.838
YWHAE->CALM1	1	0.829
YWHAE->YWHAZ	1	0.856
YWHAE->YWHAH	1	0.883
YWHAE->YWHAG	1	0.806
YWHAE->YWHAB	1	0.868
YWHAE->UBE3A	1	0.854
YWHAE->TP53	1	0.882
YWHAE->TBP	1	0.87
YWHAE->SUMO2	1	0.848
YWHAE->RAF1	1	0.859
YWHAE->PPP2R2B	1	0.861
YWHAE->UCHL5	1	0.869
YWHAE->MYC	1	0.873
YWHAE->ARRB2	1	0.802
YWHAE->ARRB1	1	0.869
YWHAE->IGF1R	1	0.815
YWHAE->H2AFX	1	0.844
YWHAE->GRB2	1	0.906
YWHAE->GAPDH	1	0.778
YWHAE->ABL1	1	0.802
YWHAE->EGFR	1	0.895
YWHAE->YWHAQ	1	0.864
YWHAE->HDAC5	1	0.845
NONO->MYC	1	0.809
NONO->HDAC1	1	0.882
GRB2->CDC42	1	0.863
GRB2->GAB2	1	0.855
GRB2->KIAA0101	1	0.846
GRB2->HGS	1	0.833
GRB2->USP8	1	0.812
GRB2->CBL	1	0.818
GRB2->SOCS1	1	0.796
GRB2->RUVBL1	1	0.848
GRB2->PIK3R3	1	0.87
GRB2->YWHAZ	1	0.85
GRB2->YWHAH	1	0.875
GRB2->YWHAG	1	0.813
GRB2->YWHAE	1	0.884
GRB2->YWHAB	1	0.878
GRB2->WAS	1	0.829
GRB2->VIM	1	0.888
GRB2->VAV2	1	0.822
GRB2->TSG101	1	0.871
GRB2->SYK	1	0.826
GRB2->BRCA2	1	0.813
GRB2->SRC	1	0.849
GRB2->SP1	1	0.834
GRB2->SOS1	1	0.831
GRB2->FSCN1	1	0.794
GRB2->SMARCD1	1	0.811
GRB2->SMARCC2	1	0.791
GRB2->SHC1	1	0.893
GRB2->RPL31	1	0.878
GRB2->BCR	1	0.82
GRB2->RPL6	1	0.85
GRB2->RASA1	1	0.804
GRB2->ACTA1	1	0.814
GRB2->PTPN12	1	0.829
GRB2->PTPN11	1	0.853
GRB2->PTPN6	1	0.835
GRB2->PTK2	1	0.834
GRB2->BAD	1	0.831
GRB2->PRKDC	1	0.819
GRB2->PRKAR1A	1	0.823
GRB2->RIF1	1	0.839
GRB2->PPP1CC	1	0.824
GRB2->PPP1CA	1	0.857
GRB2->POLR2A	1	0.845
GRB2->PLCG2	1	0.79
GRB2->PLCG1	1	0.894
GRB2->PIK3R1	1	0.904
GRB2->PIK3CB	1	0.835
GRB2->PIK3CA	1	0.832
GRB2->SLC25A3	1	0.818
GRB2->PDGFRB	1	0.788
GRB2->NTRK1	1	0.836
GRB2->NPM1	1	0.804
GRB2->NONO	1	0.833
GRB2->MET	1	0.831
GRB2->SMAD3	1	0.874
GRB2->LMNA	1	0.823
GRB2->KRT18	1	0.823
GRB2->JAK2	1	0.815
GRB2->JAK1	1	0.841
GRB2->FASLG	1	0.841
GRB2->APP	1	0.869
GRB2->HSPB1	1	0.826
GRB2->HSPA8	1	0.878
GRB2->HSPA5	1	0.845
GRB2->HNRNPK	1	0.823
GRB2->HTT	1	0.863
GRB2->ANXA2	1	0.79
GRB2->SH3KBP1	1	0.809
GRB2->GRB10	1	0.809
GRB2->GRB2	1	0.901
GRB2->GAB1	1	0.835
GRB2->XRCC6	1	0.862
GRB2->FYN	1	0.82
GRB2->ABL1	1	0.816
GRB2->FN1	1	0.858
GRB2->FLNC	1	0.846
GRB2->FLNB	1	0.847
GRB2->FLNA	1	0.869
GRB2->SHANK2	1	0.829
GRB2->PTK2B	1	0.815
GRB2->FANCA	1	0.809
GRB2->ERBB3	1	0.807
GRB2->ERBB2	1	0.888
GRB2->EPS15	1	0.823
GRB2->EP300	1	0.878
GRB2->EGFR	1	0.883
GRB2->EEF1G	1	0.794
GRB2->EEF1A1	1	0.818
GRB2->CSK	1	0.809
GRB2->CRKL	1	0.846
GRB2->CRK	1	0.882
GRB2->AP2M1	1	0.818
GRB2->YWHAQ	1	0.857
GRB2->EHMT2	1	0.832
GRB2->TCERG1	1	0.808
GRB2->RUVBL2	1	0.878
GRB2->SYNCRIP	1	0.832
GRB2->TAB1	1	0.835
GRB2->PRMT5	1	0.837
GRB2->CDKN1B	1	0.79
GRB2->SPRY2	1	0.816
GRB2->TNK2	1	0.82
GRB2->TOM1L1	1	0.802
GRB2->PDCD6IP	1	0.831
KDM5B->RB1	1	0.857
RPL6->MDM2	1	0.863
RPL6->GRB2	1	0.903
RPL6->EIF2C2	1	0.89
PCYT1A->CREBBP	1	0.912
SH3RF1->MYC	1	0.769
SH3RF1->AKT1	1	0.852
CTBP1->HDAC3	1	0.853
CTBP1->UBE2I	1	0.847
CTBP1->TP53	1	0.831
CTBP1->TBP	1	0.845
CTBP1->BRCA1	1	0.834
CTBP1->SP1	1	0.782
CTBP1->MYC	1	0.809
CTBP1->MDM2	1	0.848
CTBP1->HDAC2	1	0.872
CTBP1->HDAC1	1	0.876
CTBP1->AKT1	1	0.885
CTBP1->EP300	1	0.871
CTBP1->CREBBP	1	0.889
ABCA1->CREBBP	1	0.886
RIF1->SETDB1	1	0.831
RIF1->MYC	1	0.865
RIF1->CBX5	1	0.843
YWHAQ->KIAA0101	1	0.881
YWHAQ->CALM2	1	0.865
YWHAQ->CALM1	1	0.858
YWHAQ->YWHAH	1	0.888
YWHAQ->YWHAE	1	0.888
YWHAQ->YWHAB	1	0.882
YWHAQ->VIM	1	0.889
YWHAQ->RAF1	1	0.858
YWHAQ->MYC	1	0.902
YWHAQ->MDM2	1	0.887
YWHAQ->ARRB1	1	0.883
YWHAQ->LMNA	1	0.813
YWHAQ->HSPA8	1	0.884
YWHAQ->GRB2	1	0.918
YWHAQ->MTOR	1	0.874
YWHAQ->EGFR	1	0.907
YWHAQ->EEF1A1	1	0.84
YWHAQ->E2F1	1	0.857
YWHAQ->RUVBL2	1	0.88
YWHAQ->HDAC5	1	0.869
TSG101->TP53	1	0.863
TSG101->BCR	1	0.772
TSG101->MDM2	1	0.862
TSG101->GRB2	1	0.89
TSG101->EP300	1	0.884
TSG101->CDKN1A	1	0.866
EEF1G->SKIL	1	0.883
EEF1G->MYC	1	0.888
EEF1G->GSK3B	1	0.881
EEF1G->SIRT1	1	0.861
EEF1G->AKT1	1	0.894
EEF1G->EGFR	1	0.9
FSCN1->PCNA	1	0.784
SPRY2->RAF1	1	0.844
SPRY2->EGFR	1	0.861
PRKCZ->RAF1	1	0.84
PRKCZ->AKT1	1	0.878
IKBKB->BTRC	1	0.862
IKBKB->TRAF2	1	0.862
IKBKB->TP53	1	0.859
IKBKB->STAT3	1	0.895
IKBKB->SRC	1	0.831
IKBKB->PPP1CA	1	0.838
IKBKB->NFKBIA	1	0.895
IKBKB->NFKB1	1	0.921
IKBKB->HSP90AA1	1	0.894
IKBKB->HSPA9	1	0.888
IKBKB->HSPA8	1	0.907
IKBKB->FLNA	1	0.882
IKBKB->AKT1	1	0.918
IKBKB->CTNNB1	1	0.905
IKBKB->MAPK14	1	0.865
IKBKB->PARP1	1	0.829
IKBKB->CREBBP	1	0.912
IKBKB->COPS5	1	0.893
PRKCQ->AKT1	1	0.873
NCOR2->HDAC3	1	0.876
NCOR2->ZBTB16	1	0.837
NCOR2->VDR	1	0.813
NCOR2->SP1	1	0.817
NCOR2->SKIL	1	0.846
NCOR2->BCL6	1	0.824
NCOR2->RELA	1	0.858
NCOR2->RARA	1	0.893
NCOR2->PML	1	0.808
NCOR2->MYC	1	0.843
NCOR2->JUN	1	0.883
NCOR2->HDAC2	1	0.886
NCOR2->HDAC1	1	0.894
NCOR2->AKT1	1	0.895
NCOR2->EP300	1	0.889
NCOR2->E2F1	1	0.832
NCOR2->CREBBP	1	0.903
NCOR2->CDKN1A	1	0.874
KPNA1->STAT3	1	0.794
KPNA1->EGFR	1	0.822
NCOR1->HDAC3	1	0.865
NCOR1->TP53	1	0.869
NCOR1->MYC	1	0.858
NCOR1->EP300	1	0.88
NCOR1->CREBBP	1	0.888
COPS5->NCOA1	1	0.837
COPS5->CUL1	1	0.86
COPS5->YWHAZ	1	0.876
COPS5->YWHAG	1	0.822
COPS5->TRAF2	1	0.873
COPS5->TP53	1	0.903
COPS5->SREBF2	1	0.823
COPS5->PPARG	1	0.826
COPS5->NFKB1	1	0.9
COPS5->NEDD8	1	0.821
COPS5->MDM2	1	0.89
COPS5->SMAD7	1	0.837
COPS5->SMAD4	1	0.899
COPS5->SMAD2	1	0.895
COPS5->JUN	1	0.909
COPS5->IKBKB	1	0.843
COPS5->HSPA5	1	0.853
COPS5->HSPA1B	1	0.869
COPS5->HSPA1A	1	0.87
COPS5->APC	1	0.845
COPS5->GSK3B	1	0.894
COPS5->SNW1	1	0.797
COPS5->ABCA1	1	0.838
COPS5->CTNNB1	1	0.913
COPS5->MAPK14	1	0.87
COPS5->COPS6	1	0.842
COPS5->GNB2L1	1	0.867
JAK2->STAT3	1	0.888
JAK2->BRCA1	1	0.859
JAK2->RARA	1	0.903
JAK2->RAF1	1	0.866
JAK2->PIK3R1	1	0.92
JAK2->HSP90AA1	1	0.885
JAK2->EGFR	1	0.886
CREBBP->CDC20	1	0.833
CREBBP->NCOR2	1	0.858
CREBBP->NCOR1	1	0.843
CREBBP->KAT2B	1	0.839
CREBBP->HDAC3	1	0.911
CREBBP->NCOA1	1	0.852
CREBBP->RUVBL1	1	0.88
CREBBP->IKBKG	1	0.875
CREBBP->NCOA3	1	0.836
CREBBP->CDK5RAP3	1	0.846
CREBBP->YY1	1	0.824
CREBBP->VDR	1	0.883
CREBBP->TP73	1	0.902
CREBBP->TP53	1	0.923
CREBBP->TCF3	1	0.837
CREBBP->TBP	1	0.894
CREBBP->STAT5A	1	0.851
CREBBP->STAT3	1	0.903
CREBBP->SREBF2	1	0.834
CREBBP->BRCA1	1	0.894
CREBBP->SRC	1	0.899
CREBBP->SPI1	1	0.871
CREBBP->SP1	1	0.884
CREBBP->SMARCA4	1	0.829
CREBBP->SMARCA2	1	0.821
CREBBP->RPA2	1	0.822
CREBBP->RELA	1	0.889
CREBBP->RARA	1	0.917
CREBBP->PPARG	1	0.838
CREBBP->POLR2A	1	0.859
CREBBP->PML	1	0.847
CREBBP->PCYT1A	1	0.879
CREBBP->NUP98	1	0.86
CREBBP->ATF4	1	0.834
CREBBP->MYOD1	1	0.836
CREBBP->MYC	1	0.919
CREBBP->MLL	1	0.852
CREBBP->MGMT	1	0.864
CREBBP->MDM2	1	0.905
CREBBP->SMAD3	1	0.92
CREBBP->SMAD2	1	0.908
CREBBP->SMAD1	1	0.885
CREBBP->JUN	1	0.913
CREBBP->IKBKB	1	0.856
CREBBP->APC	1	0.86
CREBBP->HIF1A	1	0.939
CREBBP->HDAC2	1	0.906
CREBBP->HDAC1	1	0.925
CREBBP->HTT	1	0.902
CREBBP->NR3C1	1	0.886
CREBBP->HIPK2	1	0.831
CREBBP->POT1	1	0.827
CREBBP->XRCC6	1	0.902
CREBBP->NCOA6	1	0.851
CREBBP->EWSR1	1	0.845
CREBBP->AKT1	1	0.911
CREBBP->EP300	1	0.922
CREBBP->ABCA1	1	0.856
CREBBP->E2F3	1	0.805
CREBBP->E2F1	1	0.878
CREBBP->CTNNB1	1	0.925
CREBBP->CTBP1	1	0.853
CREBBP->CSNK2A1	1	0.86
CREBBP->CREBBP	1	0.927
CREBBP->CREB1	1	0.862
CREBBP->CHUK	1	0.867
CREBBP->WDR5	1	0.85
CREBBP->KAT5	1	0.805
CREBBP->CEBPB	1	0.849
CREBBP->CDKN1A	1	0.912
CREBBP->TRIM28	1	0.882
SLC25A3->EGFR	1	0.847
TRIM27->RB1	1	0.882
HMGB1->RB1	1	0.857
UCHL5->SMAD3	1	0.896
UCHL5->SMAD2	1	0.893
UCHL5->LMNA	1	0.83
UCHL5->RUVBL2	1	0.891
SKIL->SETDB1	1	0.882
SKIL->SKIL	1	0.875
SKIL->RB1	1	0.916
SKIL->SMAD3	1	0.896
SKIL->SMAD2	1	0.893
SKIL->HDAC1	1	0.915
SKIL->XRCC6	1	0.884
PRMT5->HSP90AA1	1	0.881
PRMT5->EIF2C2	1	0.894
PRMT5->CBX5	1	0.877
DDIT3->CDK6	1	0.822
NUP98->MYC	1	0.899
NUP98->HDAC1	1	0.909
NUP98->EP300	1	0.908
NUP98->CREBBP	1	0.916
SOCS1->EGFR	1	0.863
FLNA->KIAA0101	1	0.861
FLNA->IKBKG	1	0.847
FLNA->SUMO1	1	0.873
FLNA->TRAF2	1	0.871
FLNA->SRC	1	0.881
FLNA->PLCG1	1	0.893
FLNA->PIK3R1	1	0.914
FLNA->MYC	1	0.887
FLNA->SMAD3	1	0.904
FLNA->ARRB1	1	0.891
FLNA->LMNA	1	0.834
FLNA->IKBKB	1	0.852
FLNA->GRB2	1	0.915
FLNA->ABL1	1	0.826
FLNA->MAPK14	1	0.864
FLNA->CRK	1	0.886
FLNA->HDAC5	1	0.866
SAT1->TP53	1	0.872
SMAD1->STAT3	1	0.883
SMAD1->SKIL	1	0.876
SMAD1->HDAC1	1	0.903
SMAD1->EP300	1	0.902
SMAD1->CREBBP	1	0.909
PIAS1->TP53	1	0.794
PIAS1->TBP	1	0.806
PIAS1->SKIL	1	0.793
PIAS1->JUN	1	0.817
PIAS1->AKT1	1	0.844
PIAS1->CREBBP	1	0.847
PRMT1->EP300	1	0.89
SMARCC2->HDAC2	1	0.84
SMARCC2->HDAC1	1	0.847
SMARCC2->CREBBP	1	0.854
HSPA8->KIAA0101	1	0.85
HSPA8->HDAC3	1	0.882
HSPA8->RUVBL1	1	0.848
HSPA8->YWHAH	1	0.877
HSPA8->SUMO1	1	0.851
HSPA8->TRAF2	1	0.845
HSPA8->TP53	1	0.883
HSPA8->BRCA1	1	0.86
HSPA8->BCR	1	0.763
HSPA8->ACTB	1	0.849
HSPA8->RELA	1	0.852
HSPA8->CCND1	1	0.822
HSPA8->RAF1	1	0.85
HSPA8->PPP1CA	1	0.847
HSPA8->NFKBIA	1	0.871
HSPA8->ATP1A1	1	0.867
HSPA8->MYC	1	0.882
HSPA8->MDM2	1	0.869
HSPA8->ARRB1	1	0.863
HSPA8->HSP90AA1	1	0.869
HSPA8->HMGB1	1	0.808
HSPA8->HTT	1	0.863
HSPA8->GRB2	1	0.904
HSPA8->ABL1	1	0.796
HSPA8->EGFR	1	0.891
HSPA8->YWHAQ	1	0.86
HSPA8->CDK4	1	0.864
FOXM1->RB1	1	0.832
KPNA3->CBX5	1	0.812
SFN->HDAC4	1	0.893
SFN->CBX4	1	0.812
SFN->TP53	1	0.901
SFN->RAF1	1	0.88
SFN->MDM2	1	0.892
SFN->NR3C1	1	0.88
SFN->SFN	1	0.862
SFN->ABL1	1	0.828
SFN->AKT1	1	0.908
SFN->EGFR	1	0.913
SFN->YWHAQ	1	0.885
SFN->HDAC5	1	0.866
PRMT2->RB1	1	0.836
ABL1->YWHAH	1	0.918
ABL1->TP73	1	0.904
ABL1->TP53	1	0.915
ABL1->BRCA1	1	0.897
ABL1->SRC	1	0.893
ABL1->SP1	1	0.878
ABL1->SHC1	1	0.935
ABL1->BCR	1	0.846
ABL1->RB1	1	0.927
ABL1->PLCG1	1	0.934
ABL1->PIK3R1	1	0.943
ABL1->PCNA	1	0.921
ABL1->MDM2	1	0.909
ABL1->HSP90AA1	1	0.909
ABL1->GRB2	1	0.944
ABL1->XRCC6	1	0.905
ABL1->ABL1	1	0.856
ABL1->MTOR	1	0.917
ABL1->ERBB2	1	0.929
ABL1->EGFR	1	0.927
ABL1->CTNNB1	1	0.93
ABL1->CRK	1	0.925
CDK5RAP3->CREBBP	1	0.873
HDAC5->HDAC3	1	0.887
HDAC5->ZBTB16	1	0.861
HDAC5->TP53	1	0.887
HDAC5->BCL6	1	0.86
HDAC5->PPP1CA	1	0.867
HDAC5->PCNA	1	0.889
HDAC5->HDAC1	1	0.895
HDAC5->CBX5	1	0.887
YES1->EGFR	1	0.869
TP73->PCNA	3	0.826
TP73->CREBBP	3	0.842
TP73->CDKN1A	3	0.84
TP73->RB1	1	0.83
TP73->MYC	1	0.827
TP73->MDM2	1	0.817
TP73->HDAC1	1	0.836
TP73->EP300	1	0.834
TP73->CREBBP	1	0.842
VIM->SETDB1	1	0.903
VIM->KIAA0101	1	0.878
VIM->SQSTM1	1	0.884
VIM->IKBKG	1	0.851
VIM->YWHAZ	1	0.884
VIM->VIM	1	0.904
VIM->SUMO1	1	0.88
VIM->SUMO2	1	0.881
VIM->RYK	1	0.854
VIM->RPL31	1	0.898
VIM->RELA	1	0.885
VIM->PPP2R2B	1	0.888
VIM->NUP98	1	0.852
VIM->NFKB1	1	0.913
VIM->ATP1A1	1	0.901
VIM->MGMT	1	0.874
VIM->MDM2	1	0.901
VIM->SMAD3	1	0.908
VIM->ARRB1	1	0.894
VIM->HDAC1	1	0.921
VIM->HTT	1	0.893
VIM->GSK3B	1	0.899
VIM->GRB2	1	0.932
VIM->MTOR	1	0.898
VIM->FLNC	1	0.865
VIM->AKT2	1	0.897
VIM->AKT1	1	0.917
VIM->CREB1	1	0.868
VIM->COPS6	1	0.854
VIM->YWHAQ	1	0.891
VIM->CDKN1A	1	0.907
VIM->TRIM28	1	0.894
CEBPB->RB1	1	0.811
TSC1->YWHAH	1	0.879
TSC1->YWHAB	1	0.844
TSC1->ACTB	1	0.833
TSC1->PLK1	1	0.865
TSC1->AKT1	1	0.902
TSC1->MAPK14	1	0.823
HSPA4->HDAC3	1	0.805
HSPA4->TP53	1	0.803
HSPA4->HDAC1	1	0.821
HSPA4->EGFR	1	0.804
ZBTB16->HDAC3	1	0.882
ZBTB16->ZBTB16	1	0.857
ZBTB16->BCL6	1	0.839
ZBTB16->RB1	1	0.89
ZBTB16->SMAD3	1	0.893
ZBTB16->HDAC2	1	0.878
ZBTB16->HDAC1	1	0.899
ZBTB16->CDKN1A	1	0.873
BRCA1->SUMO1	1	0.867
BRCA1->UBE2I	1	0.88
BRCA1->TP53	1	0.895
BRCA1->BRCA1	1	0.866
BRCA1->SRC	1	0.872
BRCA1->SP1	1	0.855
BRCA1->SUMO2	1	0.869
BRCA1->SMARCA4	1	0.798
BRCA1->RPL31	1	0.856
BRCA1->RELA	1	0.855
BRCA1->CCND1	1	0.849
BRCA1->RBL1	1	0.799
BRCA1->RB1	1	0.886
BRCA1->PRKDC	1	0.828
BRCA1->PPP1CC	1	0.807
BRCA1->PPP1CA	1	0.857
BRCA1->PIK3R1	1	0.894
BRCA1->NPM1	1	0.804
BRCA1->MYC	1	0.89
BRCA1->MLH1	1	0.855
BRCA1->SMAD3	1	0.892
BRCA1->JUN	1	0.89
BRCA1->HSPA8	1	0.87
BRCA1->HDAC2	1	0.874
BRCA1->HDAC1	1	0.902
BRCA1->ABL1	1	0.816
BRCA1->FHL2	1	0.804
BRCA1->AKT1	1	0.883
BRCA1->EP300	1	0.899
BRCA1->CSNK2A1	1	0.828
BRCA1->CREBBP	1	0.905
BRCA1->CREB1	1	0.831
BRCA1->CDK4	1	0.862
BRCA1->CDK2	1	0.85
PTEN->UBE2I	1	0.858
PTEN->TP53	1	0.86
PTEN->PPP1CA	1	0.834
PTEN->AKT1	1	0.875
PAK1->CDC42	1	0.863
PAK1->TGM2	1	0.788
PAK1->RAF1	1	0.873
PAK1->RAC1	1	0.87
PAK1->PLK1	1	0.876
PAK1->PLCG1	1	0.903
PAK1->HSP90AA1	1	0.873
PAK1->FLNA	1	0.868
PAK1->AKT1	1	0.913
PAK1->ERBB2	1	0.892
EP300->CDC20	1	0.833
EP300->NCOR2	1	0.853
EP300->NCOR1	1	0.837
EP300->BTRC	1	0.865
EP300->KAT2B	1	0.837
EP300->HDAC3	1	0.905
EP300->NCOA1	1	0.846
EP300->NCOA3	1	0.83
EP300->BAG6	1	0.854
EP300->YY1	1	0.816
EP300->VDR	1	0.883
EP300->TSG101	1	0.891
EP300->TRAF2	1	0.89
EP300->TP73	1	0.899
EP300->TP53	1	0.915
EP300->TCF3	1	0.833
EP300->TBP	1	0.89
EP300->TAL1	1	0.828
EP300->STAT5A	1	0.848
EP300->STAT3	1	0.9
EP300->SREBF2	1	0.828
EP300->BRCA1	1	0.89
EP300->SRC	1	0.892
EP300->SP1	1	0.877
EP300->SMARCD1	1	0.833
EP300->BCL6	1	0.876
EP300->ACTB	1	0.876
EP300->RELA	1	0.886
EP300->CCND1	1	0.879
EP300->RB1	1	0.91
EP300->RARA	1	0.914
EP300->MAPK1	1	0.898
EP300->PRKDC	1	0.85
EP300->PPARG	1	0.832
EP300->POLR2A	1	0.859
EP300->PLSCR1	1	0.88
EP300->PIK3R1	1	0.924
EP300->PCNA	1	0.907
EP300->NUP98	1	0.86
EP300->NFKB1	1	0.905
EP300->ATF4	1	0.833
EP300->MYOD1	1	0.83
EP300->MYC	1	0.912
EP300->MGMT	1	0.863
EP300->MDM2	1	0.901
EP300->MAGEA11	1	0.871
EP300->SMAD7	1	0.835
EP300->SMAD5	1	0.848
EP300->SMAD4	1	0.909
EP300->SMAD3	1	0.915
EP300->SMAD2	1	0.909
EP300->SMAD1	1	0.883
EP300->ARNT	1	0.803
EP300->JUN	1	0.907
EP300->PRMT1	1	0.847
EP300->NR4A1	1	0.861
EP300->HIF1A	1	0.933
EP300->HDAC1	1	0.918
EP300->NR3C1	1	0.883
EP300->HIPK2	1	0.829
EP300->GRB2	1	0.932
EP300->XRCC6	1	0.897
EP300->SIRT1	1	0.88
EP300->FN1	1	0.873
EP300->NCOA6	1	0.849
EP300->SNW1	1	0.831
EP300->EWSR1	1	0.844
EP300->AKT1	1	0.909
EP300->EP300	1	0.915
EP300->EEF1A1	1	0.855
EP300->CTBP1	1	0.849
EP300->MAPK14	1	0.879
EP300->PARP1	1	0.853
EP300->CREBBP	1	0.921
EP300->CREB1	1	0.86
EP300->COPS6	1	0.861
EP300->RUVBL2	1	0.898
EP300->CEBPB	1	0.84
EP300->CDKN1A	1	0.914
EP300->CDK2	1	0.883
EP300->HDAC6	1	0.884
HDAC6->ZBTB16	1	0.882
HDAC6->HSP90AA1	1	0.902
HDAC6->HIF1A	1	0.931
HDAC6->GSK3B	1	0.904
HDAC6->ERBB2	1	0.911
HDAC6->EP300	1	0.923
HDAC6->EGFR	1	0.924
HDAC6->CDKN1A	1	0.91
STAT5A->HDAC1	1	0.889
STAT5A->EP300	1	0.883
STAT5A->CREBBP	1	0.897
CBX1->RB1	1	0.884
TGM2->RB1	1	0.893
NR4A1->CDKN1A	3	0.867
NR4A1->TP53	1	0.853
NR4A1->STAT3	1	0.873
NR4A1->PML	1	0.797
NR4A1->SMAD3	1	0.863
NR4A1->HIF1A	1	0.888
NR4A1->AKT1	1	0.892
NR4A1->EP300	1	0.886
NR4A1->CTNNB1	1	0.89
ERBB3->PIK3R1	1	0.894
ERBB3->MDM2	1	0.831
ERBB3->AKT1	1	0.877
ERBB3->EGFR	1	0.853
KPNA2->KIAA0101	1	0.814
KPNA2->TP53	1	0.861
KPNA2->BRCA1	1	0.852
KPNA2->SMARCA4	1	0.761
KPNA2->RELA	1	0.837
KPNA2->NPM1	1	0.779
KPNA2->MYC	1	0.855
KPNA2->MLH1	1	0.829
KPNA2->JUN	1	0.884
KPNA2->HTT	1	0.834
KPNA2->CBX5	1	0.856
KPNA2->SIRT1	1	0.843
KPNA2->FN1	1	0.812
KPNA2->CDK9	1	0.823
YWHAG->TP53	1	0.871
YWHAG->RAF1	1	0.837
YWHAG->ABL1	1	0.798
HRAS->RAF1	1	0.901
MYOD1->RB1	1	0.836
HNRNPK->TP53	1	0.883
HNRNPK->MYC	1	0.872
HNRNPK->MDM2	1	0.882
HNRNPK->EGFR	1	0.893
HNRNPK->CDK9	1	0.856
CSNK2A1->BRCA1	1	0.881
CSNK2A1->JUN	1	0.902
CSNK2A1->HDAC2	1	0.893
CSNK2A1->HDAC1	1	0.91
CSNK2A1->SIRT1	1	0.873
CSNK2A1->MAPK14	1	0.87
CSNK2A1->CREBBP	1	0.914
PPARG->HDAC3	1	0.867
PPARG->RB1	1	0.91
PPARG->HDAC1	1	0.893
PPARG->EP300	1	0.887
PPARG->CREBBP	1	0.904
PDPK1->AKT1	1	0.844
CDKN2A->PCNA	1	0.907
CDKN2A->CDK6	1	0.919
CDKN1B->CCNB1	1	0.642
CDKN1B->YWHAZ	1	0.719
CDKN1B->YWHAE	1	0.814
CDKN1B->YWHAB	1	0.775
CDKN1B->YES1	1	0.682
CDKN1B->UBE3A	1	0.797
CDKN1B->TSC1	1	0.76
CDKN1B->TRAF2	1	0.747
CDKN1B->SRC	1	0.704
CDKN1B->SKP2	1	0.722
CDKN1B->CCND1	1	0.726
CDKN1B->PIN1	1	0.69
CDKN1B->LYN	1	0.748
CDKN1B->ARHGDIA	1	0.757
CDKN1B->KPNA3	1	0.713
CDKN1B->KPNA2	1	0.784
CDKN1B->KPNA1	1	0.738
CDKN1B->GRB2	1	0.86
CDKN1B->RCHY1	1	0.786
CDKN1B->AKT1	1	0.839
CDKN1B->COPS5	1	0.812
CDKN1B->YWHAQ	1	0.674
CDKN1B->CDK6	1	0.832
CDKN1B->CDK5	1	0.739
CDKN1B->CDK4	1	0.818
CDKN1B->CDK2	1	0.835
BRAF->RAF1	1	0.81
CRKL->SHC1	1	0.894
CRKL->BCR	1	0.797
CRKL->PIK3R1	1	0.924
CRKL->GRB2	1	0.917
CRKL->ERBB2	1	0.886
CRKL->EGFR	1	0.88
RB1->KAT2B	1	0.844
RB1->HDAC3	1	0.912
RB1->CBX4	1	0.842
RB1->L3MBTL2	1	0.878
RB1->ZBTB16	1	0.887
RB1->YY1	1	0.84
RB1->VDR	1	0.894
RB1->TP73	1	0.888
RB1->TP53	1	0.91
RB1->TGM2	1	0.859
RB1->TCF3	1	0.846
RB1->TBP	1	0.9
RB1->TAL1	1	0.839
RB1->STAT3	1	0.909
RB1->BRCA1	1	0.894
RB1->SPI1	1	0.901
RB1->SP1	1	0.875
RB1->SMARCA4	1	0.833
RB1->SKIL	1	0.9
RB1->BCR	1	0.863
RB1->TRIM27	1	0.864
RB1->CCND1	1	0.904
RB1->RBL1	1	0.856
RB1->RB1	1	0.924
RB1->RAF1	1	0.892
RB1->PPP1CA	1	0.876
RB1->PPARG	1	0.855
RB1->PML	1	0.854
RB1->NPM1	1	0.846
RB1->MYOD1	1	0.859
RB1->MYC	1	0.901
RB1->MNAT1	1	0.819
RB1->MDM2	1	0.904
RB1->ARNT	1	0.812
RB1->LMO2	1	0.844
RB1->LMNA	1	0.856
RB1->JUN	1	0.918
RB1->PRMT2	1	0.81
RB1->HMGB1	1	0.859
RB1->HDAC2	1	0.907
RB1->HDAC1	1	0.923
RB1->ABL1	1	0.835
RB1->CBX5	1	0.898
RB1->SIRT1	1	0.888
RB1->NCOA6	1	0.867
RB1->EP300	1	0.921
RB1->E2F3	1	0.896
RB1->E2F2	1	0.874
RB1->E2F1	1	0.896
RB1->MAPK14	1	0.885
RB1->CBX1	1	0.855
RB1->KDM5B	1	0.835
RB1->CEBPB	1	0.871
RB1->GNB2L1	1	0.89
RB1->CDK9	1	0.883
RB1->CDK6	1	0.908
RB1->CDK2	1	0.891
CTNNB1->HDAC4	1	0.918
CTNNB1->BTRC	1	0.902
CTNNB1->KAT2B	1	0.866
CTNNB1->RUVBL1	1	0.9
CTNNB1->YWHAZ	1	0.912
CTNNB1->SMARCA4	1	0.851
CTNNB1->RYK	1	0.878
CTNNB1->PLK1	1	0.915
CTNNB1->PIK3R1	1	0.94
CTNNB1->NFKB1	1	0.924
CTNNB1->MET	1	0.894
CTNNB1->SMAD7	1	0.888
CTNNB1->SMAD4	1	0.933
CTNNB1->SMAD3	1	0.932
CTNNB1->SMAD2	1	0.923
CTNNB1->LMNA	1	0.872
CTNNB1->IKBKB	1	0.903
CTNNB1->APC	1	0.884
CTNNB1->NR4A1	1	0.891
CTNNB1->HDAC1	1	0.939
CTNNB1->HTT	1	0.914
CTNNB1->GSK3B	1	0.922
CTNNB1->FYN	1	0.872
CTNNB1->ABL1	1	0.868
CTNNB1->SIRT1	1	0.906
CTNNB1->FOXM1	1	0.875
CTNNB1->FHL2	1	0.857
CTNNB1->ERBB2	1	0.926
CTNNB1->EGFR	1	0.935
CTNNB1->CREBBP	1	0.943
CTNNB1->CHUK	1	0.912
CTNNB1->COPS5	1	0.916
CTNNB1->RUVBL2	1	0.918
MAPK1->TP53	1	0.924
MAPK1->SHC1	1	0.922
MAPK1->CCND1	1	0.907
MAPK1->RARA	1	0.932
MAPK1->RAF1	1	0.9
MAPK1->PPP1CA	1	0.887
MAPK1->ATP1A1	1	0.912
MAPK1->MYC	1	0.925
MAPK1->SMAD3	1	0.923
MAPK1->JUN	1	0.933
MAPK1->FHL2	1	0.85
MAPK1->EP300	1	0.935
MAPK1->MAPK14	1	0.892
ARHGDIA->CBX5	1	0.754
MAPK8IP1->EGFR	1	0.813
ATP1A1->MAPK1	1	0.892
ATP1A1->MYC	1	0.896
ATP1A1->EGFR	1	0.907
ATP1A1->CDK9	1	0.864
SMAD2->KAT2B	1	0.832
SMAD2->TP63	1	0.866
SMAD2->TP53	1	0.912
SMAD2->TGM2	1	0.77
SMAD2->SP1	1	0.87
SMAD2->SMARCA4	1	0.815
SMAD2->SKIL	1	0.898
SMAD2->PML	1	0.84
SMAD2->UCHL5	1	0.896
SMAD2->MYC	1	0.91
SMAD2->SMAD4	1	0.917
SMAD2->SMAD3	1	0.909
SMAD2->SMAD2	1	0.901
SMAD2->JUN	1	0.917
SMAD2->HSPA1B	1	0.883
SMAD2->HSPA1A	1	0.883
SMAD2->HDAC1	1	0.923
SMAD2->NCOA6	1	0.833
SMAD2->AKT1	1	0.913
SMAD2->EP300	1	0.921
SMAD2->EEF1A1	1	0.832
SMAD2->CTNNB1	1	0.92
SMAD2->CREBBP	1	0.929
SMAD2->CHUK	1	0.855
SMAD2->COPS5	1	0.892
SMAD2->STUB1	1	0.855
CDKN1A->CDC42	1	0.887
CDKN1A->SETDB1	1	0.91
CDKN1A->HDAC4	1	0.91
CDKN1A->NCOR2	1	0.868
CDKN1A->IKBKG	1	0.856
CDKN1A->BAG6	1	0.855
CDKN1A->ZBTB16	1	0.889
CDKN1A->VIM	1	0.911
CDKN1A->VDR	1	0.904
CDKN1A->TSG101	1	0.906
CDKN1A->TP53	1	0.914
CDKN1A->STAT3	1	0.912
CDKN1A->ACTB	1	0.887
CDKN1A->CCND1	1	0.872
CDKN1A->PCNA	1	0.918
CDKN1A->NPM1	1	0.836
CDKN1A->MGMT	1	0.881
CDKN1A->MDM2	1	0.906
CDKN1A->JUN	1	0.922
CDKN1A->HSP90AA1	1	0.905
CDKN1A->HDAC2	1	0.909
CDKN1A->HDAC1	1	0.925
CDKN1A->EP300	1	0.924
CDKN1A->EEF1A1	1	0.838
CDKN1A->PARP1	1	0.858
CDKN1A->CREBBP	1	0.932
CDKN1A->GNB2L1	1	0.887
CDKN1A->CDK6	1	0.924
CDKN1A->CDK4	1	0.918
CDKN1A->CDK2	1	0.903
CDKN1A->HDAC6	1	0.891
ARNT->RB1	1	0.858
JUN->TP53	3	0.898
JUN->CCND1	3	0.893
JUN->HDAC3	1	0.894
JUN->VDR	1	0.866
JUN->SUMO1	1	0.877
JUN->UBE2I	1	0.89
JUN->TBP	1	0.881
JUN->STAT3	1	0.89
JUN->BRCA1	1	0.877
JUN->SP1	1	0.865
JUN->BCL6	1	0.855
JUN->RELA	1	0.872
JUN->RB1	1	0.902
JUN->MAPK1	1	0.89
JUN->PPP2R2B	1	0.878
JUN->PML	1	0.837
JUN->MYC	1	0.887
JUN->MDM2	1	0.889
JUN->SMAD3	1	0.903
JUN->SMAD2	1	0.886
JUN->ARRB1	1	0.886
JUN->JUN	1	0.898
JUN->HSP90AA1	1	0.891
JUN->HIF1A	1	0.914
JUN->HDAC1	1	0.908
JUN->NR3C1	1	0.875
JUN->SIRT1	1	0.87
JUN->EP300	1	0.906
JUN->CREBBP	1	0.913
JUN->CREB1	1	0.848
JUN->COPS5	1	0.871
JUN->GNB2L1	1	0.869
JUN->CDKN1A	1	0.889
PDGFRB->RAF1	1	0.863
PDGFRB->PIK3R1	1	0.933
PDGFRB->EGFR	1	0.885
RUVBL2->RELA	1	0.833
RUVBL2->PPP1CA	1	0.825
RUVBL2->PCNA	1	0.866
RUVBL2->MYC	1	0.851
RUVBL2->HIF1A	1	0.88
RUVBL2->HDAC2	1	0.856
RUVBL2->HDAC1	1	0.876
RUVBL2->GRB2	1	0.884
RUVBL2->EIF2C2	1	0.863
RUVBL2->EP300	1	0.875
RUVBL2->CTNNB1	1	0.875
RUVBL2->RUVBL2	1	0.854
RUVBL2->CDK9	1	0.825
RUVBL2->HDAC5	1	0.816
HDAC2->SETDB1	1	0.865
HDAC2->ZBTB16	1	0.855
HDAC2->VDR	1	0.847
HDAC2->TP53	1	0.888
HDAC2->STAT3	1	0.871
HDAC2->BRCA1	1	0.862
HDAC2->SP1	1	0.846
HDAC2->BCL6	1	0.841
HDAC2->RB1	1	0.883
HDAC2->RARA	1	0.89
HDAC2->MYC	1	0.887
HDAC2->HDAC2	1	0.872
HDAC2->HDAC1	1	0.895
HDAC2->SIRT1	1	0.853
HDAC2->CREBBP	1	0.9
HDAC2->CDKN1A	1	0.876
CALM2->SQSTM1	1	0.888
CALM2->IKBKG	1	0.871
CALM2->YWHAZ	1	0.896
CALM2->YWHAE	1	0.907
CALM2->TRAF2	1	0.892
CALM2->TGM2	1	0.866
CALM2->TCF3	1	0.842
CALM2->RELA	1	0.886
CALM2->RAF1	1	0.892
CALM2->PPP2R2B	1	0.893
CALM2->NFKBIA	1	0.902
CALM2->NFKB1	1	0.909
CALM2->MYC	1	0.914
CALM2->ARRB1	1	0.898
CALM2->IKBKB	1	0.879
CALM2->HSP90AA1	1	0.903
CALM2->EWSR1	1	0.845
CALM2->AKT1	1	0.912
CALM2->EGFR	1	0.919
CALM2->CHUK	1	0.889
CALM2->YWHAQ	1	0.9
CDK5->TP53	1	0.765
CDK5->PCNA	1	0.788
CDK5->CDKN1A	1	0.787
HSPA9->KIAA0101	1	0.856
HSPA9->IKBKG	1	0.832
HSPA9->SUMO1	1	0.857
HSPA9->TRAF2	1	0.854
HSPA9->TP53	1	0.886
HSPA9->SUMO2	1	0.859
HSPA9->RELA	1	0.855
HSPA9->PPP2R2B	1	0.859
HSPA9->PML	1	0.815
HSPA9->NFKBIA	1	0.866
HSPA9->NFKB1	1	0.878
HSPA9->ARRB1	1	0.866
HSPA9->EIF2C2	1	0.878
HSPA9->SIRT1	1	0.855
HSPA9->AKT1	1	0.884
HSPA9->EGFR	1	0.892
HSPA9->CHUK	1	0.824
HSPA9->HDAC5	1	0.846
MAPK3->MYC	1	0.884
MAPK3->JUN	1	0.9
EGFR->GAB2	1	0.887
EGFR->CALM3	1	0.864
EGFR->CALM2	1	0.887
EGFR->CALM1	1	0.88
EGFR->YWHAZ	1	0.904
EGFR->YWHAE	1	0.927
EGFR->SYK	1	0.868
EGFR->STAT5A	1	0.884
EGFR->STAT3	1	0.92
EGFR->SRC	1	0.903
EGFR->SMURF2	1	0.882
EGFR->SHC1	1	0.938
EGFR->PTPN11	1	0.895
EGFR->PTPN6	1	0.879
EGFR->PTK2	1	0.884
EGFR->PLSCR1	1	0.909
EGFR->PLCG1	1	0.938
EGFR->PIK3R1	1	0.944
EGFR->PCNA	1	0.926
EGFR->ATP1A1	1	0.922
EGFR->NEDD4	1	0.869
EGFR->MET	1	0.883
EGFR->JAK2	1	0.86
EGFR->HSP90AA1	1	0.917
EGFR->HSPA9	1	0.919
EGFR->HSPA8	1	0.924
EGFR->HSPA1B	1	0.901
EGFR->HSPA1A	1	0.902
EGFR->APBB1	1	0.901
EGFR->HNRNPK	1	0.871
EGFR->HTT	1	0.911
EGFR->GRB2	1	0.945
EGFR->SFN	1	0.898
EGFR->GAB1	1	0.89
EGFR->ABL1	1	0.869
EGFR->FN1	1	0.902
EGFR->FHL2	1	0.849
EGFR->ERBB2	1	0.935
EGFR->EGFR	1	0.929
EGFR->EEF1A1	1	0.871
EGFR->CTNNB1	1	0.935
EGFR->MAPK14	1	0.912
EGFR->CRKL	1	0.897
EGFR->CRK	1	0.927
EGFR->YWHAQ	1	0.91
EGFR->CEBPB	1	0.872
EGFR->STUB1	1	0.88
EGFR->HDAC6	1	0.913
XRCC6->KIAA0101	1	0.877
XRCC6->TP53	1	0.905
XRCC6->TAL1	1	0.817
XRCC6->SKIL	1	0.875
XRCC6->SMARCAD1	1	0.833
XRCC6->PCNA	1	0.89
XRCC6->MYC	1	0.901
XRCC6->MGMT	1	0.85
XRCC6->MDM2	1	0.885
XRCC6->SMAD3	1	0.901
XRCC6->HTT	1	0.881
XRCC6->GRB2	1	0.913
XRCC6->EIF2C2	1	0.888
XRCC6->ABL1	1	0.83
XRCC6->CBX5	1	0.879
XRCC6->SIRT1	1	0.868
XRCC6->EP300	1	0.907
XRCC6->CREBBP	1	0.912
XRCC6->CBX1	1	0.826
XRCC6->CDK2	1	0.864
XRCC6->HDAC5	1	0.868
FYN->SP1	1	0.866
FYN->SHC1	1	0.917
FYN->RAF1	1	0.888
FYN->PIK3R1	1	0.93
FYN->HSP90AA1	1	0.896
FYN->GRB2	1	0.933
FYN->ABL1	1	0.842
FYN->CTNNB1	1	0.919
FYN->GNB2L1	1	0.872
FYN->HDAC6	1	0.887
PML->HDAC3	1	0.886
PML->ZBTB16	1	0.86
PML->TP53	1	0.883
PML->STAT3	1	0.883
PML->SP1	1	0.853
PML->BCL6	1	0.844
PML->RB1	1	0.897
PML->RARA	1	0.897
PML->MYC	1	0.871
PML->MDM2	1	0.88
PML->SMAD3	1	0.891
PML->JUN	1	0.892
PML->HDAC2	1	0.886
PML->HDAC1	1	0.903
PML->SIRT1	1	0.862
PML->CREBBP	1	0.909
PML->CDK6	1	0.868
PML->CDK2	1	0.856
SYK->HDAC3	1	0.879
SYK->STAT3	1	0.888
SYK->SP1	1	0.826
SYK->PIK3R1	1	0.911
SYK->HDAC2	1	0.89
SYK->HDAC1	1	0.898
SYK->ERBB2	1	0.881
SYK->EGFR	1	0.888
TCERG1->SETDB1	1	0.87
LYN->EGFR	1	0.82
LYN->CDK2	1	0.741
EIF2C2->TP53	1	0.902
EIF2C2->XRCC6	1	0.887
EIF2C2->GNB2L1	1	0.871
PIK3R1->CDC42	1	0.872
PIK3R1->HDAC3	1	0.903
PIK3R1->YWHAZ	1	0.881
PIK3R1->SYK	1	0.828
PIK3R1->BRCA1	1	0.882
PIK3R1->SRC	1	0.883
PIK3R1->SHC1	1	0.903
PIK3R1->BCR	1	0.799
PIK3R1->PTPN11	1	0.859
PIK3R1->PTK2	1	0.838
PIK3R1->PLCG1	1	0.904
PIK3R1->PIK3R1	1	0.921
PIK3R1->NPM1	1	0.818
PIK3R1->NFKBIA	1	0.887
PIK3R1->HRAS	1	0.836
PIK3R1->HTT	1	0.888
PIK3R1->GRB2	1	0.926
PIK3R1->FYN	1	0.835
PIK3R1->ABL1	1	0.83
PIK3R1->SIRT1	1	0.875
PIK3R1->FLNC	1	0.863
PIK3R1->FLNA	1	0.886
PIK3R1->ERBB2	1	0.897
PIK3R1->EP300	1	0.913
PIK3R1->EGFR	1	0.913
PIK3R1->CTNNB1	1	0.914
PIK3R1->CRK	1	0.897
GRB10->RAF1	1	0.872
GRB10->EGFR	1	0.868
TP53->KAT2B	3	0.836
TP53->TP53	3	0.898
TP53->RB1	3	0.907
TP53->PCNA	3	0.905
TP53->MYC	3	0.896
TP53->MDM2	3	0.897
TP53->SFN	3	0.88
TP53->GNB2L1	3	0.868
TP53->CDKN1A	3	0.924
TP53->CDC42	1	0.885
TP53->KIAA0101	1	0.877
TP53->KAT2B	1	0.836
TP53->HDAC3	1	0.896
TP53->YWHAE	1	0.909
TP53->VDR	1	0.879
TP53->SUMO1	1	0.879
TP53->UBE2I	1	0.895
TP53->TSG101	1	0.891
TP53->TP53	1	0.898
TP53->TBP	1	0.887
TP53->BRCA1	1	0.883
TP53->SP1	1	0.866
TP53->BCR	1	0.815
TP53->TRIM27	1	0.833
TP53->RB1	1	0.907
TP53->MAPK1	1	0.897
TP53->PPP1CC	1	0.831
TP53->PPP1CA	1	0.886
TP53->PML	1	0.835
TP53->PLK1	1	0.894
TP53->NPM1	1	0.826
TP53->MYC	1	0.896
TP53->MDM2	1	0.897
TP53->SMAD3	1	0.903
TP53->SMAD2	1	0.917
TP53->HSP90AA1	1	0.898
TP53->HSPA9	1	0.902
TP53->HSPA8	1	0.904
TP53->HMGB1	1	0.833
TP53->HIF1A	1	0.916
TP53->HDAC2	1	0.905
TP53->HDAC1	1	0.906
TP53->HTT	1	0.891
TP53->GSK3B	1	0.896
TP53->NR3C1	1	0.882
TP53->SFN	1	0.88
TP53->EIF2C2	1	0.906
TP53->XRCC6	1	0.89
TP53->ABL1	1	0.848
TP53->MTOR	1	0.893
TP53->SIRT1	1	0.874
TP53->EP300	1	0.903
TP53->CREBBP	1	0.911
TP53->CREB1	1	0.86
TP53->COPS5	1	0.898
TP53->CDKN1A	1	0.924
TP53->CDK2	1	0.884
TP53->TRIM28	1	0.88
TP53->HDAC5	1	0.874
AKT2->SETDB1	1	0.897
AKT2->PML	1	0.835
AKT2->HSP90AA1	1	0.899
AKT2->GSK3B	1	0.896
UBE3A->CALM3	1	0.786
UBE3A->CALM2	1	0.816
UBE3A->CALM1	1	0.807
UBE3A->YWHAZ	1	0.827
UBE3A->YWHAE	1	0.852
UBE3A->TP53	1	0.852
UBE3A->BRCA1	1	0.839
UBE3A->RARA	1	0.872
UBE3A->PML	1	0.796
UBE3A->HSPA8	1	0.851
UBE3A->XRCC6	1	0.844
MTOR->RUVBL1	1	0.877
MTOR->YWHAZ	1	0.88
MTOR->VIM	1	0.901
MTOR->TRAF2	1	0.882
MTOR->TP53	1	0.906
MTOR->STAT3	1	0.903
MTOR->GSK3B	1	0.897
MTOR->ABL1	1	0.827
MTOR->MTOR	1	0.896
MTOR->SIRT1	1	0.882
MTOR->AKT1	1	0.917
MTOR->YWHAQ	1	0.884
PARP1->HDAC3	1	0.868
PARP1->TP53	1	0.871
PARP1->PCNA	1	0.867
PARP1->HDAC1	1	0.886
PARP1->EP300	1	0.884
ERBB2->SYK	1	0.862
ERBB2->STAT3	1	0.915
ERBB2->SRC	1	0.891
ERBB2->SHC1	1	0.928
ERBB2->ACTB	1	0.89
ERBB2->PTPN11	1	0.892
ERBB2->PTK2	1	0.876
ERBB2->PLCG1	1	0.931
ERBB2->PIK3R1	1	0.941
ERBB2->PAK1	1	0.91
ERBB2->JUP	1	0.895
ERBB2->JAK2	1	0.855
ERBB2->JAK1	1	0.901
ERBB2->IGF1R	1	0.871
ERBB2->HSP90AA1	1	0.91
ERBB2->APBB1	1	0.895
ERBB2->GRB2	1	0.944
ERBB2->ABL1	1	0.837
ERBB2->ERBB2	1	0.921
ERBB2->EGFR	1	0.929
ERBB2->CTNNB1	1	0.929
ERBB2->CRKL	1	0.905
ERBB2->CRK	1	0.913
ERBB2->STUB1	1	0.871
ERBB2->HDAC6	1	0.896
SMAD5->EP300	1	0.871
ACTA1->HDAC1	1	0.877
ACTA1->AKT1	1	0.887
ACTA1->EP300	1	0.872
JAK1->STAT3	1	0.892
JAK1->BRCA1	1	0.845
JAK1->RARA	1	0.901
JAK1->RAF1	1	0.868
JAK1->GRB2	1	0.911
JAK1->ERBB2	1	0.888
JAK1->GNB2L1	1	0.851
EIF2C1->TP53	1	0.874
CCND1->HDAC3	1	0.805
CCND1->STAT3	1	0.825
CCND1->RB1	1	0.852
CCND1->MAPK1	1	0.83
CCND1->PCNA	1	0.838
CCND1->HDAC2	1	0.829
CCND1->HDAC1	1	0.838
CCND1->EP300	1	0.831
CCND1->CDKN1A	1	0.815
CCND1->CDK6	1	0.801
CCND1->CDK2	1	0.787
SH3KBP1->EGFR	1	0.843
PIK3CB->AKT1	2	0.921
PIK3CB->PIK3R1	1	0.931
PIK3CB->GRB2	1	0.93
AKT1->SETDB1	1	0.922
AKT1->GAB2	1	0.884
AKT1->ARHGAP32	1	0.889
AKT1->NCOR2	1	0.887
AKT1->MAPK8IP1	1	0.899
AKT1->USP8	1	0.876
AKT1->PIAS2	1	0.895
AKT1->KAT2B	1	0.864
AKT1->HDAC3	1	0.929
AKT1->PIAS1	1	0.889
AKT1->IKBKG	1	0.892
AKT1->SORBS2	1	0.892
AKT1->CALM3	1	0.877
AKT1->CALM2	1	0.901
AKT1->CALM1	1	0.894
AKT1->YWHAZ	1	0.909
AKT1->VIM	1	0.924
AKT1->TSC1	1	0.886
AKT1->BRAF	1	0.841
AKT1->BRCA1	1	0.912
AKT1->SMARCC2	1	0.848
AKT1->SKP2	1	0.863
AKT1->RPS6KB1	1	0.897
AKT1->ACTB	1	0.902
AKT1->RAF1	1	0.913
AKT1->ACTA1	1	0.868
AKT1->SH3RF1	1	0.886
AKT1->PTEN	1	0.906
AKT1->BAD	1	0.903
AKT1->PRKCZ	1	0.879
AKT1->PRKCQ	1	0.862
AKT1->PPP2R1A	1	0.874
AKT1->PPP2CA	1	0.88
AKT1->PPP1CA	1	0.902
AKT1->PLCG1	1	0.934
AKT1->PDPK1	1	0.883
AKT1->PAK1	1	0.912
AKT1->PA2G4	1	0.877
AKT1->NPM1	1	0.858
AKT1->MDM2	1	0.924
AKT1->MAPT	1	0.874
AKT1->SMAD7	1	0.893
AKT1->ARRB2	1	0.865
AKT1->SMAD4	1	0.93
AKT1->SMAD3	1	0.932
AKT1->SMAD2	1	0.926
AKT1->IRAK1	1	0.905
AKT1->ILK	1	0.894
AKT1->IKBKB	1	0.908
AKT1->HSP90AB1	1	0.859
AKT1->HSP90AA1	1	0.922
AKT1->HSPB1	1	0.879
AKT1->HSPA9	1	0.92
AKT1->HSPA4	1	0.871
AKT1->NR4A1	1	0.893
AKT1->GSK3B	1	0.928
AKT1->SFN	1	0.894
AKT1->RICTOR	1	0.843
AKT1->MTOR	1	0.921
AKT1->SIRT1	1	0.907
AKT1->PHLPP1	1	0.877
AKT1->FANCA	1	0.877
AKT1->AKT1	1	0.933
AKT1->ERBB3	1	0.86
AKT1->EP300	1	0.936
AKT1->EEF1G	1	0.846
AKT1->CTBP1	1	0.889
AKT1->MAPK14	1	0.908
AKT1->CREBBP	1	0.942
AKT1->CHUK	1	0.919
AKT1->PHB2	1	0.879
AKT1->CDC37	1	0.887
AKT1->STUB1	1	0.887
AKT1->CDKN1B	1	0.886
CBL->PIK3R1	1	0.927
CBL->EGFR	1	0.889
RARA->SMAD3	3	0.921
RARA->HDAC4	1	0.91
RARA->KAT2B	1	0.853
RARA->HDAC3	1	0.916
RARA->RUVBL1	1	0.892
RARA->ZBTB16	1	0.891
RARA->SUMO1	1	0.895
RARA->SRC	1	0.899
RARA->SP1	1	0.887
RARA->RARA	1	0.924
RARA->MAPK1	1	0.914
RARA->PML	1	0.86
RARA->NPM1	1	0.851
RARA->HDAC2	1	0.914
RARA->SIRT1	1	0.894
RARA->EP300	1	0.925
RARA->CREBBP	1	0.931
LRP1->SKIL	1	0.894
HDAC1->SETDB1	1	0.885
HDAC1->KIAA0101	1	0.877
HDAC1->ZBTB16	1	0.862
HDAC1->VIM	1	0.891
HDAC1->TP73	1	0.883
HDAC1->TP53	1	0.898
HDAC1->TBP	1	0.873
HDAC1->STAT3	1	0.883
HDAC1->BRCA1	1	0.874
HDAC1->SP1	1	0.861
HDAC1->SKIL	1	0.877
HDAC1->BCL6	1	0.858
HDAC1->TRIM27	1	0.821
HDAC1->RELA	1	0.871
HDAC1->CCND1	1	0.853
HDAC1->RB1	1	0.893
HDAC1->PPARG	1	0.806
HDAC1->PML	1	0.824
HDAC1->PCNA	1	0.89
HDAC1->MYC	1	0.896
HDAC1->MDM2	1	0.885
HDAC1->SMAD4	1	0.893
HDAC1->SMAD3	1	0.899
HDAC1->SMAD2	1	0.894
HDAC1->JUN	1	0.891
HDAC1->HIF1A	1	0.916
HDAC1->HDAC2	1	0.889
HDAC1->HDAC1	1	0.902
HDAC1->CBX5	1	0.883
HDAC1->EP300	1	0.899
HDAC1->E2F1	1	0.853
HDAC1->CTNNB1	1	0.906
HDAC1->CREBBP	1	0.905
HDAC1->RUVBL2	1	0.881
HDAC1->CDKN1A	1	0.899
HDAC1->HDAC5	1	0.866
MDM2->SETDB1	1	0.878
MDM2->BTRC	1	0.848
MDM2->KAT2B	1	0.814
MDM2->VIM	1	0.885
MDM2->SUMO1	1	0.886
MDM2->UBE2I	1	0.901
MDM2->TSG101	1	0.878
MDM2->TP73	1	0.889
MDM2->TP53	1	0.921
MDM2->TBP	1	0.882
MDM2->SUMO2	1	0.894
MDM2->RPL31	1	0.871
MDM2->ACTB	1	0.867
MDM2->TRIM27	1	0.821
MDM2->RB1	1	0.901
MDM2->PML	1	0.835
MDM2->PLK1	1	0.87
MDM2->PCNA	1	0.896
MDM2->NPM1	1	0.817
MDM2->MDM2	1	0.892
MDM2->ARRB1	1	0.886
MDM2->JUN	1	0.911
MDM2->HSP90AA1	1	0.89
MDM2->HSPA8	1	0.884
MDM2->HIF1A	1	0.929
MDM2->HDAC1	1	0.923
MDM2->NR3C1	1	0.87
MDM2->SFN	1	0.851
MDM2->XRCC6	1	0.895
MDM2->ABL1	1	0.832
MDM2->AKT1	1	0.898
MDM2->EP300	1	0.92
MDM2->EEF1A1	1	0.838
MDM2->E2F1	1	0.863
MDM2->CREBBP	1	0.925
MDM2->COPS5	1	0.872
MDM2->YWHAQ	1	0.895
MDM2->CDKN2A	1	0.772
MDM2->CDKN1A	1	0.89
MDM2->CDK9	1	0.87
MDM2->TRIM28	1	0.861
CCNB1->PCNA	1	0.799
GAPDH->PCNA	1	0.863
MYC->HDAC4	3	0.909
MYC->SQSTM1	3	0.898
MYC->HDAC3	3	0.903
MYC->CCND1	3	0.9
MYC->RARA	3	0.917
MYC->SMARCAD1	3	0.867
MYC->PRKDC	3	0.854
MYC->MYC	3	0.897
MYC->MDM2	3	0.9
MYC->LMNA	3	0.859
MYC->JUN	3	0.905
MYC->HSPA8	3	0.91
MYC->HIF1A	3	0.918
MYC->GSK3B	3	0.898
MYC->CBX5	3	0.908
MYC->SIRT1	3	0.881
MYC->E2F1	3	0.888
MYC->PARP1	3	0.858
MYC->CDKN1A	3	0.924
MYC->CDK4	3	0.926
MYC->BTRC	1	0.889
MYC->SQSTM1	1	0.898
MYC->KAT2B	1	0.857
MYC->HDAC3	1	0.903
MYC->RUVBL1	1	0.882
MYC->IKBKG	1	0.869
MYC->CALM2	1	0.866
MYC->CALM1	1	0.859
MYC->YWHAE	1	0.913
MYC->YWHAB	1	0.907
MYC->TP73	1	0.892
MYC->TP53	1	0.9
MYC->TBP	1	0.898
MYC->BRCA1	1	0.887
MYC->SP1	1	0.868
MYC->SMARCA4	1	0.829
MYC->BCR	1	0.848
MYC->RELA	1	0.888
MYC->RBL1	1	0.844
MYC->RB1	1	0.916
MYC->RAF1	1	0.899
MYC->SMARCAD1	1	0.867
MYC->MAPK3	1	0.883
MYC->MAPK1	1	0.909
MYC->PRKDC	1	0.854
MYC->PPP2CA	1	0.869
MYC->PPP1CA	1	0.886
MYC->PML	1	0.85
MYC->PLK1	1	0.907
MYC->NUP98	1	0.871
MYC->ATP1A1	1	0.907
MYC->MYC	1	0.897
MYC->MLH1	1	0.903
MYC->SMAD3	1	0.905
MYC->SMAD2	1	0.918
MYC->LMNA	1	0.859
MYC->KPNA2	1	0.902
MYC->JUN	1	0.905
MYC->HSP90AA1	1	0.901
MYC->HSPA8	1	0.91
MYC->HIF1A	1	0.918
MYC->HDAC2	1	0.907
MYC->HDAC1	1	0.908
MYC->GSK3B	1	0.898
MYC->XRCC6	1	0.894
MYC->SIRT1	1	0.881
MYC->FN1	1	0.892
MYC->FLNA	1	0.904
MYC->FHL2	1	0.839
MYC->EP300	1	0.904
MYC->CREBBP	1	0.913
MYC->CREB1	1	0.878
MYC->CHUK	1	0.877
MYC->YWHAQ	1	0.89
MYC->RUVBL2	1	0.91
MYC->CDK9	1	0.883
MYC->CALCOCO2	1	0.907
MYC->CDK6	1	0.925
MYC->CDK4	1	0.926
MYC->TRIM28	1	0.907
SMARCAD1->PCNA	1	0.894
RPS6KB1->MDM2	1	0.77
RPS6KB1->AKT1	1	0.851
RPS6KB1->EP300	1	0.792
USP8->YWHAH	1	0.871
USP8->GRB2	1	0.915
USP8->AKT1	1	0.895
USP8->EGFR	1	0.871
KAT5->PCNA	1	0.852
NR0B2->HDAC3	1	0.838
NR0B2->HDAC1	1	0.866
CUL1->MYC	1	0.84
CUL1->MDM2	1	0.862
CUL1->CTNNB1	1	0.887
IRAK1->SQSTM1	1	0.859
IRAK1->MYC	1	0.794
IRAK1->AKT1	1	0.918
APBB1->HDAC1	1	0.902
APBB1->EGFR	1	0.895
PTK2->TP53	1	0.856
PTK2->STAT3	1	0.883
PTK2->PLCG1	1	0.891
PTK2->PIK3R1	1	0.926
PTK2->MDM2	1	0.867
PTK2->ERBB2	1	0.878
PTK2->EGFR	1	0.885
FASLG->PIK3R1	1	0.88
SUMO2->SETDB1	1	0.872
SUMO2->TP53	1	0.871
SUMO2->BRCA1	1	0.852
SUMO2->SKIL	1	0.87
SUMO2->MYC	1	0.869
SUMO2->MDM2	1	0.863
SUMO2->JUN	1	0.87
SUMO2->HDAC2	1	0.87
SUMO2->HDAC1	1	0.877
SUMO2->CBX5	1	0.87
SUMO2->MAPK14	1	0.849
YWHAZ->KIAA0101	1	0.845
YWHAZ->IKBKG	1	0.827
YWHAZ->CALM2	1	0.827
YWHAZ->CALM1	1	0.82
YWHAZ->YWHAH	1	0.854
YWHAZ->YWHAE	1	0.858
YWHAZ->YWHAB	1	0.855
YWHAZ->VIM	1	0.862
YWHAZ->TP53	1	0.867
YWHAZ->SHC1	1	0.86
YWHAZ->RAF1	1	0.825
YWHAZ->PIK3R1	1	0.881
YWHAZ->MGMT	1	0.809
YWHAZ->ARRB1	1	0.851
YWHAZ->LMNA	1	0.779
YWHAZ->HSP90AA1	1	0.854
YWHAZ->HSPA9	1	0.858
YWHAZ->HSPA8	1	0.853
YWHAZ->GRB2	1	0.887
YWHAZ->XRCC6	1	0.85
YWHAZ->ABL1	1	0.807
YWHAZ->MTOR	1	0.845
YWHAZ->AKT1	1	0.861
YWHAZ->EGFR	1	0.872
YWHAZ->EEF1A1	1	0.811
YWHAZ->CTNNB1	1	0.875
YWHAZ->COPS5	1	0.848
YWHAZ->YWHAQ	1	0.851
YWHAZ->RUVBL2	1	0.849
YWHAZ->HDAC5	1	0.835
BRCA2->TP53	1	0.848
TRIM28->TP53	1	0.855
TRIM28->MYC	1	0.847
TRIM28->MDM2	1	0.856
TRIM28->CBX5	1	0.85
TRIM28->CREBBP	1	0.901
ILK->AKT1	1	0.884
L3MBTL2->RB1	1	0.866
HIPK2->EP300	1	0.876
HIPK2->CREBBP	1	0.89
SMAD3->SMAD7	3	0.837
SMAD3->HDAC4	1	0.902
SMAD3->BTRC	1	0.869
SMAD3->SQSTM1	1	0.883
SMAD3->KAT2B	1	0.841
SMAD3->CUL1	1	0.874
SMAD3->NCOA3	1	0.838
SMAD3->ZBTB16	1	0.893
SMAD3->YY1	1	0.82
SMAD3->VIM	1	0.908
SMAD3->VDR	1	0.886
SMAD3->TP53	1	0.924
SMAD3->TGM2	1	0.821
SMAD3->SREBF2	1	0.83
SMAD3->BRCA1	1	0.899
SMAD3->SRC	1	0.903
SMAD3->SP1	1	0.888
SMAD3->SMARCA4	1	0.831
SMAD3->SKIL	1	0.899
SMAD3->SMURF2	1	0.851
SMAD3->ACTB	1	0.883
SMAD3->RBL1	1	0.829
SMAD3->PTPN6	1	0.85
SMAD3->MAPK1	1	0.905
SMAD3->PML	1	0.849
SMAD3->UCHL5	1	0.901
SMAD3->NEDD4	1	0.847
SMAD3->MYC	1	0.921
SMAD3->SMAD4	1	0.925
SMAD3->SMAD3	1	0.923
SMAD3->SMAD2	1	0.909
SMAD3->LMNA	1	0.836
SMAD3->JUN	1	0.92
SMAD3->HSPA1B	1	0.892
SMAD3->HSPA1A	1	0.893
SMAD3->NR4A1	1	0.863
SMAD3->HDAC1	1	0.929
SMAD3->GSK3B	1	0.909
SMAD3->NR3C1	1	0.889
SMAD3->GRB2	1	0.935
SMAD3->SIN3A	1	0.898
SMAD3->XRCC6	1	0.908
SMAD3->FLNA	1	0.899
SMAD3->NCOA6	1	0.852
SMAD3->SNW1	1	0.831
SMAD3->AKT1	1	0.914
SMAD3->EP300	1	0.926
SMAD3->CTNNB1	1	0.93
SMAD3->CRK	1	0.908
SMAD3->CREBBP	1	0.932
SMAD3->CHUK	1	0.864
SMAD3->CEBPB	1	0.843
SMAD3->STUB1	1	0.861
SMAD3->HDAC5	1	0.888
PIK3CA->AKT1	2	0.927
PIK3CA->YWHAH	1	0.905
PIK3CA->PIK3R1	1	0.936
PIK3CA->GRB2	1	0.935
RAC1->STAT3	1	0.906
RAC1->BCR	1	0.868
BCL6->JUN	1	0.883
BCL6->HDAC2	1	0.879
BCL6->HDAC1	1	0.894
BCL6->EP300	1	0.894
BCL6->E2F3	1	0.799
PHLPP1->AKT1	1	0.852
CDK2->KIAA0101	1	0.837
CDK2->KAT2B	1	0.778
CDK2->IKBKG	1	0.792
CDK2->TP53	1	0.882
CDK2->BRCA1	1	0.874
CDK2->CCND1	1	0.766
CDK2->RBL1	1	0.738
CDK2->RB1	1	0.913
CDK2->PPP2CA	1	0.805
CDK2->PPP1CC	1	0.771
CDK2->PPP1CA	1	0.836
CDK2->PML	1	0.814
CDK2->PCNA	1	0.903
CDK2->MGMT	1	0.804
CDK2->XRCC6	1	0.879
CDK2->EP300	1	0.908
CDK2->E2F1	1	0.831
CDK2->CDKN1A	1	0.879
CDK2->CDK2	1	0.844
PRKDC->TP53	1	0.871
PRKDC->BRCA1	1	0.849
PRKDC->PCNA	1	0.868
PRKDC->MYC	1	0.86
PRKDC->ABL1	1	0.794
PRKDC->EP300	1	0.881
RPL31->KIAA0101	1	0.874
RPL31->VIM	1	0.905
RPL31->BRCA1	1	0.89
RPL31->SUMO2	1	0.878
RPL31->RPL31	1	0.894
RPL31->MDM2	1	0.9
RPL31->GRB2	1	0.936
RPL31->EIF2C2	1	0.913
RPL31->EIF2C1	1	0.896
SKP2->RB1	1	0.728
CALM3->SQSTM1	1	0.888
CALM3->IKBKG	1	0.869
CALM3->YWHAE	1	0.906
CALM3->TRAF2	1	0.891
CALM3->TGM2	1	0.863
CALM3->TCF3	1	0.84
CALM3->RELA	1	0.884
CALM3->RAF1	1	0.891
CALM3->PPP2R2B	1	0.891
CALM3->NFKBIA	1	0.901
CALM3->NFKB1	1	0.908
CALM3->MYC	1	0.91
CALM3->ARRB1	1	0.895
CALM3->IKBKB	1	0.876
CALM3->HSP90AA1	1	0.899
CALM3->AKT1	1	0.91
CALM3->EGFR	1	0.915
CALM3->CHUK	1	0.886
CALM3->YWHAQ	1	0.896
E2F2->RB1	1	0.88
RELA->SIRT1	3	0.845
RELA->HDAC3	1	0.877
RELA->TBP	1	0.857
RELA->STAT3	1	0.865
RELA->BRCA1	1	0.853
RELA->PCNA	1	0.871
RELA->MYC	1	0.877
RELA->JUN	1	0.88
RELA->HDAC2	1	0.865
RELA->HDAC1	1	0.886
RELA->SIRT1	1	0.845
RELA->EP300	1	0.884
RELA->MAPK14	1	0.835
RELA->CREBBP	1	0.893
PTPN12->EGFR	1	0.846
MET->STAT3	1	0.873
MET->GRB2	1	0.934
MET->EGFR	1	0.891
MET->CTNNB1	1	0.89
PPP2CA->HDAC4	1	0.889
PPP2CA->RELA	1	0.877
PPP2CA->RAF1	1	0.87
PPP2CA->MAPK1	1	0.896
PPP2CA->PPP2R2B	1	0.878
PPP2CA->MYC	1	0.875
PPP2CA->CBX5	1	0.887
PPP2CA->AKT1	1	0.911
PPP2CA->CDK6	1	0.889
PPP2CA->CDK2	1	0.874
PPP2CA->HDAC5	1	0.842
ACTB->KIAA0101	1	0.854
ACTB->RUVBL1	1	0.865
ACTB->SMARCA4	1	0.808
ACTB->ACTB	1	0.867
ACTB->RAC1	1	0.846
ACTB->PPP2R2B	1	0.869
ACTB->MGMT	1	0.844
ACTB->MDM2	1	0.883
ACTB->SMAD3	1	0.893
ACTB->ARRB1	1	0.879
ACTB->HSPA8	1	0.882
ACTB->CBX5	1	0.871
ACTB->AKT1	1	0.897
ACTB->ERBB2	1	0.873
ACTB->EP300	1	0.905
ACTB->YWHAQ	1	0.874
ACTB->RUVBL2	1	0.88
ACTB->CDKN1A	1	0.879
PPP2R1A->TP53	1	0.85
PPP2R1A->SMAD3	1	0.853
PPP2R1A->SMAD2	1	0.861
PPP2R1A->HSP90AA1	1	0.863
PPP2R1A->HDAC1	1	0.884
PPP2R1A->AKT1	1	0.882
MAGEA11->EP300	1	0.875
CHUK->UBE2I	1	0.872
CHUK->TRAF2	1	0.865
CHUK->TP73	1	0.855
CHUK->SRC	1	0.831
CHUK->RELA	1	0.882
CHUK->PRKDC	1	0.816
CHUK->NFKBIA	1	0.894
CHUK->NFKB1	1	0.922
CHUK->MYC	1	0.826
CHUK->SMAD3	1	0.874
CHUK->SMAD2	1	0.91
CHUK->HSP90AA1	1	0.898
CHUK->HSPA9	1	0.895
CHUK->AKT2	1	0.887
CHUK->AKT1	1	0.92
CHUK->CTNNB1	1	0.907
CHUK->CREBBP	1	0.911
BAG6->EP300	1	0.899
PHB2->HDAC1	1	0.796
STAT3->CTNNB1	3	0.924
STAT3->HDAC3	1	0.914
STAT3->STAT3	1	0.907
STAT3->SRC	1	0.896
STAT3->SP1	1	0.88
STAT3->RELA	1	0.888
STAT3->CCND1	1	0.908
STAT3->RB1	1	0.921
STAT3->PML	1	0.852
STAT3->JUN	1	0.92
STAT3->HSP90AA1	1	0.905
STAT3->HIF1A	1	0.929
STAT3->HDAC2	1	0.906
STAT3->HDAC1	1	0.925
STAT3->MTOR	1	0.895
STAT3->ERBB2	1	0.904
STAT3->EP300	1	0.924
STAT3->EGFR	1	0.921
STAT3->CREBBP	1	0.93
STAT3->CDKN1A	1	0.906
STAT3->CDK9	1	0.883
E2F1->BRCA1	3	0.86
E2F1->MYC	3	0.849
E2F1->CBX5	3	0.858
E2F1->TBP	1	0.864
E2F1->RB1	1	0.902
E2F1->MDM2	1	0.87
E2F1->HDAC1	1	0.895
E2F1->SIRT1	1	0.851
E2F1->CREBBP	1	0.905
E2F1->CDK2	1	0.83
E2F3->BCL6	1	0.848
E2F3->RB1	1	0.888
E2F3->PCNA	1	0.866
CRK->TAL1	1	0.838
CRK->SRC	1	0.897
CRK->SP1	1	0.881
CRK->SHC1	1	0.931
CRK->BCR	1	0.873
CRK->PTK2	1	0.879
CRK->PPP1CA	1	0.892
CRK->PLSCR1	1	0.904
CRK->PIK3R1	1	0.941
CRK->SMAD3	1	0.919
CRK->GRB2	1	0.943
CRK->EIF2C2	1	0.922
CRK->EIF2C1	1	0.908
CRK->ABL1	1	0.854
CRK->FLNC	1	0.882
CRK->FLNA	1	0.908
CRK->FANCA	1	0.866
CRK->ERBB2	1	0.926
CRK->EGFR	1	0.93
SMAD7->KAT2B	1	0.789
SMAD7->HDAC3	1	0.859
SMAD7->SMAD4	1	0.845
SMAD7->SMAD2	1	0.887
SMAD7->HDAC2	1	0.888
SMAD7->HDAC1	1	0.891
SMAD7->XRCC6	1	0.844
SMAD7->SIRT1	1	0.836
SMAD7->AKT1	1	0.905
SMAD7->EP300	1	0.884
SMAD7->CTNNB1	1	0.892
SMAD7->MAPK14	1	0.839
SMAD7->COPS5	1	0.872
SMAD7->HDAC6	1	0.851
VDR->EGFR	3	0.866
VDR->TP53	1	0.853
VDR->RB1	1	0.875
VDR->JUN	1	0.876
VDR->HDAC2	1	0.853
VDR->EP300	1	0.882
VDR->CREBBP	1	0.896
SOS1->EGFR	1	0.834
HSPA1B->TP53	1	0.885
HSPA1B->MYC	1	0.877
HSPA1B->SMAD3	1	0.887
HSPA1B->EGFR	1	0.893
HSPA1B->CDK9	1	0.846
ATF4->EP300	1	0.9
ATF4->CREBBP	1	0.912
NCOA3->EP300	1	0.876
NCOA3->CREBBP	1	0.886
TUBA1A->MYC	1	0.83
NPM1->TP53	1	0.846
NPM1->BRCA1	1	0.832
NPM1->RB1	1	0.865
NPM1->RARA	1	0.864
NPM1->MDM2	1	0.842
NPM1->HDAC2	1	0.851
NPM1->HDAC1	1	0.869
NPM1->SIRT1	1	0.823
NPM1->AKT1	1	0.861
NPM1->CDKN1A	1	0.842
CDC37->RAF1	1	0.776
CDC37->HSP90AA1	1	0.841
CDC37->AKT1	1	0.856
CDC37->CDK9	1	0.794
CDC37->CDK6	1	0.801
NFKBIA->HDAC3	1	0.881
NFKBIA->TP53	1	0.861
NFKBIA->PIK3R1	1	0.926
NFKBIA->HDAC2	1	0.907
NFKBIA->HDAC1	1	0.907
TAL1->RB1	1	0.861
POT1->CREBBP	1	0.883
GAB1->PIK3R1	1	0.916
GAB1->GRB2	1	0.918
GAB1->EGFR	1	0.889
FANCA->BRCA1	1	0.81
FANCA->PIK3R1	1	0.891
FANCA->PCNA	1	0.858
FANCA->HSP90AA1	1	0.846
FANCA->AKT1	1	0.875
BCR->TP53	1	0.856
BCR->RB1	1	0.899
BCR->PIK3R1	1	0.928
BCR->MYC	1	0.806
BCR->GRB2	1	0.937
VAV2->EGFR	1	0.842
CBX5->SETDB1	1	0.881
CBX5->TBP	1	0.877
CBX5->SP1	1	0.849
CBX5->RB1	1	0.901
CBX5->HDAC1	1	0.902
CBX5->CBX5	1	0.882
CDC20->EP300	1	0.875
CDC20->CREBBP	1	0.891
BTRC->TP53	1	0.86
BTRC->MYC	1	0.842
BTRC->MDM2	1	0.872
BTRC->EP300	1	0.897
BTRC->CTNNB1	1	0.901
PLK1->TP53	1	0.906
PLK1->MYC	1	0.905
PLK1->MDM2	1	0.895
PLK1->CTNNB1	1	0.918
KIAA0101->TP53	1	0.863
KIAA0101->MAPK1	1	0.854
KIAA0101->PCNA	1	0.861
KIAA0101->HSP90AA1	1	0.855
KIAA0101->HDAC1	1	0.87
KIAA0101->XRCC6	1	0.851
KIAA0101->CBX5	1	0.859
KIAA0101->CDK2	1	0.84
PPP1CA->TP53	1	0.87
PPP1CA->BRCA1	1	0.851
PPP1CA->RB1	1	0.876
PPP1CA->MAPK1	1	0.865
PPP1CA->MYC	1	0.868
PPP1CA->HSPA8	1	0.868
PPP1CA->GSK3B	1	0.863
PPP1CA->GRB2	1	0.897
PPP1CA->AKT1	1	0.876
PPP1CA->CRK	1	0.875
PPP1CA->RUVBL2	1	0.866
PPP1CA->CDK4	1	0.866
PPP1CA->CDK2	1	0.856
PPP1CA->TRIM28	1	0.853
PPP1CA->HDAC5	1	0.837
CBX4->RB1	1	0.874
PIAS2->TP53	1	0.758
PIAS2->JUN	1	0.769
MAPT->SIRT1	1	0.801
MAPT->AKT1	1	0.899
EEF1A1->ZBTB16	1	0.858
EEF1A1->RAF1	1	0.859
EEF1A1->PCNA	1	0.886
EEF1A1->MDM2	1	0.876
EEF1A1->SMAD2	1	0.888
EEF1A1->EP300	1	0.894
EEF1A1->EGFR	1	0.896
EEF1A1->MAPK14	1	0.858
EEF1A1->CDKN1A	1	0.892
CDC42->CDC42	1	0.894
CDC42->TP53	1	0.915
CDC42->BCR	1	0.877
CDC42->RAC1	1	0.9
CDC42->PPP2R2B	1	0.9
CDC42->PIK3R1	1	0.939
CDC42->PAK1	1	0.915
CDC42->ARRB1	1	0.906
CDC42->GRB2	1	0.942
CDC42->ABCA1	1	0.898
CDC42->CDKN1A	1	0.919
TOM1L1->EGFR	1	0.868
ARRB2->YWHAH	1	0.885
ARRB2->VIM	1	0.886
ARRB2->MAPK1	1	0.882
ARRB2->MDM2	1	0.881
ARRB2->HDAC2	1	0.884
ARRB2->XRCC6	1	0.881
ARRB2->AKT1	1	0.891
ARRB2->YWHAQ	1	0.878
ARRB2->CDK4	1	0.874
EHMT2->SETDB1	2	0.886
EHMT2->HDAC2	1	0.896
EHMT2->HDAC1	1	0.908
EHMT2->CBX5	1	0.888
EHMT2->CBX1	1	0.826
EHMT2->RUVBL2	1	0.892
IKBKG->BTRC	1	0.88
IKBKG->SQSTM1	1	0.892
IKBKG->IKBKG	1	0.861
IKBKG->CALM2	1	0.862
IKBKG->CALM1	1	0.853
IKBKG->VIM	1	0.913
IKBKG->SUMO1	1	0.879
IKBKG->TRAF2	1	0.892
IKBKG->SRC	1	0.881
IKBKG->PRKDC	1	0.85
IKBKG->PPP1CC	1	0.842
IKBKG->PLK1	1	0.903
IKBKG->NFKBIA	1	0.908
IKBKG->NFKB1	1	0.921
IKBKG->MYC	1	0.899
IKBKG->IKBKB	1	0.858
IKBKG->HSP90AA1	1	0.899
IKBKG->HSPA9	1	0.904
IKBKG->HSPA8	1	0.909
IKBKG->HSPA1B	1	0.882
IKBKG->HSPA1A	1	0.883
IKBKG->FLNA	1	0.897
IKBKG->AKT1	1	0.914
IKBKG->EEF1A1	1	0.844
IKBKG->PARP1	1	0.853
IKBKG->CREBBP	1	0.919
IKBKG->CHUK	1	0.867
IKBKG->GNB2L1	1	0.879
IKBKG->CDKN1A	1	0.918
IKBKG->CALCOCO2	1	0.897
IKBKG->CDK2	1	0.9
IKBKG->TRIM28	1	0.897
HSP90AB1->EGFR	1	0.83
HDAC4->HDAC3	1	0.885
HDAC4->ZBTB16	1	0.854
HDAC4->SP1	1	0.842
HDAC4->BCL6	1	0.843
HDAC4->RARA	1	0.897
HDAC4->MAPK1	1	0.881
HDAC4->PPARG	1	0.804
HDAC4->SMAD3	1	0.884
HDAC4->CBX5	1	0.871
HDAC4->SIRT1	1	0.858
HDAC4->CTNNB1	1	0.896
HDAC4->CDKN1A	1	0.879
SREBF2->HDAC3	1	0.868
SREBF2->EP300	1	0.889
SREBF2->CREBBP	1	0.905
MNAT1->RB1	1	0.849
COPS6->EP300	1	0.886
COPS6->CDKN1A	1	0.869
FN1->TGM2	1	0.812
FN1->SKIL	1	0.875
FN1->RBL1	1	0.808
FN1->RARA	1	0.9
FN1->MYC	1	0.861
FN1->SMAD4	1	0.878
FN1->GRB2	1	0.909
FN1->EP300	1	0.896
FN1->EGFR	1	0.898
RYK->PCNA	1	0.848
PLCG2->EGFR	1	0.876
LMO2->RB1	1	0.87
YWHAB->KIAA0101	1	0.863
YWHAB->HDAC4	1	0.879
YWHAB->CBX4	1	0.786
YWHAB->YWHAZ	1	0.868
YWHAB->YWHAH	1	0.886
YWHAB->YWHAE	1	0.884
YWHAB->SUMO2	1	0.866
YWHAB->RAF1	1	0.858
YWHAB->PRKDC	1	0.832
YWHAB->MYC	1	0.892
YWHAB->ARRB1	1	0.871
YWHAB->HSPA1B	1	0.862
YWHAB->HSPA1A	1	0.863
YWHAB->HTT	1	0.872
YWHAB->GRB2	1	0.914
YWHAB->ABL1	1	0.809
YWHAB->CSNK2A1	1	0.82
YWHAB->YWHAQ	1	0.872
YWHAB->HDAC5	1	0.849
RAF1->YWHAH	1	0.905
RAF1->YWHAE	1	0.902
RAF1->YWHAB	1	0.884
RAF1->SRC	1	0.849
RAF1->RB1	1	0.917
RAF1->RAF1	1	0.875
RAF1->MAP2K1	1	0.875
RAF1->MAPK3	1	0.847
RAF1->MAPK1	1	0.896
RAF1->PPP2CA	1	0.836
RAF1->PAK1	1	0.862
RAF1->MYC	1	0.86
RAF1->JAK1	1	0.845
RAF1->HSP90AA1	1	0.894
RAF1->HSPA8	1	0.899
RAF1->HRAS	1	0.839
RAF1->NR3C1	1	0.874
RAF1->SFN	1	0.848
RAF1->AKT1	1	0.916
RAF1->YWHAQ	1	0.851
H2AFX->TP53	1	0.857
LMNA->RB1	1	0.895
LMNA->MYC	1	0.807
LMNA->CTNNB1	1	0.884
PCNA->SETDB1	1	0.896
PCNA->KIAA0101	1	0.883
PCNA->SUMO1	1	0.885
PCNA->RELA	1	0.883
PCNA->CCND1	1	0.888
PCNA->RAD21	1	0.885
PCNA->SMARCAD1	1	0.854
PCNA->PRKDC	1	0.859
PCNA->PPP1CC	1	0.85
PCNA->PCNA	1	0.91
PCNA->MGMT	1	0.874
PCNA->MDM2	1	0.901
PCNA->HDAC1	1	0.923
PCNA->XRCC6	1	0.899
PCNA->ABL1	1	0.836
PCNA->EP300	1	0.921
PCNA->EGFR	1	0.919
PCNA->EEF1A1	1	0.841
PCNA->E2F3	1	0.858
PCNA->PARP1	1	0.859
PCNA->RUVBL2	1	0.9
PCNA->CDKN1A	1	0.902
PCNA->CDK4	1	0.902
PCNA->CDK2	1	0.887
PCNA->HDAC5	1	0.875
UBE2I->SETDB1	1	0.897
UBE2I->SUMO1	1	0.891
UBE2I->UBE2I	1	0.905
UBE2I->TP53	1	0.918
UBE2I->BRCA1	1	0.892
UBE2I->SKIL	1	0.894
UBE2I->TRIM27	1	0.85
UBE2I->PML	1	0.845
UBE2I->MDM2	1	0.901
UBE2I->SMAD4	1	0.914
UBE2I->LMNA	1	0.839
UBE2I->JUN	1	0.913
UBE2I->HDAC5	1	0.881
PLSCR1->ZBTB16	1	0.859
PLSCR1->EP300	1	0.905
PLSCR1->EGFR	1	0.908
SYNCRIP->SIRT1	1	0.824
PTK2B->EGFR	1	0.859
PRKAR1A->EGFR	1	0.84
ANXA2->PCNA	1	0.795
TCF3->RB1	1	0.872
TCF3->CREBBP	1	0.879
SHANK2->PIK3R1	1	0.91
SIRT1->HDAC4	1	0.882
SIRT1->KAT2B	1	0.822
SIRT1->VDR	1	0.873
SIRT1->TP73	1	0.879
SIRT1->TP53	1	0.904
SIRT1->RELA	1	0.873
SIRT1->RB1	1	0.901
SIRT1->RARA	1	0.903
SIRT1->PML	1	0.835
SIRT1->PIK3R1	1	0.907
SIRT1->NPM1	1	0.822
SIRT1->NFKB1	1	0.887
SIRT1->MYC	1	0.902
SIRT1->JUN	1	0.902
SIRT1->HSPA9	1	0.885
SIRT1->HDAC2	1	0.889
SIRT1->EIF2C1	1	0.877
SIRT1->XRCC6	1	0.886
SIRT1->MTOR	1	0.876
SIRT1->FHL2	1	0.823
SIRT1->AKT1	1	0.897
SIRT1->EP300	1	0.908
SIRT1->E2F1	1	0.869
SIRT1->CTNNB1	1	0.908
SIRT1->CSNK2A1	1	0.844
SIRT1->CDK6	1	0.889
PIN1->HDAC3	1	0.844
PIN1->TP53	1	0.839
PIN1->MYC	1	0.842
PIN1->JUN	1	0.85
MLH1->MYC	1	0.904
CREB1->TP53	1	0.887
CREB1->BRCA1	1	0.88
CREB1->MYC	1	0.873
CREB1->JUN	1	0.906
CREB1->HDAC2	1	0.901
CREB1->HDAC1	1	0.921
CREB1->EP300	1	0.921
CREB1->CREBBP	1	0.93
SHC1->YWHAZ	1	0.879
SHC1->STAT5A	1	0.852
SHC1->SHC1	1	0.914
SHC1->PTK2	1	0.856
SHC1->MAPK1	1	0.906
SHC1->PLSCR1	1	0.884
SHC1->PLCG1	1	0.916
SHC1->PIK3R1	1	0.932
SHC1->NPM1	1	0.831
SHC1->LRP1	1	0.887
SHC1->HSPA1B	1	0.877
SHC1->HSPA1A	1	0.878
SHC1->HIF1A	1	0.929
SHC1->GRB2	1	0.937
SHC1->ABL1	1	0.828
SHC1->ERBB2	1	0.907
SHC1->EGFR	1	0.922
SHC1->CRK	1	0.901
SHC1->CALCOCO2	1	0.894
CALCOCO2->MYC	1	0.871
KRT18->EP300	1	0.81

::::::::::::::
CDKN2A->E2F1
::::::::::::::

NR3C1->TBP	1	0.857
NR3C1->MDM2	1	0.864
NR3C1->HDAC1	1	0.889
NR3C1->CREBBP	1	0.896
MGMT->CREBBP	1	0.913
GNB2L1->RB1	1	0.908
SMARCA4->RB1	1	0.859
SMARCA4->MYC	1	0.846
SMARCA4->HDAC1	1	0.872
SMARCA4->CREBBP	1	0.878
HTT->CTNNB1	1	0.902
HTT->CREBBP	1	0.902
CDK6->CCND1	1	0.848
CDK6->RBL1	1	0.816
CDK6->RB1	1	0.926
CDK6->PPP2CA	1	0.847
CDK6->PML	1	0.838
CDK6->MYC	1	0.883
CDK6->SIRT1	1	0.879
CDK6->CDKN2A	1	0.753
CDK6->CDKN1A	1	0.904
SRC->HDAC3	1	0.907
SRC->STAT3	1	0.9
SRC->SP1	1	0.877
SRC->RARA	1	0.915
SRC->SMAD3	1	0.915
SRC->EP300	1	0.915
SRC->CREBBP	1	0.921
PPP1CC->MAPK1	1	0.877
PPP1CC->HDAC1	1	0.881
PPP1CC->GSK3B	1	0.813
PPP1CC->CDK2	1	0.857
KAT2B->RB1	1	0.881
KAT2B->E2F1	1	0.811
SP1->RARA	3	0.899
SP1->EGFR	3	0.902
SP1->E2F1	3	0.854
SP1->CDKN2A	3	0.774
SP1->CDKN1A	3	0.888
SP1->NCOR2	1	0.835
SP1->HDAC3	1	0.892
SP1->TP53	1	0.9
SP1->TBP	1	0.872
SP1->STAT3	1	0.88
SP1->BRCA1	1	0.873
SP1->SRC	1	0.877
SP1->SP1	1	0.861
SP1->RB1	1	0.891
SP1->RARA	1	0.899
SP1->NFKB1	1	0.883
SP1->MYC	1	0.898
SP1->SMAD4	1	0.897
SP1->SMAD3	1	0.897
SP1->SMAD2	1	0.884
SP1->JUN	1	0.894
SP1->HSP90AA1	1	0.881
SP1->HIF1A	1	0.915
SP1->HDAC2	1	0.882
SP1->HDAC1	1	0.904
SP1->HTT	1	0.879
SP1->ABL1	1	0.829
SP1->CBX5	1	0.88
SP1->EP300	1	0.901
SP1->E2F1	1	0.854
SP1->MAPK14	1	0.856
SP1->PARP1	1	0.833
SP1->CREBBP	1	0.908
SP1->CDKN2A	1	0.774
SMAD4->HDAC1	1	0.919
CDK4->SETDB1	1	0.841
CDK4->ZBTB16	1	0.82
CDK4->BRCA1	1	0.844
CDK4->SP1	1	0.798
CDK4->PCNA	1	0.875
CDK4->MYC	1	0.841
CDK4->HSP90AA1	1	0.862
CDK4->HSPA8	1	0.855
CDK4->CDKN1A	1	0.852
HSP90AA1->KIAA0101	1	0.897
HSP90AA1->IKBKG	1	0.87
HSP90AA1->CALM3	1	0.858
HSP90AA1->CALM2	1	0.883
HSP90AA1->CALM1	1	0.875
HSP90AA1->SUMO1	1	0.893
HSP90AA1->TRAF2	1	0.884
HSP90AA1->TP53	1	0.924
HSP90AA1->STAT3	1	0.902
HSP90AA1->SRC	1	0.9
HSP90AA1->SP1	1	0.884
HSP90AA1->RELA	1	0.884
HSP90AA1->RAF1	1	0.878
HSP90AA1->NFKB1	1	0.902
HSP90AA1->MYC	1	0.923
HSP90AA1->MGMT	1	0.863
HSP90AA1->MDM2	1	0.903
HSP90AA1->ARRB1	1	0.897
HSP90AA1->JUN	1	0.918
HSP90AA1->IKBKB	1	0.855
HSP90AA1->HSP90AA1	1	0.901
HSP90AA1->HSPA8	1	0.899
HSP90AA1->HSPA1B	1	0.887
HSP90AA1->HSPA1A	1	0.888
HSP90AA1->HIF1A	1	0.934
HSP90AA1->HCFC1	1	0.841
HSP90AA1->NR3C1	1	0.885
HSP90AA1->SIN3A	1	0.894
HSP90AA1->ABL1	1	0.845
HSP90AA1->AKT2	1	0.883
HSP90AA1->AKT1	1	0.911
HSP90AA1->ERBB2	1	0.9
HSP90AA1->EGFR	1	0.922
HSP90AA1->CSNK2A1	1	0.855
HSP90AA1->CHUK	1	0.863
HSP90AA1->CDKN2A	1	0.791
HSP90AA1->CDKN1A	1	0.906
HSP90AA1->CDK9	1	0.882
HSP90AA1->CDK4	1	0.893
HSP90AA1->HDAC5	1	0.883
HSP90AA1->HDAC6	1	0.88
RUVBL1->MYC	1	0.875
RUVBL1->CREBBP	1	0.905
HSPA1A->MYC	1	0.879
HSPA1A->GSK3B	1	0.878
HSPA1A->YWHAQ	1	0.871
SIN3A->TBP	1	0.854
SIN3A->HDAC1	1	0.882
NFKB1->HDAC1	1	0.869
NFKB1->GSK3B	1	0.829
NFKB1->E2F1	1	0.808
TBP->TBP	1	0.881
TBP->RB1	1	0.905
TBP->MYC	1	0.887
TBP->MDM2	1	0.887
TBP->HDAC1	1	0.909
TBP->E2F1	1	0.873
TBP->CREBBP	1	0.915
MAPK14->RB1	1	0.895
ACTG1->NFKB1	1	0.895
ACTG1->MYC	1	0.8
YWHAH->YWHAQ	1	0.908
SETDB1->SKIL	1	0.899
SETDB1->MDM2	1	0.893
SETDB1->HDAC1	1	0.915
SETDB1->AKT1	1	0.911
SETDB1->CDKN1A	1	0.9
CALM1->MYC	1	0.914
CALM1->YWHAQ	1	0.901
HDAC3->STAT3	1	0.899
HDAC3->SP1	1	0.875
HDAC3->RB1	1	0.91
HDAC3->RARA	1	0.912
HDAC3->MYC	1	0.898
HDAC3->AKT1	1	0.906
HDAC3->EP300	1	0.914
HDAC3->CREBBP	1	0.92
RBL1->E2F1	1	0.795
CDK9->RB1	1	0.881
CDK9->MYC	1	0.871
TRAF2->GSK3B	1	0.889
GSK3B->VIM	1	0.919
GSK3B->TP53	1	0.924
GSK3B->NFKB1	1	0.919
GSK3B->MYC	1	0.921
GSK3B->SMAD3	1	0.924
GSK3B->AKT1	1	0.924
GSK3B->E2F1	1	0.893
GSK3B->CTNNB1	1	0.935
ARRB1->MDM2	1	0.887
ARRB1->YWHAQ	1	0.885
HIF1A->HDAC3	1	0.876
HIF1A->TP53	1	0.88
HIF1A->STAT3	1	0.872
HIF1A->SP1	1	0.845
HIF1A->MYC	1	0.878
HIF1A->MDM2	1	0.871
HIF1A->HSP90AA1	1	0.872
HIF1A->HDAC1	1	0.886
HIF1A->EP300	1	0.883
HIF1A->CREBBP	1	0.891
SUMO1->MDM2	1	0.873
YWHAE->TBP	1	0.87
YWHAE->MYC	1	0.873
YWHAE->YWHAQ	1	0.864
GRB2->YWHAQ	1	0.857
CTBP1->CREBBP	1	0.889
YWHAQ->MYC	1	0.902
YWHAQ->MDM2	1	0.887
YWHAQ->E2F1	1	0.857
TSG101->MDM2	1	0.862
IKBKB->CREBBP	1	0.912
NCOR2->E2F1	1	0.832
COPS5->MDM2	1	0.89
COPS5->GSK3B	1	0.894
COPS5->CTNNB1	1	0.913
CREBBP->NCOR2	1	0.858
CREBBP->HDAC3	1	0.911
CREBBP->TP53	1	0.923
CREBBP->TBP	1	0.894
CREBBP->STAT3	1	0.903
CREBBP->SRC	1	0.899
CREBBP->SP1	1	0.884
CREBBP->RARA	1	0.917
CREBBP->MYC	1	0.919
CREBBP->MDM2	1	0.905
CREBBP->SMAD3	1	0.92
CREBBP->SMAD2	1	0.908
CREBBP->JUN	1	0.913
CREBBP->HIF1A	1	0.939
CREBBP->HDAC1	1	0.925
CREBBP->XRCC6	1	0.902
CREBBP->AKT1	1	0.911
CREBBP->EP300	1	0.922
CREBBP->E2F1	1	0.878
CREBBP->CTNNB1	1	0.925
CREBBP->CREBBP	1	0.927
CREBBP->CDKN1A	1	0.912
TRIM27->RB1	1	0.882
SKIL->RB1	1	0.916
SKIL->HDAC1	1	0.915
HSPA8->HDAC3	1	0.882
HSPA8->RUVBL1	1	0.848
HSPA8->IKBKG	1	0.821
HSPA8->YWHAH	1	0.877
HSPA8->TRAF2	1	0.845
HSPA8->TP53	1	0.883
HSPA8->BRCA1	1	0.86
HSPA8->SUMO2	1	0.854
HSPA8->RELA	1	0.852
HSPA8->RAF1	1	0.85
HSPA8->PPP1CA	1	0.847
HSPA8->NFKBIA	1	0.871
HSPA8->NFKB1	1	0.876
HSPA8->ATP1A1	1	0.867
HSPA8->MYC	1	0.882
HSPA8->MDM2	1	0.869
HSPA8->ARRB1	1	0.863
HSPA8->HSP90AA1	1	0.869
HSPA8->HTT	1	0.863
HSPA8->GRB2	1	0.904
HSPA8->ABL1	1	0.796
HSPA8->EGFR	1	0.891
HSPA8->YWHAQ	1	0.86
HSPA8->CDKN2A	1	0.738
SFN->MDM2	1	0.892
SFN->AKT1	1	0.908
SFN->YWHAQ	1	0.885
ABL1->RB1	1	0.927
ABL1->MDM2	1	0.909
HDAC5->HDAC1	1	0.895
HDAC5->YWHAQ	1	0.873
TP73->RB1	1	0.83
VIM->MDM2	1	0.901
VIM->HDAC1	1	0.921
VIM->GSK3B	1	0.899
VIM->AKT1	1	0.917
VIM->YWHAQ	1	0.891
HSPA4->HDAC1	1	0.821
ZBTB16->RB1	1	0.89
BRCA1->RB1	1	0.886
BRCA1->MYC	1	0.89
BRCA1->HDAC1	1	0.902
BRCA1->CREBBP	1	0.905
EP300->NCOR2	1	0.853
EP300->HDAC3	1	0.905
EP300->TP53	1	0.915
EP300->TBP	1	0.89
EP300->STAT3	1	0.9
EP300->SRC	1	0.892
EP300->SP1	1	0.877
EP300->RB1	1	0.91
EP300->RARA	1	0.914
EP300->MAPK1	1	0.898
EP300->PCNA	1	0.907
EP300->NFKB1	1	0.905
EP300->MYC	1	0.912
EP300->MDM2	1	0.901
EP300->SMAD4	1	0.909
EP300->SMAD3	1	0.915
EP300->SMAD2	1	0.909
EP300->JUN	1	0.907
EP300->HIF1A	1	0.933
EP300->HDAC1	1	0.918
EP300->XRCC6	1	0.897
EP300->SIRT1	1	0.88
EP300->AKT1	1	0.909
EP300->EP300	1	0.915
EP300->PARP1	1	0.853
EP300->CREBBP	1	0.921
EP300->CDKN1A	1	0.914
EP300->CDK2	1	0.883
EP300->HDAC6	1	0.884
HDAC6->GSK3B	1	0.904
KPNA2->MYC	1	0.855
CSNK2A1->HDAC1	1	0.91
CSNK2A1->CREBBP	1	0.914
CDKN2A->KIAA0101	1	0.871
CDKN2A->TUBA1A	1	0.873
CDKN2A->TP53	1	0.901
CDKN2A->ACTG1	1	0.824
CDKN2A->SP1	1	0.863
CDKN2A->SMARCA4	1	0.809
CDKN2A->ACTB	1	0.874
CDKN2A->CCND1	1	0.827
CDKN2A->PPP1CC	1	0.838
CDKN2A->PCNA	1	0.907
CDKN2A->NPM1	1	0.822
CDKN2A->MDM2	1	0.895
CDKN2A->HSP90AA1	1	0.895
CDKN2A->HSPA9	1	0.898
CDKN2A->HSPA8	1	0.902
CDKN2A->HSPA4	1	0.845
CDKN2A->GAPDH	1	0.79
CDKN2A->FN1	1	0.88
CDKN2A->E2F1	1	0.872
CDKN2A->DAXX	1	0.803
CDKN2A->RUVBL2	1	0.903
CDKN2A->KAT5	1	0.796
CDKN2A->CDKN2A	1	0.784
CDKN2A->CDK6	1	0.919
CDKN2A->PSME3	1	0.83
CDKN2A->CDK4	1	0.912
RB1->HDAC3	1	0.912
RB1->ZBTB16	1	0.887
RB1->VDR	1	0.894
RB1->TP53	1	0.91
RB1->TBP	1	0.9
RB1->STAT3	1	0.909
RB1->BRCA1	1	0.894
RB1->SP1	1	0.875
RB1->SKIL	1	0.9
RB1->RB1	1	0.924
RB1->RAF1	1	0.892
RB1->MYC	1	0.901
RB1->MDM2	1	0.904
RB1->JUN	1	0.918
RB1->HDAC2	1	0.907
RB1->HDAC1	1	0.923
RB1->CBX5	1	0.898
RB1->SIRT1	1	0.888
RB1->EP300	1	0.921
RB1->E2F3	1	0.896
RB1->E2F1	1	0.896
RB1->MAPK14	1	0.885
RB1->GNB2L1	1	0.89
RB1->CDK6	1	0.908
RB1->CDK2	1	0.891
CTNNB1->NFKB1	1	0.924
CTNNB1->SMAD3	1	0.932
CTNNB1->SMAD2	1	0.923
CTNNB1->HDAC1	1	0.939
CTNNB1->GSK3B	1	0.922
CTNNB1->SIRT1	1	0.906
CTNNB1->CREBBP	1	0.943
MAPK1->TP53	1	0.924
MAPK1->RARA	1	0.932
MAPK1->RAF1	1	0.9
MAPK1->MYC	1	0.925
MAPK1->SMAD3	1	0.923
MAPK1->JUN	1	0.933
MAPK1->EP300	1	0.935
ATP1A1->MYC	1	0.896
SMAD2->TP53	1	0.912
SMAD2->SP1	1	0.87
SMAD2->SKIL	1	0.898
SMAD2->MYC	1	0.91
SMAD2->SMAD3	1	0.909
SMAD2->SMAD2	1	0.901
SMAD2->JUN	1	0.917
SMAD2->HDAC1	1	0.923
SMAD2->AKT1	1	0.913
SMAD2->EP300	1	0.921
SMAD2->CTNNB1	1	0.92
SMAD2->CREBBP	1	0.929
CDKN1A->NCOR2	1	0.868
CDKN1A->VIM	1	0.911
CDKN1A->TP53	1	0.914
CDKN1A->STAT3	1	0.912
CDKN1A->PCNA	1	0.918
CDKN1A->MDM2	1	0.906
CDKN1A->JUN	1	0.922
CDKN1A->HSP90AA1	1	0.905
CDKN1A->HDAC2	1	0.909
CDKN1A->HDAC1	1	0.925
CDKN1A->EP300	1	0.924
CDKN1A->PARP1	1	0.858
CDKN1A->CREBBP	1	0.932
CDKN1A->GNB2L1	1	0.887
CDKN1A->CDK6	1	0.924
CDKN1A->CDK2	1	0.903
CDKN1A->HDAC6	1	0.891
JUN->TP53	3	0.898
JUN->HDAC3	1	0.894
JUN->TBP	1	0.881
JUN->STAT3	1	0.89
JUN->SP1	1	0.865
JUN->RB1	1	0.902
JUN->MAPK1	1	0.89
JUN->MYC	1	0.887
JUN->MDM2	1	0.889
JUN->SMAD3	1	0.903
JUN->JUN	1	0.898
JUN->HSP90AA1	1	0.891
JUN->HDAC1	1	0.908
JUN->SIRT1	1	0.87
JUN->EP300	1	0.906
JUN->CREBBP	1	0.913
JUN->CDKN1A	1	0.889
RUVBL2->RUVBL1	1	0.831
RUVBL2->PCNA	1	0.866
RUVBL2->NFKB1	1	0.859
RUVBL2->MYC	1	0.851
RUVBL2->MLH1	1	0.829
RUVBL2->HIF1A	1	0.88
RUVBL2->HDAC2	1	0.856
RUVBL2->HDAC1	1	0.876
RUVBL2->EP300	1	0.875
RUVBL2->CTNNB1	1	0.875
RUVBL2->YWHAQ	1	0.839
RUVBL2->TRIM28	1	0.826
HDAC2->RB1	1	0.883
HDAC2->MYC	1	0.887
HDAC2->HDAC1	1	0.895
HDAC2->SIRT1	1	0.853
HDAC2->CREBBP	1	0.9
CALM2->MYC	1	0.914
CALM2->AKT1	1	0.912
CALM2->YWHAQ	1	0.9
HSPA9->IKBKG	1	0.832
HSPA9->TRAF2	1	0.854
HSPA9->TP53	1	0.886
HSPA9->SUMO2	1	0.859
HSPA9->RELA	1	0.855
HSPA9->NFKBIA	1	0.866
HSPA9->NFKB1	1	0.878
HSPA9->ARRB1	1	0.866
HSPA9->SIRT1	1	0.855
HSPA9->AKT1	1	0.884
HSPA9->EGFR	1	0.892
HSPA9->CHUK	1	0.824
HSPA9->CDKN2A	1	0.753
MAPK3->MYC	1	0.884
EGFR->CALM2	1	0.887
EGFR->CALM1	1	0.88
EGFR->YWHAE	1	0.927
EGFR->STAT3	1	0.92
EGFR->SRC	1	0.903
EGFR->PIK3R1	1	0.944
EGFR->PCNA	1	0.926
EGFR->ATP1A1	1	0.922
EGFR->HSP90AA1	1	0.917
EGFR->HSPA8	1	0.924
EGFR->HTT	1	0.911
EGFR->ABL1	1	0.869
EGFR->ERBB2	1	0.935
EGFR->EGFR	1	0.929
EGFR->CTNNB1	1	0.935
EGFR->MAPK14	1	0.912
EGFR->YWHAQ	1	0.91
EGFR->HDAC6	1	0.913
XRCC6->TP53	1	0.905
XRCC6->MYC	1	0.901
XRCC6->MDM2	1	0.885
XRCC6->SMAD3	1	0.901
XRCC6->SIRT1	1	0.868
XRCC6->EP300	1	0.907
XRCC6->CREBBP	1	0.912
PML->RB1	1	0.897
PML->MYC	1	0.871
PML->HDAC1	1	0.903
PML->CREBBP	1	0.909
EIF2C2->TP53	1	0.902
PIK3R1->SIRT1	1	0.875
TP53->KAT2B	3	0.836
TP53->TP53	3	0.898
TP53->RB1	3	0.907
TP53->PCNA	3	0.905
TP53->MYC	3	0.896
TP53->MDM2	3	0.897
TP53->SFN	3	0.88
TP53->GNB2L1	3	0.868
TP53->CDKN1A	3	0.924
TP53->CDC42	1	0.885
TP53->KAT2B	1	0.836
TP53->HDAC3	1	0.896
TP53->YWHAE	1	0.909
TP53->VDR	1	0.879
TP53->SUMO1	1	0.879
TP53->UBE2I	1	0.895
TP53->TSG101	1	0.891
TP53->TP53	1	0.898
TP53->TBP	1	0.887
TP53->BRCA1	1	0.883
TP53->SP1	1	0.866
TP53->SUMO2	1	0.878
TP53->BCR	1	0.815
TP53->TRIM27	1	0.833
TP53->RB1	1	0.907
TP53->MAPK3	1	0.857
TP53->MAPK1	1	0.897
TP53->PPP1CA	1	0.886
TP53->PML	1	0.835
TP53->PLK1	1	0.894
TP53->NFKBIA	1	0.871
TP53->MYC	1	0.896
TP53->MDM2	1	0.897
TP53->SMAD3	1	0.903
TP53->SMAD2	1	0.917
TP53->KPNA2	1	0.877
TP53->IKBKB	1	0.834
TP53->HSP90AA1	1	0.898
TP53->HSPA9	1	0.902
TP53->HSPA8	1	0.904
TP53->HSPA1B	1	0.876
TP53->HSPA1A	1	0.877
TP53->HIF1A	1	0.916
TP53->HDAC2	1	0.905
TP53->HDAC1	1	0.906
TP53->HTT	1	0.891
TP53->GSK3B	1	0.896
TP53->NR3C1	1	0.882
TP53->SFN	1	0.88
TP53->EIF2C2	1	0.906
TP53->SIN3A	1	0.896
TP53->XRCC6	1	0.89
TP53->ABL1	1	0.848
TP53->MTOR	1	0.893
TP53->SIRT1	1	0.874
TP53->EP300	1	0.903
TP53->CTBP1	1	0.845
TP53->PARP1	1	0.849
TP53->CREBBP	1	0.911
TP53->CREB1	1	0.86
TP53->COPS5	1	0.898
TP53->KAT5	1	0.791
TP53->CDKN2A	1	0.803
TP53->CDKN1A	1	0.924
TP53->CDK2	1	0.884
TP53->TRIM28	1	0.88
TP53->HDAC5	1	0.874
AKT2->GSK3B	1	0.896
MTOR->STAT3	1	0.903
MTOR->GSK3B	1	0.897
MTOR->SIRT1	1	0.882
MTOR->AKT1	1	0.917
MTOR->YWHAQ	1	0.884
PARP1->E2F1	1	0.836
ERBB2->STAT3	1	0.915
ERBB2->HSP90AA1	1	0.91
ERBB2->CTNNB1	1	0.929
CCND1->RB1	1	0.852
CCND1->HDAC1	1	0.838
AKT1->NCOR2	1	0.887
AKT1->HDAC3	1	0.929
AKT1->CALM2	1	0.901
AKT1->VIM	1	0.924
AKT1->RAF1	1	0.913
AKT1->MDM2	1	0.924
AKT1->SMAD4	1	0.93
AKT1->SMAD3	1	0.932
AKT1->SMAD2	1	0.926
AKT1->HSP90AA1	1	0.922
AKT1->GSK3B	1	0.928
AKT1->MTOR	1	0.921
AKT1->SIRT1	1	0.907
AKT1->AKT1	1	0.933
AKT1->EP300	1	0.936
AKT1->CREBBP	1	0.942
AKT1->CHUK	1	0.919
RARA->SMAD3	3	0.921
RARA->SP1	1	0.887
RARA->RARA	1	0.924
RARA->SIRT1	1	0.894
RARA->EP300	1	0.925
RARA->CREBBP	1	0.931
HDAC1->VIM	1	0.891
HDAC1->TP53	1	0.898
HDAC1->TBP	1	0.873
HDAC1->STAT3	1	0.883
HDAC1->SP1	1	0.861
HDAC1->SKIL	1	0.877
HDAC1->RB1	1	0.893
HDAC1->NFKB1	1	0.888
HDAC1->MYC	1	0.896
HDAC1->MDM2	1	0.885
HDAC1->SMAD3	1	0.899
HDAC1->SMAD2	1	0.894
HDAC1->JUN	1	0.891
HDAC1->HIF1A	1	0.916
HDAC1->HDAC1	1	0.902
HDAC1->CBX5	1	0.883
HDAC1->EP300	1	0.899
HDAC1->E2F1	1	0.853
HDAC1->CTNNB1	1	0.906
HDAC1->CREBBP	1	0.905
HDAC1->CDKN1A	1	0.899
MDM2->SETDB1	1	0.878
MDM2->KAT2B	1	0.814
MDM2->CUL1	1	0.856
MDM2->VIM	1	0.885
MDM2->SUMO1	1	0.886
MDM2->UBE2I	1	0.901
MDM2->TP73	1	0.889
MDM2->TP53	1	0.921
MDM2->TBP	1	0.882
MDM2->SUMO2	1	0.894
MDM2->RPL31	1	0.871
MDM2->ACTB	1	0.867
MDM2->RB1	1	0.901
MDM2->PML	1	0.835
MDM2->PLK1	1	0.87
MDM2->PCNA	1	0.896
MDM2->MDM2	1	0.892
MDM2->ARRB1	1	0.886
MDM2->JUN	1	0.911
MDM2->HSP90AA1	1	0.89
MDM2->HSPA8	1	0.884
MDM2->HIF1A	1	0.929
MDM2->HDAC1	1	0.923
MDM2->NR3C1	1	0.87
MDM2->XRCC6	1	0.895
MDM2->ABL1	1	0.832
MDM2->AKT1	1	0.898
MDM2->EP300	1	0.92
MDM2->E2F1	1	0.863
MDM2->CREBBP	1	0.925
MDM2->COPS5	1	0.872
MDM2->YWHAQ	1	0.895
MDM2->KAT5	1	0.802
MDM2->CDKN2A	1	0.772
MDM2->CDKN1A	1	0.89
MDM2->CDK9	1	0.87
MDM2->TRIM28	1	0.861
GAPDH->MDM2	1	0.855
GAPDH->GSK3B	1	0.856
MYC->HDAC3	3	0.903
MYC->RARA	3	0.917
MYC->MYC	3	0.897
MYC->MDM2	3	0.9
MYC->JUN	3	0.905
MYC->GSK3B	3	0.898
MYC->CBX5	3	0.908
MYC->SIRT1	3	0.881
MYC->E2F1	3	0.888
MYC->PARP1	3	0.858
MYC->CDKN1A	3	0.924
MYC->NCOR2	1	0.868
MYC->HDAC3	1	0.903
MYC->CUL1	1	0.884
MYC->TP53	1	0.9
MYC->TBP	1	0.898
MYC->SP1	1	0.868
MYC->RB1	1	0.916
MYC->RAF1	1	0.899
MYC->MAPK1	1	0.909
MYC->PLK1	1	0.907
MYC->ATP1A1	1	0.907
MYC->MYC	1	0.897
MYC->MLH1	1	0.903
MYC->SMAD3	1	0.905
MYC->SMAD2	1	0.918
MYC->JUN	1	0.905
MYC->HSP90AA1	1	0.901
MYC->HDAC1	1	0.908
MYC->GSK3B	1	0.898
MYC->SIRT1	1	0.881
MYC->EP300	1	0.904
MYC->CREBBP	1	0.913
MYC->YWHAQ	1	0.89
MYC->CDK6	1	0.925
MYC->TRIM28	1	0.907
SMARCAD1->HDAC1	1	0.897
KAT5->MYC	1	0.847
KAT5->HDAC1	1	0.864
KAT5->E2F1	1	0.829
KAT5->CREBBP	1	0.868
CUL1->E2F1	1	0.821
HCFC1->E2F1	1	0.783
SUMO2->MYC	1	0.869
SUMO2->MDM2	1	0.863
SUMO2->HDAC1	1	0.877
DAXX->HDAC1	1	0.868
DAXX->CREBBP	1	0.876
PSME3->MDM2	1	0.827
TRIM28->MYC	1	0.847
TRIM28->E2F1	1	0.799
TRIM28->CREBBP	1	0.901
SMAD3->TP53	1	0.924
SMAD3->SP1	1	0.888
SMAD3->SKIL	1	0.899
SMAD3->MAPK1	1	0.905
SMAD3->MYC	1	0.921
SMAD3->SMAD3	1	0.923
SMAD3->SMAD2	1	0.909
SMAD3->JUN	1	0.92
SMAD3->HDAC1	1	0.929
SMAD3->GSK3B	1	0.909
SMAD3->AKT1	1	0.914
SMAD3->EP300	1	0.926
SMAD3->CTNNB1	1	0.93
SMAD3->CREBBP	1	0.932
CDK2->RB1	1	0.913
CDK2->EP300	1	0.908
CDK2->E2F1	1	0.831
PRKDC->MYC	1	0.86
RPL31->MDM2	1	0.9
CALM3->MYC	1	0.91
RELA->TBP	1	0.857
RELA->MYC	1	0.877
RELA->HDAC1	1	0.886
RELA->GSK3B	1	0.864
RELA->CREBBP	1	0.893
PPP2CA->MYC	1	0.875
ACTB->RUVBL1	1	0.865
ACTB->MGMT	1	0.844
ACTB->MDM2	1	0.883
ACTB->SMAD3	1	0.893
ACTB->HSPA8	1	0.882
ACTB->CBX5	1	0.871
ACTB->AKT1	1	0.897
ACTB->EP300	1	0.905
ACTB->YWHAQ	1	0.874
ACTB->CDKN1A	1	0.879
CHUK->CREBBP	1	0.911
STAT3->CTNNB1	3	0.924
STAT3->HDAC3	1	0.914
STAT3->STAT3	1	0.907
STAT3->SP1	1	0.88
STAT3->RB1	1	0.921
STAT3->NFKB1	1	0.908
STAT3->JUN	1	0.92
STAT3->HSP90AA1	1	0.905
STAT3->HDAC1	1	0.925
STAT3->EP300	1	0.924
STAT3->CREBBP	1	0.93
STAT3->CDKN1A	1	0.906
E2F1->BRCA1	3	0.86
E2F1->MYC	3	0.849
E2F1->CBX5	3	0.858
E2F1->E2F1	3	0.821
E2F1->NCOR2	1	0.806
E2F1->CUL1	1	0.824
E2F1->TBP	1	0.864
E2F1->SP1	1	0.818
E2F1->RB1	1	0.902
E2F1->NFKB1	1	0.876
E2F1->MDM2	1	0.87
E2F1->HDAC1	1	0.895
E2F1->GSK3B	1	0.836
E2F1->SIRT1	1	0.851
E2F1->PARP1	1	0.821
E2F1->CREBBP	1	0.905
E2F1->YWHAQ	1	0.843
E2F1->CDK2	1	0.83
E2F3->E2F1	3	0.781
E2F3->RB1	1	0.888
VDR->RB1	1	0.875
VDR->CREBBP	1	0.896
HSPA1B->MYC	1	0.877
HSPA1B->GSK3B	1	0.876
HSPA1B->YWHAQ	1	0.869
TUBA1A->MYC	1	0.83
TUBA1A->HSP90AA1	1	0.848
TUBA1A->GSK3B	1	0.81
TUBA1A->YWHAQ	1	0.815
TUBA1A->CDKN1A	1	0.834
NPM1->RB1	1	0.865
NPM1->MDM2	1	0.842
NPM1->HDAC1	1	0.869
NPM1->SIRT1	1	0.823
NFKBIA->HDAC1	1	0.907
BCR->RB1	1	0.899
CBX5->RB1	1	0.901
PLK1->MYC	1	0.905
PLK1->MDM2	1	0.895
PLK1->CTNNB1	1	0.918
KIAA0101->YWHAB	1	0.859
KIAA0101->VIM	1	0.867
KIAA0101->TP53	1	0.863
KIAA0101->MAPK1	1	0.854
KIAA0101->PCNA	1	0.861
KIAA0101->HSP90AA1	1	0.855
KIAA0101->HDAC1	1	0.87
KIAA0101->XRCC6	1	0.851
KIAA0101->CBX5	1	0.859
KIAA0101->PARP1	1	0.805
KIAA0101->YWHAQ	1	0.849
KIAA0101->CDK2	1	0.84
KIAA0101->TRIM28	1	0.838
PPP1CA->RB1	1	0.876
PPP1CA->MYC	1	0.868
PPP1CA->GSK3B	1	0.863
EEF1A1->GSK3B	1	0.877
CDC42->CDKN1A	1	0.919
IKBKG->MYC	1	0.899
IKBKG->CREBBP	1	0.919
FN1->SKIL	1	0.875
FN1->RARA	1	0.9
FN1->MYC	1	0.861
FN1->SMAD4	1	0.878
FN1->EP300	1	0.896
FN1->EGFR	1	0.898
YWHAB->MYC	1	0.892
RAF1->RB1	1	0.917
RAF1->MYC	1	0.86
RAF1->AKT1	1	0.916
PCNA->SETDB1	1	0.896
PCNA->KIAA0101	1	0.883
PCNA->SUMO1	1	0.885
PCNA->RELA	1	0.883
PCNA->CCND1	1	0.888
PCNA->SMARCAD1	1	0.854
PCNA->PRKDC	1	0.859
PCNA->PCNA	1	0.91
PCNA->MGMT	1	0.874
PCNA->MDM2	1	0.901
PCNA->HDAC1	1	0.923
PCNA->XRCC6	1	0.899
PCNA->ABL1	1	0.836
PCNA->EP300	1	0.921
PCNA->EGFR	1	0.919
PCNA->EEF1A1	1	0.841
PCNA->E2F3	1	0.858
PCNA->PARP1	1	0.859
PCNA->RUVBL2	1	0.9
PCNA->KAT5	1	0.802
PCNA->CDKN2A	1	0.781
PCNA->CDKN1A	1	0.902
PCNA->CDK4	1	0.902
PCNA->CDK2	1	0.887
PCNA->HDAC5	1	0.875
UBE2I->TP53	1	0.918
UBE2I->MDM2	1	0.901
SIRT1->RB1	1	0.901
SIRT1->RARA	1	0.903
SIRT1->MYC	1	0.902
SIRT1->AKT1	1	0.897
SIRT1->EP300	1	0.908
SIRT1->E2F1	1	0.869
SIRT1->CTNNB1	1	0.908
SIRT1->CDK6	1	0.889
MLH1->MYC	1	0.904
CREB1->MYC	1	0.873
CREB1->HDAC1	1	0.921
CREB1->CREBBP	1	0.93

::::::::::::::
CDKN2A->E2F2
::::::::::::::

NR3C1->TP53	1	0.871
NR3C1->STAT3	1	0.868
NR3C1->JUN	1	0.88
NR3C1->HDAC1	1	0.889
NR3C1->EP300	1	0.887
MGMT->EP300	1	0.898
MGMT->CDK2	1	0.877
GNB2L1->RB1	1	0.908
GNB2L1->JUN	1	0.903
SMARCA4->HDAC3	1	0.852
SMARCA4->TP53	1	0.855
SMARCA4->STAT3	1	0.844
SMARCA4->RB1	1	0.859
SMARCA4->MYC	1	0.846
SMARCA4->HDAC1	1	0.872
HTT->TP53	1	0.887
CDK6->CCND1	1	0.848
CDK6->RBL1	1	0.816
CDK6->RB1	1	0.926
CDK6->PPP2CA	1	0.847
CDK6->PML	1	0.838
CDK6->MYC	1	0.883
CDK6->SIRT1	1	0.879
CDK6->CDKN1A	1	0.904
SRC->HDAC3	1	0.907
SRC->STAT3	1	0.9
SRC->BRCA1	1	0.889
SRC->SP1	1	0.877
SRC->RAF1	1	0.878
SRC->ABL1	1	0.849
SRC->EP300	1	0.915
SRC->GNB2L1	1	0.874
PPP1CC->TP53	1	0.835
PPP1CC->BRCA1	1	0.84
PPP1CC->MAPK1	1	0.877
PPP1CC->PCNA	1	0.888
PPP1CC->HDAC1	1	0.881
PPP1CC->CDK2	1	0.857
KAT2B->RB1	1	0.881
SP1->CCND1	3	0.845
SP1->RARA	3	0.899
SP1->EGFR	3	0.902
SP1->E2F1	3	0.854
SP1->CDKN1A	3	0.888
SP1->HDAC3	1	0.892
SP1->TP53	1	0.9
SP1->TBP	1	0.872
SP1->STAT3	1	0.88
SP1->BRCA1	1	0.873
SP1->SRC	1	0.877
SP1->SP1	1	0.861
SP1->CCND1	1	0.845
SP1->RB1	1	0.891
SP1->RARA	1	0.899
SP1->PPARG	1	0.808
SP1->PML	1	0.824
SP1->MYC	1	0.898
SP1->SMAD4	1	0.897
SP1->SMAD3	1	0.897
SP1->SMAD2	1	0.884
SP1->JUN	1	0.894
SP1->HSP90AA1	1	0.881
SP1->HIF1A	1	0.915
SP1->HDAC2	1	0.882
SP1->HDAC1	1	0.904
SP1->GRB2	1	0.913
SP1->ABL1	1	0.829
SP1->CBX5	1	0.88
SP1->EP300	1	0.901
SP1->E2F1	1	0.854
SP1->MAPK14	1	0.856
SP1->CREBBP	1	0.908
PPP2R2B->JUN	1	0.901
YY1->RB1	1	0.809
YY1->E2F2	1	0.633
SMAD4->SKIL	1	0.88
SMAD4->HDAC1	1	0.919
SMAD4->EP300	1	0.917
CDK4->SETDB1	1	0.841
CDK4->ZBTB16	1	0.82
CDK4->BRCA1	1	0.844
CDK4->SP1	1	0.798
CDK4->PPP1CA	1	0.809
CDK4->PCNA	1	0.875
CDK4->MYC	1	0.841
CDK4->HSP90AA1	1	0.862
CDK4->HSPA8	1	0.855
CDK4->CDKN1A	1	0.852
HSP90AA1->KIAA0101	1	0.897
HSP90AA1->IKBKG	1	0.87
HSP90AA1->CALM3	1	0.858
HSP90AA1->CALM2	1	0.883
HSP90AA1->CALM1	1	0.875
HSP90AA1->YWHAZ	1	0.9
HSP90AA1->SUMO1	1	0.893
HSP90AA1->TRAF2	1	0.884
HSP90AA1->TP53	1	0.924
HSP90AA1->STAT3	1	0.902
HSP90AA1->SRC	1	0.9
HSP90AA1->SP1	1	0.884
HSP90AA1->BCR	1	0.813
HSP90AA1->RELA	1	0.884
HSP90AA1->RAF1	1	0.878
HSP90AA1->PPP2R2B	1	0.889
HSP90AA1->NFKB1	1	0.902
HSP90AA1->MYC	1	0.923
HSP90AA1->MGMT	1	0.863
HSP90AA1->MDM2	1	0.903
HSP90AA1->ARRB1	1	0.897
HSP90AA1->JUN	1	0.918
HSP90AA1->IKBKB	1	0.855
HSP90AA1->HSP90AA1	1	0.901
HSP90AA1->HSPA8	1	0.899
HSP90AA1->HSPA1B	1	0.887
HSP90AA1->HSPA1A	1	0.888
HSP90AA1->HIF1A	1	0.934
HSP90AA1->NR3C1	1	0.885
HSP90AA1->SIN3A	1	0.894
HSP90AA1->ABL1	1	0.845
HSP90AA1->AKT1	1	0.911
HSP90AA1->ERBB2	1	0.9
HSP90AA1->EGFR	1	0.922
HSP90AA1->CDKN1A	1	0.906
HSP90AA1->CDK9	1	0.882
HSP90AA1->HDAC5	1	0.883
HSP90AA1->HDAC6	1	0.88
HSPA1A->TP53	1	0.887
HSPA1A->MYC	1	0.879
SIN3A->TP53	1	0.866
SIN3A->TBP	1	0.854
SIN3A->SKIL	1	0.849
SIN3A->HDAC1	1	0.882
NFKB1->HDAC3	1	0.857
NFKB1->STAT3	1	0.849
NFKB1->HDAC1	1	0.869
NFKB1->EP300	1	0.868
TBP->TP53	1	0.895
TBP->TBP	1	0.881
TBP->RB1	1	0.905
TBP->MYC	1	0.887
TBP->MDM2	1	0.887
TBP->JUN	1	0.902
TBP->HDAC1	1	0.909
TBP->CBX5	1	0.877
TBP->EP300	1	0.907
TBP->E2F1	1	0.873
MAPK14->RB1	1	0.895
YWHAH->RAF1	1	0.899
YWHAH->ABL1	1	0.855
SETDB1->SKIL	1	0.899
SETDB1->MDM2	1	0.893
SETDB1->HDAC2	1	0.896
SETDB1->HDAC1	1	0.915
SETDB1->CBX5	1	0.898
SETDB1->AKT1	1	0.911
TP63->TP53	1	0.881
CALM1->RAF1	1	0.894
CALM1->MYC	1	0.914
HDAC3->HDAC3	1	0.903
HDAC3->ZBTB16	1	0.879
HDAC3->TP53	1	0.907
HDAC3->STAT3	1	0.899
HDAC3->SP1	1	0.875
HDAC3->RB1	1	0.91
HDAC3->MYC	1	0.898
HDAC3->JUN	1	0.907
HDAC3->EP300	1	0.914
HDAC3->MAPK14	1	0.874
RBL1->RB1	1	0.875
CDK9->STAT3	1	0.866
CDK9->RB1	1	0.881
CDK9->MYC	1	0.871
TRAF2->EP300	1	0.906
GSK3B->TP53	1	0.924
GSK3B->PPP1CA	1	0.895
GSK3B->MYC	1	0.921
GSK3B->SMAD3	1	0.924
GSK3B->AKT1	1	0.924
GSK3B->E2F1	1	0.893
GSK3B->CTNNB1	1	0.935
ARRB1->MDM2	1	0.887
ARRB1->JUN	1	0.901
HIF1A->JUN	3	0.878
HIF1A->HDAC3	1	0.876
HIF1A->TP53	1	0.88
HIF1A->STAT3	1	0.872
HIF1A->SP1	1	0.845
HIF1A->MYC	1	0.878
HIF1A->MDM2	1	0.871
HIF1A->JUN	1	0.878
HIF1A->HDAC2	1	0.877
HIF1A->HDAC1	1	0.886
HIF1A->EP300	1	0.883
HIF1A->GNB2L1	1	0.848
SUMO1->TP53	1	0.884
SUMO1->MDM2	1	0.873
SUMO1->JUN	1	0.881
YWHAE->HDAC3	1	0.884
YWHAE->TP53	1	0.882
YWHAE->TBP	1	0.87
YWHAE->RAF1	1	0.859
YWHAE->MYC	1	0.873
GRB2->EP300	1	0.878
YWHAQ->RAF1	1	0.858
YWHAQ->MYC	1	0.902
YWHAQ->MDM2	1	0.887
TSG101->TP53	1	0.863
TSG101->EP300	1	0.884
IKBKB->STAT3	1	0.895
COPS5->TP53	1	0.903
COPS5->MDM2	1	0.89
COPS5->JUN	1	0.909
COPS5->MAPK14	1	0.87
COPS5->GNB2L1	1	0.867
CREBBP->HDAC3	1	0.911
CREBBP->VDR	1	0.883
CREBBP->TP53	1	0.923
CREBBP->TBP	1	0.894
CREBBP->STAT3	1	0.903
CREBBP->BRCA1	1	0.894
CREBBP->SP1	1	0.884
CREBBP->RARA	1	0.917
CREBBP->PPARG	1	0.838
CREBBP->PML	1	0.847
CREBBP->MYC	1	0.919
CREBBP->MDM2	1	0.905
CREBBP->SMAD3	1	0.92
CREBBP->SMAD2	1	0.908
CREBBP->JUN	1	0.913
CREBBP->HDAC2	1	0.906
CREBBP->HDAC1	1	0.925
CREBBP->AKT1	1	0.911
CREBBP->EP300	1	0.922
CREBBP->E2F1	1	0.878
CREBBP->CTNNB1	1	0.925
CREBBP->CREBBP	1	0.927
CREBBP->CDKN1A	1	0.912
TRIM27->RB1	1	0.882
HMGB1->RB1	1	0.857
SKIL->RB1	1	0.916
SKIL->HDAC1	1	0.915
SAT1->TP53	1	0.872
HSPA8->HDAC3	1	0.882
HSPA8->YWHAH	1	0.877
HSPA8->TRAF2	1	0.845
HSPA8->TP53	1	0.883
HSPA8->BRCA1	1	0.86
HSPA8->BCR	1	0.763
HSPA8->ACTB	1	0.849
HSPA8->CCND1	1	0.822
HSPA8->RAF1	1	0.85
HSPA8->PPP2R2B	1	0.856
HSPA8->PPP1CA	1	0.847
HSPA8->NFKBIA	1	0.871
HSPA8->NFKB1	1	0.876
HSPA8->ATP1A1	1	0.867
HSPA8->MYC	1	0.882
HSPA8->MDM2	1	0.869
HSPA8->ARRB1	1	0.863
HSPA8->HSP90AA1	1	0.869
HSPA8->HMGB1	1	0.808
HSPA8->HTT	1	0.863
HSPA8->GRB2	1	0.904
HSPA8->ABL1	1	0.796
HSPA8->EGFR	1	0.891
HSPA8->YWHAQ	1	0.86
SFN->TP53	1	0.901
SFN->RAF1	1	0.88
SFN->MDM2	1	0.892
ABL1->TP53	1	0.915
ABL1->RB1	1	0.927
ABL1->MDM2	1	0.909
HDAC5->HDAC3	1	0.887
HDAC5->TP53	1	0.887
HDAC5->HDAC1	1	0.895
HDAC5->CBX5	1	0.887
TP73->RB1	1	0.83
VIM->MDM2	1	0.901
VIM->HDAC1	1	0.921
HSPA4->HDAC3	1	0.805
HSPA4->HDAC1	1	0.821
ZBTB16->RB1	1	0.89
BRCA1->TP53	1	0.895
BRCA1->RB1	1	0.886
BRCA1->MYC	1	0.89
BRCA1->JUN	1	0.89
BRCA1->HDAC1	1	0.902
BRCA1->EP300	1	0.899
EP300->HDAC3	1	0.905
EP300->VDR	1	0.883
EP300->TP73	1	0.899
EP300->TP53	1	0.915
EP300->TBP	1	0.89
EP300->STAT3	1	0.9
EP300->BRCA1	1	0.89
EP300->SP1	1	0.877
EP300->CCND1	1	0.879
EP300->RB1	1	0.91
EP300->RARA	1	0.914
EP300->MAPK1	1	0.898
EP300->PPARG	1	0.832
EP300->PIK3R1	1	0.924
EP300->PCNA	1	0.907
EP300->MYC	1	0.912
EP300->MDM2	1	0.901
EP300->SMAD4	1	0.909
EP300->SMAD3	1	0.915
EP300->SMAD2	1	0.909
EP300->JUN	1	0.907
EP300->HDAC1	1	0.918
EP300->SIRT1	1	0.88
EP300->AKT1	1	0.909
EP300->EP300	1	0.915
EP300->MAPK14	1	0.879
EP300->CREBBP	1	0.921
EP300->CDKN1A	1	0.914
EP300->CDK2	1	0.883
HDAC6->EP300	1	0.923
CBX1->RB1	1	0.884
TGM2->RB1	1	0.893
NR4A1->EP300	1	0.886
KPNA2->JUN	1	0.884
PPARG->RB1	1	0.91
CDKN2A->KIAA0101	1	0.871
CDKN2A->TUBA1A	1	0.873
CDKN2A->YY1	1	0.802
CDKN2A->TP53	1	0.901
CDKN2A->SP1	1	0.863
CDKN2A->SMARCA4	1	0.809
CDKN2A->ACTB	1	0.874
CDKN2A->CCND1	1	0.827
CDKN2A->PPP1CC	1	0.838
CDKN2A->PCNA	1	0.907
CDKN2A->NPM1	1	0.822
CDKN2A->MDM2	1	0.895
CDKN2A->HSP90AA1	1	0.895
CDKN2A->HSPA9	1	0.898
CDKN2A->HSPA8	1	0.902
CDKN2A->HSPA4	1	0.845
CDKN2A->FN1	1	0.88
CDKN2A->E2F1	1	0.872
CDKN2A->DAXX	1	0.803
CDKN2A->RUVBL2	1	0.903
CDKN2A->KAT5	1	0.796
CDKN2A->CDKN2A	1	0.784
CDKN2A->CDK6	1	0.919
CDKN2A->PSME3	1	0.83
CDKN2A->CDK4	1	0.912
RB1->KAT2B	1	0.844
RB1->HDAC3	1	0.912
RB1->CBX4	1	0.842
RB1->L3MBTL2	1	0.878
RB1->ZBTB16	1	0.887
RB1->VDR	1	0.894
RB1->TP73	1	0.888
RB1->TP53	1	0.91
RB1->TGM2	1	0.859
RB1->TCF3	1	0.846
RB1->TBP	1	0.9
RB1->STAT3	1	0.909
RB1->BRCA1	1	0.894
RB1->SP1	1	0.875
RB1->SKIL	1	0.9
RB1->BCR	1	0.863
RB1->TRIM27	1	0.864
RB1->CCND1	1	0.904
RB1->RBL1	1	0.856
RB1->RB1	1	0.924
RB1->RAF1	1	0.892
RB1->PPP1CA	1	0.876
RB1->PPARG	1	0.855
RB1->PML	1	0.854
RB1->NPM1	1	0.846
RB1->MYC	1	0.901
RB1->MDM2	1	0.904
RB1->LMO2	1	0.844
RB1->LMNA	1	0.856
RB1->JUN	1	0.918
RB1->HMGB1	1	0.859
RB1->HDAC2	1	0.907
RB1->HDAC1	1	0.923
RB1->ABL1	1	0.835
RB1->CBX5	1	0.898
RB1->SIRT1	1	0.888
RB1->EP300	1	0.921
RB1->E2F3	1	0.896
RB1->E2F2	1	0.874
RB1->E2F1	1	0.896
RB1->MAPK14	1	0.885
RB1->CBX1	1	0.855
RB1->GNB2L1	1	0.89
RB1->CDK9	1	0.883
RB1->CDK6	1	0.908
RB1->CDK2	1	0.891
CTNNB1->HDAC1	1	0.939
CTNNB1->ABL1	1	0.868
CTNNB1->SIRT1	1	0.906
CTNNB1->CREBBP	1	0.943
MAPK1->TP53	1	0.924
MAPK1->CCND1	1	0.907
MAPK1->RARA	1	0.932
MAPK1->RAF1	1	0.9
MAPK1->PPP1CA	1	0.887
MAPK1->MYC	1	0.925
MAPK1->SMAD3	1	0.923
MAPK1->JUN	1	0.933
MAPK1->EP300	1	0.935
MAPK1->MAPK14	1	0.892
ATP1A1->MYC	1	0.896
SMAD2->TP53	1	0.912
SMAD2->SP1	1	0.87
SMAD2->SKIL	1	0.898
SMAD2->MYC	1	0.91
SMAD2->SMAD4	1	0.917
SMAD2->SMAD3	1	0.909
SMAD2->JUN	1	0.917
SMAD2->HDAC1	1	0.923
SMAD2->AKT1	1	0.913
SMAD2->EP300	1	0.921
SMAD2->CTNNB1	1	0.92
SMAD2->CREBBP	1	0.929
CDKN1A->ZBTB16	1	0.889
CDKN1A->VDR	1	0.904
CDKN1A->TP53	1	0.914
CDKN1A->STAT3	1	0.912
CDKN1A->PCNA	1	0.918
CDKN1A->MDM2	1	0.906
CDKN1A->JUN	1	0.922
CDKN1A->HSP90AA1	1	0.905
CDKN1A->HDAC2	1	0.909
CDKN1A->HDAC1	1	0.925
CDKN1A->EP300	1	0.924
CDKN1A->CREBBP	1	0.932
CDKN1A->GNB2L1	1	0.887
CDKN1A->CDK6	1	0.924
CDKN1A->CDK2	1	0.903
JUN->TP53	3	0.898
JUN->CCND1	3	0.893
JUN->HDAC3	1	0.894
JUN->TBP	1	0.881
JUN->STAT3	1	0.89
JUN->BRCA1	1	0.877
JUN->SP1	1	0.865
JUN->RB1	1	0.902
JUN->MYC	1	0.887
JUN->MDM2	1	0.889
JUN->JUN	1	0.898
JUN->HDAC1	1	0.908
JUN->SIRT1	1	0.87
JUN->EP300	1	0.906
JUN->CREBBP	1	0.913
JUN->GNB2L1	1	0.869
RUVBL2->TCF3	1	0.783
RUVBL2->PPP1CA	1	0.825
RUVBL2->PCNA	1	0.866
RUVBL2->MYC	1	0.851
RUVBL2->HIF1A	1	0.88
RUVBL2->HDAC2	1	0.856
RUVBL2->HDAC1	1	0.876
RUVBL2->GRB2	1	0.884
RUVBL2->EIF2C2	1	0.863
RUVBL2->EP300	1	0.875
RUVBL2->CTNNB1	1	0.875
RUVBL2->YWHAQ	1	0.839
RUVBL2->CDK9	1	0.825
HDAC2->TP53	1	0.888
HDAC2->STAT3	1	0.871
HDAC2->RB1	1	0.883
HDAC2->MYC	1	0.887
HDAC2->HDAC2	1	0.872
HDAC2->HDAC1	1	0.895
HDAC2->SIRT1	1	0.853
CALM2->RAF1	1	0.892
CALM2->MYC	1	0.914
HSPA9->TRAF2	1	0.854
HSPA9->TP53	1	0.886
HSPA9->PPP2R2B	1	0.859
HSPA9->PML	1	0.815
HSPA9->NFKBIA	1	0.866
HSPA9->ARRB1	1	0.866
HSPA9->EIF2C2	1	0.878
HSPA9->SIRT1	1	0.855
HSPA9->AKT1	1	0.884
HSPA9->EGFR	1	0.892
MAPK3->MYC	1	0.884
MAPK3->JUN	1	0.9
EGFR->STAT3	1	0.92
EGFR->PIK3R1	1	0.944
EGFR->PCNA	1	0.926
EGFR->ATP1A1	1	0.922
EGFR->HSP90AA1	1	0.917
EGFR->GRB2	1	0.945
EGFR->ABL1	1	0.869
EGFR->ERBB2	1	0.935
EGFR->EGFR	1	0.929
EGFR->CTNNB1	1	0.935
EGFR->MAPK14	1	0.912
EGFR->HDAC6	1	0.913
XRCC6->TP53	1	0.905
XRCC6->SKIL	1	0.875
XRCC6->MYC	1	0.901
XRCC6->MDM2	1	0.885
XRCC6->ABL1	1	0.83
XRCC6->CBX5	1	0.879
XRCC6->SIRT1	1	0.868
XRCC6->EP300	1	0.907
XRCC6->CDK2	1	0.864
PML->STAT3	1	0.883
PML->RB1	1	0.897
EIF2C2->TP53	1	0.902
EIF2C2->GNB2L1	1	0.871
PIK3R1->HDAC3	1	0.903
PIK3R1->EP300	1	0.913
TP53->KAT2B	3	0.836
TP53->TP53	3	0.898
TP53->RB1	3	0.907
TP53->PCNA	3	0.905
TP53->MYC	3	0.896
TP53->MDM2	3	0.897
TP53->SFN	3	0.88
TP53->GNB2L1	3	0.868
TP53->CDKN1A	3	0.924
TP53->CDC42	1	0.885
TP53->BTRC	1	0.859
TP53->KAT2B	1	0.836
TP53->HDAC3	1	0.896
TP53->TP63	1	0.87
TP53->YWHAZ	1	0.881
TP53->YWHAE	1	0.909
TP53->VDR	1	0.879
TP53->SUMO1	1	0.879
TP53->UBE2I	1	0.895
TP53->TSG101	1	0.891
TP53->TP53	1	0.898
TP53->TBP	1	0.887
TP53->BRCA1	1	0.883
TP53->SP1	1	0.866
TP53->SUMO2	1	0.878
TP53->SMARCA4	1	0.817
TP53->SAT1	1	0.876
TP53->BCR	1	0.815
TP53->TRIM27	1	0.833
TP53->RB1	1	0.907
TP53->MAPK3	1	0.857
TP53->MAPK1	1	0.897
TP53->PPP1CA	1	0.886
TP53->PML	1	0.835
TP53->PLK1	1	0.894
TP53->NPM1	1	0.826
TP53->NFKBIA	1	0.871
TP53->MYC	1	0.896
TP53->MDM2	1	0.897
TP53->SMAD3	1	0.903
TP53->SMAD2	1	0.917
TP53->KPNA2	1	0.877
TP53->HSP90AA1	1	0.898
TP53->HSPA9	1	0.902
TP53->HSPA8	1	0.904
TP53->HSPA1B	1	0.876
TP53->HSPA1A	1	0.877
TP53->NR4A1	1	0.859
TP53->HMGB1	1	0.833
TP53->HIF1A	1	0.916
TP53->HDAC2	1	0.905
TP53->HDAC1	1	0.906
TP53->HTT	1	0.891
TP53->GSK3B	1	0.896
TP53->NR3C1	1	0.882
TP53->SFN	1	0.88
TP53->EIF2C2	1	0.906
TP53->EIF2C1	1	0.892
TP53->SIN3A	1	0.896
TP53->XRCC6	1	0.89
TP53->ABL1	1	0.848
TP53->MTOR	1	0.893
TP53->SIRT1	1	0.874
TP53->EP300	1	0.903
TP53->CREBBP	1	0.911
TP53->CREB1	1	0.86
TP53->COPS5	1	0.898
TP53->CDKN1A	1	0.924
TP53->CDK2	1	0.884
TP53->HDAC5	1	0.874
MTOR->TP53	1	0.906
MTOR->STAT3	1	0.903
MTOR->SIRT1	1	0.882
MTOR->AKT1	1	0.917
PARP1->EP300	1	0.884
ERBB2->STAT3	1	0.915
ERBB2->PIK3R1	1	0.941
ERBB2->ABL1	1	0.837
ERBB2->EGFR	1	0.929
ERBB2->CTNNB1	1	0.929
EIF2C1->TP53	1	0.874
CCND1->STAT3	1	0.825
CCND1->RB1	1	0.852
CCND1->HDAC1	1	0.838
CCND1->EP300	1	0.831
AKT1->HDAC3	1	0.929
AKT1->BRCA1	1	0.912
AKT1->RAF1	1	0.913
AKT1->PPP1CA	1	0.902
AKT1->MDM2	1	0.924
AKT1->SMAD4	1	0.93
AKT1->SMAD3	1	0.932
AKT1->SMAD2	1	0.926
AKT1->HSP90AA1	1	0.922
AKT1->GSK3B	1	0.928
AKT1->SIRT1	1	0.907
AKT1->AKT1	1	0.933
AKT1->EP300	1	0.936
AKT1->MAPK14	1	0.908
AKT1->CREBBP	1	0.942
RARA->HDAC3	1	0.916
RARA->ZBTB16	1	0.891
RARA->SP1	1	0.887
RARA->HDAC2	1	0.914
RARA->SIRT1	1	0.894
RARA->EP300	1	0.925
HDAC1->ZBTB16	1	0.862
HDAC1->TP53	1	0.898
HDAC1->TBP	1	0.873
HDAC1->STAT3	1	0.883
HDAC1->BRCA1	1	0.874
HDAC1->SP1	1	0.861
HDAC1->SKIL	1	0.877
HDAC1->RB1	1	0.893
HDAC1->MYC	1	0.896
HDAC1->MDM2	1	0.885
HDAC1->SMAD3	1	0.899
HDAC1->JUN	1	0.891
HDAC1->HDAC2	1	0.889
HDAC1->HDAC1	1	0.902
HDAC1->CBX5	1	0.883
HDAC1->EP300	1	0.899
HDAC1->E2F1	1	0.853
HDAC1->CTNNB1	1	0.906
HDAC1->CREBBP	1	0.905
HDAC1->CDKN1A	1	0.899
MDM2->SETDB1	1	0.878
MDM2->KAT2B	1	0.814
MDM2->VIM	1	0.885
MDM2->SUMO1	1	0.886
MDM2->UBE2I	1	0.901
MDM2->TSG101	1	0.878
MDM2->TP73	1	0.889
MDM2->TP53	1	0.921
MDM2->TBP	1	0.882
MDM2->SUMO2	1	0.894
MDM2->RPL31	1	0.871
MDM2->ACTB	1	0.867
MDM2->TRIM27	1	0.821
MDM2->RB1	1	0.901
MDM2->PML	1	0.835
MDM2->PLK1	1	0.87
MDM2->PCNA	1	0.896
MDM2->NPM1	1	0.817
MDM2->MDM2	1	0.892
MDM2->ARRB1	1	0.886
MDM2->JUN	1	0.911
MDM2->HSP90AA1	1	0.89
MDM2->HSPA8	1	0.884
MDM2->HIF1A	1	0.929
MDM2->HDAC1	1	0.923
MDM2->NR3C1	1	0.87
MDM2->XRCC6	1	0.895
MDM2->ABL1	1	0.832
MDM2->AKT1	1	0.898
MDM2->EP300	1	0.92
MDM2->E2F1	1	0.863
MDM2->CREBBP	1	0.925
MDM2->COPS5	1	0.872
MDM2->YWHAQ	1	0.895
MDM2->CDKN1A	1	0.89
MDM2->CDK9	1	0.87
MYC->HDAC3	3	0.903
MYC->CCND1	3	0.9
MYC->RARA	3	0.917
MYC->MYC	3	0.897
MYC->MDM2	3	0.9
MYC->LMNA	3	0.859
MYC->JUN	3	0.905
MYC->CBX5	3	0.908
MYC->SIRT1	3	0.881
MYC->E2F1	3	0.888
MYC->CDKN1A	3	0.924
MYC->KAT2B	1	0.857
MYC->HDAC3	1	0.903
MYC->TP53	1	0.9
MYC->TBP	1	0.898
MYC->BRCA1	1	0.887
MYC->SP1	1	0.868
MYC->BCR	1	0.848
MYC->RB1	1	0.916
MYC->RAF1	1	0.899
MYC->MAPK1	1	0.909
MYC->PPP1CA	1	0.886
MYC->PML	1	0.85
MYC->MYC	1	0.897
MYC->SMAD3	1	0.905
MYC->SMAD2	1	0.918
MYC->LMNA	1	0.859
MYC->JUN	1	0.905
MYC->HSP90AA1	1	0.901
MYC->HDAC2	1	0.907
MYC->HDAC1	1	0.908
MYC->SIRT1	1	0.881
MYC->EP300	1	0.904
MYC->CREBBP	1	0.913
MYC->CDK9	1	0.883
MYC->CDK6	1	0.925
KAT5->TP53	1	0.854
KAT5->STAT3	1	0.846
KAT5->MYC	1	0.847
KAT5->EP300	1	0.862
SUMO2->TP53	1	0.871
SUMO2->SKIL	1	0.87
SUMO2->MYC	1	0.869
SUMO2->JUN	1	0.87
SUMO2->HDAC1	1	0.877
SUMO2->CBX5	1	0.87
DAXX->HDAC3	1	0.845
DAXX->STAT3	1	0.842
DAXX->HDAC1	1	0.868
YWHAZ->TP53	1	0.867
PSME3->TP53	1	0.819
PSME3->MDM2	1	0.827
L3MBTL2->RB1	1	0.866
SMAD3->ZBTB16	1	0.893
SMAD3->VDR	1	0.886
SMAD3->TP53	1	0.924
SMAD3->BRCA1	1	0.899
SMAD3->SP1	1	0.888
SMAD3->SKIL	1	0.899
SMAD3->MYC	1	0.921
SMAD3->SMAD4	1	0.925
SMAD3->SMAD3	1	0.923
SMAD3->JUN	1	0.92
SMAD3->HDAC1	1	0.929
SMAD3->AKT1	1	0.914
SMAD3->EP300	1	0.926
SMAD3->CTNNB1	1	0.93
SMAD3->CREBBP	1	0.932
CDK2->TP53	1	0.882
CDK2->RB1	1	0.913
CDK2->EP300	1	0.908
PRKDC->EP300	1	0.881
RPL31->MDM2	1	0.9
CALM3->RAF1	1	0.891
CALM3->MYC	1	0.91
E2F2->RB1	1	0.88
RELA->HDAC3	1	0.877
RELA->STAT3	1	0.865
RELA->MYC	1	0.877
RELA->JUN	1	0.88
RELA->HDAC1	1	0.886
RELA->EP300	1	0.884
PPP2CA->MYC	1	0.875
PPP2CA->CDK6	1	0.889
ACTB->ACTB	1	0.867
ACTB->MDM2	1	0.883
ACTB->SMAD3	1	0.893
ACTB->ARRB1	1	0.879
ACTB->CBX5	1	0.871
ACTB->AKT1	1	0.897
ACTB->ERBB2	1	0.873
ACTB->EP300	1	0.905
ACTB->YWHAQ	1	0.874
ACTB->CDKN1A	1	0.879
STAT3->HDAC3	1	0.914
STAT3->STAT3	1	0.907
STAT3->SP1	1	0.88
STAT3->CCND1	1	0.908
STAT3->RB1	1	0.921
STAT3->JUN	1	0.92
STAT3->HDAC2	1	0.906
STAT3->HDAC1	1	0.925
STAT3->EP300	1	0.924
STAT3->EGFR	1	0.921
STAT3->CREBBP	1	0.93
STAT3->CDK9	1	0.883
E2F1->BRCA1	3	0.86
E2F1->MYC	3	0.849
E2F1->CBX5	3	0.858
E2F1->E2F1	3	0.821
E2F1->TBP	1	0.864
E2F1->SP1	1	0.818
E2F1->RB1	1	0.902
E2F1->MDM2	1	0.87
E2F1->HDAC1	1	0.895
E2F1->SIRT1	1	0.851
E2F1->CREBBP	1	0.905
E2F1->CDK2	1	0.83
E2F3->RB1	1	0.888
VDR->RB1	1	0.875
VDR->JUN	1	0.876
VDR->EP300	1	0.882
HSPA1B->TP53	1	0.885
HSPA1B->MYC	1	0.877
TUBA1A->MYC	1	0.83
TUBA1A->HSP90AA1	1	0.848
TUBA1A->CBX5	1	0.831
TUBA1A->EGFR	1	0.854
TUBA1A->CDKN1A	1	0.834
NPM1->TP53	1	0.846
NPM1->RB1	1	0.865
NPM1->MDM2	1	0.842
NPM1->HDAC2	1	0.851
NPM1->HDAC1	1	0.869
NFKBIA->HDAC3	1	0.881
NFKBIA->HDAC2	1	0.907
NFKBIA->HDAC1	1	0.907
BCR->RB1	1	0.899
CBX5->RB1	1	0.901
BTRC->EP300	1	0.897
PLK1->TP53	1	0.906
PLK1->MYC	1	0.905
PLK1->MDM2	1	0.895
KIAA0101->TP53	1	0.863
KIAA0101->MAPK1	1	0.854
KIAA0101->PCNA	1	0.861
KIAA0101->HSP90AA1	1	0.855
KIAA0101->HDAC1	1	0.87
KIAA0101->CBX5	1	0.859
KIAA0101->CDK2	1	0.84
PPP1CA->TP53	1	0.87
PPP1CA->RB1	1	0.876
PPP1CA->MYC	1	0.868
PPP1CA->CDK2	1	0.856
CBX4->RB1	1	0.874
CDC42->TP53	1	0.915
CDC42->BCR	1	0.877
IKBKG->MYC	1	0.899
IKBKG->CDK2	1	0.9
FN1->TGM2	1	0.812
FN1->SKIL	1	0.875
FN1->RBL1	1	0.808
FN1->RARA	1	0.9
FN1->MYC	1	0.861
FN1->SMAD4	1	0.878
FN1->GRB2	1	0.909
FN1->EP300	1	0.896
FN1->EGFR	1	0.898
LMO2->RB1	1	0.87
RAF1->RB1	1	0.917
RAF1->RAF1	1	0.875
LMNA->RB1	1	0.895
PCNA->SETDB1	1	0.896
PCNA->KIAA0101	1	0.883
PCNA->SUMO1	1	0.885
PCNA->RELA	1	0.883
PCNA->CCND1	1	0.888
PCNA->PRKDC	1	0.859
PCNA->PCNA	1	0.91
PCNA->MGMT	1	0.874
PCNA->MDM2	1	0.901
PCNA->HDAC1	1	0.923
PCNA->XRCC6	1	0.899
PCNA->ABL1	1	0.836
PCNA->EP300	1	0.921
PCNA->EGFR	1	0.919
PCNA->E2F3	1	0.858
PCNA->PARP1	1	0.859
PCNA->RUVBL2	1	0.9
PCNA->CDKN1A	1	0.902
PCNA->CDK4	1	0.902
PCNA->CDK2	1	0.887
PCNA->HDAC5	1	0.875
UBE2I->TP53	1	0.918
UBE2I->BRCA1	1	0.892
UBE2I->SKIL	1	0.894
UBE2I->MDM2	1	0.901
UBE2I->JUN	1	0.913
TCF3->RB1	1	0.872
SIRT1->TP53	1	0.904
SIRT1->RB1	1	0.901
SIRT1->MYC	1	0.902
SIRT1->JUN	1	0.902
SIRT1->HDAC2	1	0.889
SIRT1->EP300	1	0.908
SIRT1->E2F1	1	0.869
SIRT1->CDK6	1	0.889
CREB1->JUN	1	0.906
CREB1->HDAC1	1	0.921
CREB1->EP300	1	0.921

::::::::::::::
CDKN2A->E2F3
::::::::::::::

MGMT->PCNA	1	0.904
GNB2L1->RB1	1	0.908
SMARCA4->RB1	1	0.859
RAD21->PCNA	1	0.884
CDK6->CCND1	1	0.848
CDK6->RBL1	1	0.816
CDK6->RB1	1	0.926
CDK6->PML	1	0.838
CDK6->MYC	1	0.883
CDK6->SIRT1	1	0.879
CDK6->CDKN1A	1	0.904
SRC->HDAC3	1	0.907
SRC->STAT3	1	0.9
SRC->EP300	1	0.915
SRC->CREBBP	1	0.921
PPP1CC->PCNA	1	0.888
PPP1CC->HDAC1	1	0.881
KAT2B->RB1	1	0.881
SP1->EGFR	3	0.902
SP1->E2F1	3	0.854
SP1->CDKN1A	3	0.888
SP1->HDAC3	1	0.892
SP1->TP53	1	0.9
SP1->TBP	1	0.872
SP1->STAT3	1	0.88
SP1->BRCA1	1	0.873
SP1->SP1	1	0.861
SP1->RB1	1	0.891
SP1->MYC	1	0.898
SP1->JUN	1	0.894
SP1->HDAC2	1	0.882
SP1->HDAC1	1	0.904
SP1->ABL1	1	0.829
SP1->CBX5	1	0.88
SP1->EP300	1	0.901
SP1->E2F1	1	0.854
SP1->MAPK14	1	0.856
SP1->CREBBP	1	0.908
YY1->RB1	1	0.809
CDK4->SETDB1	1	0.841
CDK4->ZBTB16	1	0.82
CDK4->BRCA1	1	0.844
CDK4->PCNA	1	0.875
CDK4->MYC	1	0.841
CDK4->HSP90AA1	1	0.862
CDK4->CDKN1A	1	0.852
HSP90AA1->KIAA0101	1	0.897
HSP90AA1->SUMO1	1	0.893
HSP90AA1->TP53	1	0.924
HSP90AA1->STAT3	1	0.902
HSP90AA1->SRC	1	0.9
HSP90AA1->SP1	1	0.884
HSP90AA1->RELA	1	0.884
HSP90AA1->RAF1	1	0.878
HSP90AA1->RAD21	1	0.89
HSP90AA1->MYC	1	0.923
HSP90AA1->MGMT	1	0.863
HSP90AA1->MDM2	1	0.903
HSP90AA1->JUN	1	0.918
HSP90AA1->HSP90AA1	1	0.901
HSP90AA1->HIF1A	1	0.934
HSP90AA1->ABL1	1	0.845
HSP90AA1->AKT1	1	0.911
HSP90AA1->ERBB2	1	0.9
HSP90AA1->EGFR	1	0.922
HSP90AA1->CDKN1A	1	0.906
HSP90AA1->CDK9	1	0.882
HSP90AA1->CDK4	1	0.893
HSP90AA1->HDAC5	1	0.883
TBP->RB1	1	0.905
TBP->CREBBP	1	0.915
MAPK14->RB1	1	0.895
SETDB1->SKIL	1	0.899
SETDB1->PCNA	1	0.906
SETDB1->HDAC1	1	0.915
HDAC3->HDAC3	1	0.903
HDAC3->TP53	1	0.907
HDAC3->STAT3	1	0.899
HDAC3->RB1	1	0.91
HDAC3->MYC	1	0.898
HDAC3->EP300	1	0.914
HDAC3->CREBBP	1	0.92
RBL1->RB1	1	0.875
CDK9->RB1	1	0.881
GSK3B->TP53	1	0.924
GSK3B->MYC	1	0.921
HIF1A->HDAC3	1	0.876
HIF1A->TP53	1	0.88
HIF1A->STAT3	1	0.872
HIF1A->MYC	1	0.878
HIF1A->EP300	1	0.883
HIF1A->CREBBP	1	0.891
SUMO1->PCNA	1	0.879
COPS5->JUN	1	0.909
CREBBP->HDAC3	1	0.911
CREBBP->TP53	1	0.923
CREBBP->TBP	1	0.894
CREBBP->STAT3	1	0.903
CREBBP->MYC	1	0.919
CREBBP->MDM2	1	0.905
CREBBP->JUN	1	0.913
CREBBP->HDAC1	1	0.925
CREBBP->EP300	1	0.922
CREBBP->E2F3	1	0.805
CREBBP->CREBBP	1	0.927
CREBBP->CDKN1A	1	0.912
TRIM27->RB1	1	0.882
SKIL->RB1	1	0.916
HSPA8->HDAC3	1	0.882
HSPA8->TP53	1	0.883
HSPA8->BRCA1	1	0.86
HSPA8->RAF1	1	0.85
HSPA8->PPP1CA	1	0.847
HSPA8->MYC	1	0.882
HSPA8->MDM2	1	0.869
HSPA8->HSP90AA1	1	0.869
HSPA8->ABL1	1	0.796
HSPA8->EGFR	1	0.891
ABL1->RB1	1	0.927
ABL1->PCNA	1	0.921
HDAC5->PCNA	1	0.889
TP73->RB1	1	0.83
ZBTB16->RB1	1	0.89
BRCA1->RB1	1	0.886
EP300->HDAC3	1	0.905
EP300->TP53	1	0.915
EP300->TBP	1	0.89
EP300->STAT3	1	0.9
EP300->RB1	1	0.91
EP300->PCNA	1	0.907
EP300->MYC	1	0.912
EP300->MDM2	1	0.901
EP300->JUN	1	0.907
EP300->HDAC1	1	0.918
EP300->EP300	1	0.915
EP300->CREBBP	1	0.921
EP300->CDKN1A	1	0.914
EP300->CDK2	1	0.883
PPARG->RB1	1	0.91
CDKN2A->KIAA0101	1	0.871
CDKN2A->TUBA1A	1	0.873
CDKN2A->YY1	1	0.802
CDKN2A->TP53	1	0.901
CDKN2A->SP1	1	0.863
CDKN2A->SMARCA4	1	0.809
CDKN2A->ACTB	1	0.874
CDKN2A->CCND1	1	0.827
CDKN2A->PPP1CC	1	0.838
CDKN2A->PCNA	1	0.907
CDKN2A->NPM1	1	0.822
CDKN2A->MDM2	1	0.895
CDKN2A->HSP90AA1	1	0.895
CDKN2A->HSPA9	1	0.898
CDKN2A->HSPA8	1	0.902
CDKN2A->GAPDH	1	0.79
CDKN2A->FN1	1	0.88
CDKN2A->E2F1	1	0.872
CDKN2A->RUVBL2	1	0.903
CDKN2A->KAT5	1	0.796
CDKN2A->CDKN2A	1	0.784
CDKN2A->CDK6	1	0.919
CDKN2A->CDK4	1	0.912
RB1->HDAC3	1	0.912
RB1->ZBTB16	1	0.887
RB1->VDR	1	0.894
RB1->TP53	1	0.91
RB1->TBP	1	0.9
RB1->STAT3	1	0.909
RB1->BRCA1	1	0.894
RB1->SP1	1	0.875
RB1->SKIL	1	0.9
RB1->RB1	1	0.924
RB1->RAF1	1	0.892
RB1->PPARG	1	0.855
RB1->MYC	1	0.901
RB1->MDM2	1	0.904
RB1->JUN	1	0.918
RB1->HDAC2	1	0.907
RB1->HDAC1	1	0.923
RB1->CBX5	1	0.898
RB1->SIRT1	1	0.888
RB1->EP300	1	0.921
RB1->E2F3	1	0.896
RB1->E2F1	1	0.896
RB1->MAPK14	1	0.885
RB1->GNB2L1	1	0.89
RB1->CDK6	1	0.908
RB1->CDK2	1	0.891
CTNNB1->HDAC1	1	0.939
CTNNB1->CREBBP	1	0.943
MAPK1->TP53	1	0.924
MAPK1->RAF1	1	0.9
MAPK1->MYC	1	0.925
MAPK1->JUN	1	0.933
MAPK1->EP300	1	0.935
SMAD2->TP53	1	0.912
SMAD2->SKIL	1	0.898
SMAD2->MYC	1	0.91
SMAD2->JUN	1	0.917
SMAD2->HDAC1	1	0.923
SMAD2->EP300	1	0.921
SMAD2->CREBBP	1	0.929
CDKN1A->TP53	1	0.914
CDKN1A->STAT3	1	0.912
CDKN1A->PCNA	1	0.918
CDKN1A->MDM2	1	0.906
CDKN1A->JUN	1	0.922
CDKN1A->HDAC2	1	0.909
CDKN1A->HDAC1	1	0.925
CDKN1A->EP300	1	0.924
CDKN1A->CREBBP	1	0.932
CDKN1A->GNB2L1	1	0.887
CDKN1A->CDK6	1	0.924
CDKN1A->CDK2	1	0.903
JUN->TP53	3	0.898
JUN->HDAC3	1	0.894
JUN->STAT3	1	0.89
JUN->RB1	1	0.902
JUN->MYC	1	0.887
JUN->JUN	1	0.898
JUN->HDAC1	1	0.908
JUN->EP300	1	0.906
JUN->CREBBP	1	0.913
RUVBL2->PCNA	1	0.866
RUVBL2->MYC	1	0.851
RUVBL2->HDAC2	1	0.856
RUVBL2->HDAC1	1	0.876
RUVBL2->EP300	1	0.875
RUVBL2->CTNNB1	1	0.875
HDAC2->RB1	1	0.883
HDAC2->CREBBP	1	0.9
HSPA9->TP53	1	0.886
HSPA9->PML	1	0.815
HSPA9->SIRT1	1	0.855
HSPA9->AKT1	1	0.884
HSPA9->EGFR	1	0.892
EGFR->STAT3	1	0.92
EGFR->PCNA	1	0.926
EGFR->ABL1	1	0.869
EGFR->EGFR	1	0.929
EGFR->CTNNB1	1	0.935
EGFR->MAPK14	1	0.912
XRCC6->TP53	1	0.905
XRCC6->PCNA	1	0.89
XRCC6->MYC	1	0.901
XRCC6->EP300	1	0.907
XRCC6->CREBBP	1	0.912
PML->RB1	1	0.897
EIF2C2->TP53	1	0.902
TP53->KAT2B	3	0.836
TP53->TP53	3	0.898
TP53->RB1	3	0.907
TP53->PCNA	3	0.905
TP53->MYC	3	0.896
TP53->MDM2	3	0.897
TP53->GNB2L1	3	0.868
TP53->CDKN1A	3	0.924
TP53->KAT2B	1	0.836
TP53->HDAC3	1	0.896
TP53->VDR	1	0.879
TP53->SUMO1	1	0.879
TP53->UBE2I	1	0.895
TP53->TP53	1	0.898
TP53->TBP	1	0.887
TP53->BRCA1	1	0.883
TP53->SP1	1	0.866
TP53->BCR	1	0.815
TP53->TRIM27	1	0.833
TP53->RB1	1	0.907
TP53->MAPK1	1	0.897
TP53->PPP1CA	1	0.886
TP53->PML	1	0.835
TP53->PLK1	1	0.894
TP53->MYC	1	0.896
TP53->MDM2	1	0.897
TP53->SMAD3	1	0.903
TP53->SMAD2	1	0.917
TP53->HSP90AA1	1	0.898
TP53->HIF1A	1	0.916
TP53->HDAC2	1	0.905
TP53->HDAC1	1	0.906
TP53->GSK3B	1	0.896
TP53->EIF2C2	1	0.906
TP53->XRCC6	1	0.89
TP53->ABL1	1	0.848
TP53->MTOR	1	0.893
TP53->SIRT1	1	0.874
TP53->EP300	1	0.903
TP53->CREBBP	1	0.911
TP53->COPS5	1	0.898
TP53->CDKN1A	1	0.924
TP53->CDK2	1	0.884
TP53->HDAC5	1	0.874
MTOR->STAT3	1	0.903
ERBB2->STAT3	1	0.915
ERBB2->EGFR	1	0.929
CCND1->RB1	1	0.852
CCND1->PCNA	1	0.838
AKT1->HDAC3	1	0.929
AKT1->RAF1	1	0.913
AKT1->MDM2	1	0.924
AKT1->SIRT1	1	0.907
AKT1->EP300	1	0.936
AKT1->CREBBP	1	0.942
RARA->EP300	1	0.925
RARA->CREBBP	1	0.931
HDAC1->TP53	1	0.898
HDAC1->STAT3	1	0.883
HDAC1->SKIL	1	0.877
HDAC1->RB1	1	0.893
HDAC1->PCNA	1	0.89
HDAC1->MYC	1	0.896
HDAC1->MDM2	1	0.885
HDAC1->JUN	1	0.891
HDAC1->HDAC1	1	0.902
HDAC1->CBX5	1	0.883
HDAC1->EP300	1	0.899
HDAC1->CREBBP	1	0.905
MDM2->SETDB1	1	0.878
MDM2->SUMO1	1	0.886
MDM2->UBE2I	1	0.901
MDM2->TP73	1	0.889
MDM2->TP53	1	0.921
MDM2->TBP	1	0.882
MDM2->RB1	1	0.901
MDM2->PML	1	0.835
MDM2->PCNA	1	0.896
MDM2->MDM2	1	0.892
MDM2->JUN	1	0.911
MDM2->HSP90AA1	1	0.89
MDM2->HIF1A	1	0.929
MDM2->HDAC1	1	0.923
MDM2->XRCC6	1	0.895
MDM2->ABL1	1	0.832
MDM2->AKT1	1	0.898
MDM2->EP300	1	0.92
MDM2->E2F1	1	0.863
MDM2->CREBBP	1	0.925
MDM2->CDKN1A	1	0.89
MDM2->CDK9	1	0.87
GAPDH->PCNA	1	0.863
MYC->HDAC3	3	0.903
MYC->MYC	3	0.897
MYC->MDM2	3	0.9
MYC->JUN	3	0.905
MYC->CBX5	3	0.908
MYC->CDKN1A	3	0.924
MYC->HDAC3	1	0.903
MYC->TP53	1	0.9
MYC->TBP	1	0.898
MYC->RB1	1	0.916
MYC->RAF1	1	0.899
MYC->MYC	1	0.897
MYC->JUN	1	0.905
MYC->HDAC1	1	0.908
MYC->EP300	1	0.904
MYC->CREBBP	1	0.913
MYC->CDK6	1	0.925
SMARCAD1->PCNA	1	0.894
KAT5->PCNA	1	0.852
SMAD3->TP53	1	0.924
SMAD3->SKIL	1	0.899
SMAD3->MYC	1	0.921
SMAD3->JUN	1	0.92
SMAD3->HDAC1	1	0.929
SMAD3->EP300	1	0.926
SMAD3->CREBBP	1	0.932
CDK2->RB1	1	0.913
CDK2->PCNA	1	0.903
CDK2->EP300	1	0.908
RELA->PCNA	1	0.871
ACTB->MDM2	1	0.883
ACTB->CBX5	1	0.871
ACTB->AKT1	1	0.897
ACTB->EP300	1	0.905
ACTB->CDKN1A	1	0.879
STAT3->HDAC3	1	0.914
STAT3->STAT3	1	0.907
STAT3->RB1	1	0.921
STAT3->JUN	1	0.92
STAT3->HDAC1	1	0.925
STAT3->EP300	1	0.924
STAT3->CREBBP	1	0.93
E2F1->BRCA1	3	0.86
E2F1->MYC	3	0.849
E2F1->CBX5	3	0.858
E2F1->TBP	1	0.864
E2F1->RB1	1	0.902
E2F1->MDM2	1	0.87
E2F1->HDAC1	1	0.895
E2F1->SIRT1	1	0.851
E2F1->CREBBP	1	0.905
E2F1->CDK2	1	0.83
E2F3->RB1	1	0.888
VDR->RB1	1	0.875
TUBA1A->MYC	1	0.83
TUBA1A->EGFR	1	0.854
NPM1->RB1	1	0.865
BCR->RB1	1	0.899
CBX5->RB1	1	0.901
PLK1->MYC	1	0.905
KIAA0101->TP53	1	0.863
KIAA0101->PCNA	1	0.861
KIAA0101->HDAC1	1	0.87
KIAA0101->CBX5	1	0.859
KIAA0101->CDK2	1	0.84
PPP1CA->RB1	1	0.876
FN1->SKIL	1	0.875
FN1->RARA	1	0.9
FN1->MYC	1	0.861
FN1->EP300	1	0.896
FN1->EGFR	1	0.898
RAF1->RB1	1	0.917
PCNA->SETDB1	1	0.896
PCNA->KIAA0101	1	0.883
PCNA->SUMO1	1	0.885
PCNA->RELA	1	0.883
PCNA->CCND1	1	0.888
PCNA->RAD21	1	0.885
PCNA->SMARCAD1	1	0.854
PCNA->PCNA	1	0.91
PCNA->MGMT	1	0.874
PCNA->MDM2	1	0.901
PCNA->HDAC1	1	0.923
PCNA->XRCC6	1	0.899
PCNA->ABL1	1	0.836
PCNA->EP300	1	0.921
PCNA->EGFR	1	0.919
PCNA->E2F3	1	0.858
PCNA->RUVBL2	1	0.9
PCNA->CDKN1A	1	0.902
PCNA->CDK4	1	0.902
PCNA->CDK2	1	0.887
PCNA->HDAC5	1	0.875
UBE2I->TP53	1	0.918
UBE2I->JUN	1	0.913
SIRT1->RB1	1	0.901
SIRT1->MYC	1	0.902
SIRT1->EP300	1	0.908
SIRT1->CDK6	1	0.889

::::::::::::::
EGFR->MTOR
::::::::::::::

RASA1->PLCG1	1	0.881
PDCD6IP->GRB2	1	0.898
NR3C1->TP53	1	0.871
NR3C1->STAT3	1	0.868
MGMT->VIM	1	0.893
SORBS2->AKT1	1	0.79
JUP->ERBB2	1	0.888
JUP->EGFR	1	0.878
JUP->CTNNB1	1	0.888
SQSTM1->VIM	1	0.878
EPS15->TRAF2	1	0.829
EPS15->GRB2	1	0.908
EPS15->ERBB2	1	0.873
EPS15->EGFR	1	0.869
APC->GSK3B	1	0.834
HTT->SETDB1	1	0.891
HTT->SQSTM1	1	0.872
HTT->VIM	1	0.894
HTT->TPR	1	0.867
HTT->TP53	1	0.887
HTT->RAC1	1	0.87
HTT->PRPF40A	1	0.883
HTT->PIK3R1	1	0.914
HTT->HSPA8	1	0.888
HTT->HTT	1	0.876
HTT->GRB2	1	0.915
HTT->EIF2C2	1	0.891
HTT->XRCC6	1	0.877
HTT->EGFR	1	0.897
HTT->CTNNB1	1	0.902
HTT->CREBBP	1	0.902
FLNC->VIM	1	0.906
FLNC->PLCG1	1	0.915
FLNC->ABL1	1	0.838
FLNC->YWHAQ	1	0.886
PRKCA->GSK3B	1	0.789
HSPB1->TP53	1	0.823
HSPB1->AKT1	1	0.869
RAD21->TPR	1	0.852
TPR->MTOR	1	0.903
TPR->YWHAQ	1	0.893
SRC->HDAC3	1	0.907
SRC->IKBKG	1	0.87
SRC->STAT3	1	0.9
SRC->BRCA1	1	0.889
SRC->SRC	1	0.893
SRC->SP1	1	0.877
SRC->RARA	1	0.915
SRC->RAF1	1	0.878
SRC->PRKCD	1	0.834
SRC->PLCG1	1	0.908
SRC->PIK3R1	1	0.922
SRC->ATP1A1	1	0.897
SRC->MAPT	1	0.843
SRC->SMAD3	1	0.915
SRC->IKBKB	1	0.856
SRC->HSP90AA1	1	0.899
SRC->NR4A1	1	0.861
SRC->GRB2	1	0.929
SRC->ABL1	1	0.849
SRC->ERBB2	1	0.903
SRC->EP300	1	0.915
SRC->EGFR	1	0.918
SRC->CRK	1	0.903
SRC->CREBBP	1	0.921
SRC->CHUK	1	0.865
SRC->STUB1	1	0.856
WAS->PRPF40A	1	0.83
WAS->PLCG1	1	0.855
GABARAPL2->YWHAZ	1	0.818
GABARAPL2->EGFR	1	0.867
KAT2B->AKT1	1	0.879
CDK1->TP53	1	0.828
CDK1->SIRT1	1	0.819
SP1->TP53	1	0.9
SP1->STAT3	1	0.88
IGF1R->TP53	1	0.86
IGF1R->PIK3R1	1	0.934
IGF1R->MDM2	1	0.88
IGF1R->ERBB2	1	0.908
IGF1R->EGFR	1	0.89
PPP2R2B->VIM	1	0.886
PPP2R2B->PRPF40A	1	0.883
SMAD4->UBE2I	1	0.901
SMAD4->PRPF40A	1	0.888
SMAD4->SMAD3	1	0.915
SMAD4->SMAD2	1	0.893
SMAD4->HDAC1	1	0.919
SMAD4->AKT1	1	0.903
SMAD4->EP300	1	0.917
SMAD4->CTNNB1	1	0.918
PTPN6->SMAD3	1	0.87
PTPN6->GRB2	1	0.898
PTPN6->ABL1	1	0.787
PTPN6->EGFR	1	0.889
FLNB->SETDB1	1	0.894
FLNB->PLCG1	1	0.903
FLNB->CTNNB1	1	0.907
AP2M1->GRB2	1	0.911
AP2M1->EGFR	1	0.895
NEDD8->TP53	1	0.824
PTPN11->STAT3	1	0.856
PTPN11->PLCG1	1	0.857
PTPN11->GRB2	1	0.883
PTPN11->EGFR	1	0.875
PTPN11->CTNNB1	1	0.874
HSP90AA1->KIAA0101	1	0.897
HSP90AA1->IKBKG	1	0.87
HSP90AA1->CALM3	1	0.858
HSP90AA1->CALM2	1	0.883
HSP90AA1->CALM1	1	0.875
HSP90AA1->YWHAZ	1	0.9
HSP90AA1->SUMO1	1	0.893
HSP90AA1->TRAF2	1	0.884
HSP90AA1->TP53	1	0.924
HSP90AA1->STAT3	1	0.902
HSP90AA1->SRC	1	0.9
HSP90AA1->SP1	1	0.884
HSP90AA1->RELA	1	0.884
HSP90AA1->RAF1	1	0.878
HSP90AA1->RAD21	1	0.89
HSP90AA1->PPP2R2B	1	0.889
HSP90AA1->PAK1	1	0.841
HSP90AA1->NFKB1	1	0.902
HSP90AA1->MYC	1	0.923
HSP90AA1->MGMT	1	0.863
HSP90AA1->MDM2	1	0.903
HSP90AA1->ARRB1	1	0.897
HSP90AA1->JUN	1	0.918
HSP90AA1->IKBKB	1	0.855
HSP90AA1->HSP90AA1	1	0.901
HSP90AA1->HSPA8	1	0.899
HSP90AA1->HSPA1B	1	0.887
HSP90AA1->HSPA1A	1	0.888
HSP90AA1->HIF1A	1	0.934
HSP90AA1->NR3C1	1	0.885
HSP90AA1->SIN3A	1	0.894
HSP90AA1->ABL1	1	0.845
HSP90AA1->AKT2	1	0.883
HSP90AA1->AKT1	1	0.911
HSP90AA1->ERBB2	1	0.9
HSP90AA1->EGFR	1	0.922
HSP90AA1->CHUK	1	0.863
HSP90AA1->CDC37	1	0.857
HSP90AA1->STUB1	1	0.86
HSP90AA1->CDKN1A	1	0.906
HSP90AA1->CDK9	1	0.882
HSP90AA1->HDAC5	1	0.883
HSP90AA1->HDAC6	1	0.88
NEDD4->RUVBL1	1	0.856
NEDD4->RAF1	1	0.864
NEDD4->SMAD3	1	0.891
NEDD4->SMAD2	1	0.889
NEDD4->ABL1	1	0.822
NEDD4->EGFR	1	0.905
RUVBL1->TRAF2	1	0.847
RUVBL1->MTOR	1	0.856
RUVBL1->CTNNB1	1	0.896
RUVBL1->CREBBP	1	0.905
PLCG1->SYK	1	0.84
PLCG1->SRC	1	0.888
PLCG1->SHC1	1	0.911
PLCG1->RAC1	1	0.879
PLCG1->PTPN11	1	0.872
PLCG1->PTK2	1	0.851
PLCG1->PIK3R1	1	0.928
PLCG1->PAK1	1	0.866
PLCG1->GRB2	1	0.935
PLCG1->ABL1	1	0.83
PLCG1->FLNC	1	0.867
PLCG1->FLNA	1	0.894
PLCG1->FANCA	1	0.827
PLCG1->AKT1	1	0.916
PLCG1->ERBB2	1	0.904
PLCG1->EGFR	1	0.926
SMURF2->TRAF2	1	0.848
SMURF2->SMAD3	1	0.872
SMURF2->SMAD2	1	0.876
SMURF2->GSK3B	1	0.856
SMURF2->EGFR	1	0.891
HSPA1A->IKBKG	1	0.832
HSPA1A->YWHAZ	1	0.863
HSPA1A->TRAF2	1	0.849
HSPA1A->TP53	1	0.887
HSPA1A->MYC	1	0.879
HSPA1A->SMAD3	1	0.889
HSPA1A->SMAD2	1	0.867
HSPA1A->IKBKB	1	0.824
HSPA1A->HSP90AA1	1	0.874
HSPA1A->GSK3B	1	0.878
HSPA1A->EGFR	1	0.894
HSPA1A->CHUK	1	0.837
HSPA1A->YWHAQ	1	0.871
HSPA1A->STUB1	1	0.834
SIN3A->TP53	1	0.866
NFKB1->VIM	1	0.841
NFKB1->STAT3	1	0.849
NFKB1->GSK3B	1	0.829
NFKB1->SIRT1	1	0.826
TBP->TP53	1	0.895
MAPK14->HDAC3	1	0.88
MAPK14->RB1	1	0.895
MAPK14->MAPK1	1	0.865
MAPK14->AKT1	1	0.89
MAPK14->EP300	1	0.892
MAPK14->EGFR	1	0.882
MAPK14->COPS5	1	0.847
FHL2->STAT3	1	0.848
YWHAH->YWHAZ	1	0.9
YWHAH->ABL1	1	0.855
YWHAH->YWHAQ	1	0.908
SETDB1->VIM	1	0.897
SETDB1->AKT1	1	0.911
ARHGAP32->AKT1	1	0.854
CALM1->IKBKG	1	0.872
CALM1->YWHAZ	1	0.896
CALM1->YWHAE	1	0.908
CALM1->TRAF2	1	0.894
CALM1->RAF1	1	0.894
CALM1->MYC	1	0.914
CALM1->MAPT	1	0.882
CALM1->ARRB1	1	0.899
CALM1->IKBKB	1	0.881
CALM1->HSP90AA1	1	0.903
CALM1->FLNC	1	0.879
CALM1->AKT1	1	0.913
CALM1->EGFR	1	0.92
CALM1->CHUK	1	0.891
CALM1->YWHAQ	1	0.901
HDAC3->HDAC3	1	0.903
HDAC3->TP53	1	0.907
HDAC3->STAT3	1	0.899
HDAC3->RB1	1	0.91
HDAC3->AKT1	1	0.906
HDAC3->EP300	1	0.914
HDAC3->CREBBP	1	0.92
HSPA5->TRAF2	1	0.8
HSPA5->TP53	1	0.837
HSPA5->SIRT1	1	0.822
GAB2->PLCG1	1	0.872
GAB2->PIK3R1	1	0.918
GAB2->GRB2	1	0.91
GAB2->AKT1	1	0.893
GAB2->EGFR	1	0.882
CDK9->STAT3	1	0.866
TRAF2->TRAF2	1	0.875
TRAF2->GSK3B	1	0.889
TRAF2->MTOR	1	0.883
STUB1->TRAF2	1	0.851
STUB1->TP53	1	0.877
STUB1->RAF1	1	0.846
STUB1->SMAD4	1	0.88
STUB1->SMAD3	1	0.887
STUB1->SMAD2	1	0.883
STUB1->HSP90AA1	1	0.891
STUB1->AKT1	1	0.904
STUB1->ERBB2	1	0.87
STUB1->EGFR	1	0.889
GSK3B->VIM	1	0.919
GSK3B->TRAF2	1	0.901
GSK3B->TP53	1	0.924
GSK3B->MYC	1	0.921
GSK3B->SMAD3	1	0.924
GSK3B->MTOR	1	0.91
GSK3B->AKT2	1	0.903
GSK3B->AKT1	1	0.924
GSK3B->CTNNB1	1	0.935
GSK3B->COPS5	1	0.911
GSK3B->HDAC6	1	0.9
ARRB1->VIM	1	0.889
ARRB1->YWHAQ	1	0.885
HIF1A->TPR	3	0.858
HIF1A->HDAC3	1	0.876
HIF1A->TP53	1	0.88
HIF1A->STAT3	1	0.872
HIF1A->HSP90AA1	1	0.872
HIF1A->EP300	1	0.883
HIF1A->CREBBP	1	0.891
SUMO1->VIM	1	0.883
SUMO1->TPR	1	0.856
SUMO1->TP53	1	0.884
YWHAE->HDAC3	1	0.884
YWHAE->CALM3	1	0.809
YWHAE->CALM2	1	0.838
YWHAE->CALM1	1	0.829
YWHAE->YWHAZ	1	0.856
YWHAE->YWHAH	1	0.883
YWHAE->TP53	1	0.882
YWHAE->TBP	1	0.87
YWHAE->RAF1	1	0.859
YWHAE->PPP2R2B	1	0.861
YWHAE->MYC	1	0.873
YWHAE->ARRB1	1	0.869
YWHAE->GRB2	1	0.906
YWHAE->ABL1	1	0.802
YWHAE->EGFR	1	0.895
YWHAE->YWHAQ	1	0.864
GRB2->CDC42	1	0.863
GRB2->GAB2	1	0.855
GRB2->USP8	1	0.812
GRB2->RUVBL1	1	0.848
GRB2->YWHAZ	1	0.85
GRB2->YWHAH	1	0.875
GRB2->YWHAE	1	0.884
GRB2->YWHAB	1	0.878
GRB2->VIM	1	0.888
GRB2->TSG101	1	0.871
GRB2->SRC	1	0.849
GRB2->SP1	1	0.834
GRB2->SHC1	1	0.893
GRB2->RPL31	1	0.878
GRB2->ACTA1	1	0.814
GRB2->PPP1CA	1	0.857
GRB2->PLCG1	1	0.894
GRB2->PIK3R1	1	0.904
GRB2->PIK3CB	1	0.835
GRB2->PIK3CA	1	0.832
GRB2->SMAD3	1	0.874
GRB2->JAK1	1	0.841
GRB2->HSPB1	1	0.826
GRB2->HSPA8	1	0.878
GRB2->HTT	1	0.863
GRB2->GRB2	1	0.901
GRB2->XRCC6	1	0.862
GRB2->ABL1	1	0.816
GRB2->FLNC	1	0.846
GRB2->FLNA	1	0.869
GRB2->ERBB2	1	0.888
GRB2->EP300	1	0.878
GRB2->EGFR	1	0.883
GRB2->CRK	1	0.882
GRB2->YWHAQ	1	0.857
YWHAQ->CALM3	1	0.842
YWHAQ->CALM2	1	0.865
YWHAQ->CALM1	1	0.858
YWHAQ->YWHAZ	1	0.885
YWHAQ->YWHAH	1	0.888
YWHAQ->YWHAE	1	0.888
YWHAQ->VIM	1	0.889
YWHAQ->TPR	1	0.86
YWHAQ->SUMO2	1	0.883
YWHAQ->ACTB	1	0.862
YWHAQ->RAF1	1	0.858
YWHAQ->PIK3CB	1	0.811
YWHAQ->MYC	1	0.902
YWHAQ->MDM2	1	0.887
YWHAQ->ARRB1	1	0.883
YWHAQ->HSPA8	1	0.884
YWHAQ->HSPA1B	1	0.869
YWHAQ->HSPA1A	1	0.87
YWHAQ->GRB2	1	0.918
YWHAQ->SFN	1	0.857
YWHAQ->MTOR	1	0.874
YWHAQ->FLNC	1	0.865
YWHAQ->EGFR	1	0.907
YWHAQ->HDAC5	1	0.869
TSG101->TP53	1	0.863
EEF1G->GSK3B	1	0.881
EEF1G->SIRT1	1	0.861
EEF1G->AKT1	1	0.894
EEF1G->EGFR	1	0.9
SPRY2->TRAF2	1	0.821
SPRY2->RAF1	1	0.844
SPRY2->GRB2	1	0.898
IKBKB->TRAF2	1	0.862
IKBKB->TP53	1	0.859
IKBKB->STAT3	1	0.895
IKBKB->HSP90AA1	1	0.894
IKBKB->AKT1	1	0.918
IKBKB->CTNNB1	1	0.905
IKBKB->CREBBP	1	0.912
KPNA1->STAT3	1	0.794
COPS5->YWHAZ	1	0.876
COPS5->TRAF2	1	0.873
COPS5->TP53	1	0.903
COPS5->MDM2	1	0.89
COPS5->SMAD4	1	0.899
COPS5->SMAD2	1	0.895
COPS5->GSK3B	1	0.894
COPS5->CTNNB1	1	0.913
JAK2->STAT3	1	0.888
JAK2->RAF1	1	0.866
JAK2->PLCG1	1	0.893
JAK2->HSP90AA1	1	0.885
JAK2->EGFR	1	0.886
CREBBP->HDAC3	1	0.911
CREBBP->RUVBL1	1	0.88
CREBBP->IKBKG	1	0.875
CREBBP->TP53	1	0.923
CREBBP->TBP	1	0.894
CREBBP->STAT3	1	0.903
CREBBP->BRCA1	1	0.894
CREBBP->SRC	1	0.899
CREBBP->RARA	1	0.917
CREBBP->MYC	1	0.919
CREBBP->MDM2	1	0.905
CREBBP->SMAD3	1	0.92
CREBBP->SMAD2	1	0.908
CREBBP->JUN	1	0.913
CREBBP->IKBKB	1	0.856
CREBBP->HIF1A	1	0.939
CREBBP->HDAC2	1	0.906
CREBBP->HDAC1	1	0.925
CREBBP->HTT	1	0.902
CREBBP->XRCC6	1	0.902
CREBBP->AKT1	1	0.911
CREBBP->EP300	1	0.922
CREBBP->CTNNB1	1	0.925
CREBBP->CREBBP	1	0.927
CREBBP->CHUK	1	0.867
CREBBP->CDKN1A	1	0.912
SLC25A3->SMAD2	1	0.853
PRPF40A->MTOR	1	0.87
FLNA->TRAF2	1	0.871
FLNA->PLCG1	1	0.893
FLNA->SMAD3	1	0.904
FLNA->ABL1	1	0.826
SMAD1->STAT3	1	0.883
SMAD1->GSK3B	1	0.885
PRKCD->MTOR	1	0.848
HSPA8->HDAC3	1	0.882
HSPA8->RUVBL1	1	0.848
HSPA8->IKBKG	1	0.821
HSPA8->YWHAZ	1	0.856
HSPA8->YWHAH	1	0.877
HSPA8->TRAF2	1	0.845
HSPA8->TP53	1	0.883
HSPA8->BRCA1	1	0.86
HSPA8->ACTB	1	0.849
HSPA8->RAF1	1	0.85
HSPA8->PPP2R2B	1	0.856
HSPA8->PPP1CA	1	0.847
HSPA8->ATP1A1	1	0.867
HSPA8->MYC	1	0.882
HSPA8->MDM2	1	0.869
HSPA8->ARRB1	1	0.863
HSPA8->IKBKB	1	0.813
HSPA8->HSP90AA1	1	0.869
HSPA8->HTT	1	0.863
HSPA8->GRB2	1	0.904
HSPA8->ABL1	1	0.796
HSPA8->FLNC	1	0.835
HSPA8->EGFR	1	0.891
HSPA8->YWHAQ	1	0.86
HSPA8->STUB1	1	0.831
SFN->YWHAZ	1	0.877
SFN->TP53	1	0.901
SFN->RAF1	1	0.88
SFN->MDM2	1	0.892
SFN->SFN	1	0.862
SFN->ABL1	1	0.828
SFN->AKT1	1	0.908
SFN->EGFR	1	0.913
SFN->YWHAQ	1	0.885
ABL1->YWHAZ	1	0.893
ABL1->YWHAH	1	0.918
ABL1->YWHAE	1	0.923
ABL1->TP53	1	0.915
ABL1->BRCA1	1	0.897
ABL1->RB1	1	0.927
ABL1->PLCG1	1	0.934
ABL1->PIK3R1	1	0.943
ABL1->MDM2	1	0.909
ABL1->HSP90AA1	1	0.909
ABL1->HSPA8	1	0.917
ABL1->GRB2	1	0.944
ABL1->SFN	1	0.891
ABL1->XRCC6	1	0.905
ABL1->ABL1	1	0.856
ABL1->MTOR	1	0.917
ABL1->ERBB2	1	0.929
ABL1->EGFR	1	0.927
ABL1->CTNNB1	1	0.93
ABL1->CRK	1	0.925
HDAC5->TP53	1	0.887
VIM->SETDB1	1	0.903
VIM->YWHAZ	1	0.884
VIM->VIM	1	0.904
VIM->SMAD3	1	0.908
VIM->GSK3B	1	0.899
VIM->MTOR	1	0.898
VIM->AKT1	1	0.917
VIM->YWHAQ	1	0.891
TSC1->AKT1	1	0.902
HSPA4->TP53	1	0.803
HSPA4->AKT1	1	0.796
BRCA1->TP53	1	0.895
BRCA1->ABL1	1	0.816
BRCA1->AKT1	1	0.883
BRCA1->CREBBP	1	0.905
PAK1->PLCG1	1	0.903
PAK1->AKT1	1	0.913
EP300->HDAC3	1	0.905
EP300->TRAF2	1	0.89
EP300->TP53	1	0.915
EP300->STAT3	1	0.9
EP300->RB1	1	0.91
EP300->MAPK1	1	0.898
EP300->MYC	1	0.912
EP300->MDM2	1	0.901
EP300->SMAD4	1	0.909
EP300->SMAD3	1	0.915
EP300->SMAD2	1	0.909
EP300->HIF1A	1	0.933
EP300->HDAC1	1	0.918
EP300->GRB2	1	0.932
EP300->SIRT1	1	0.88
EP300->AKT1	1	0.909
EP300->EP300	1	0.915
EP300->CREBBP	1	0.921
EP300->CDKN1A	1	0.914
HDAC6->MAPT	1	0.857
HDAC6->SMAD7	1	0.871
HDAC6->HSP90AA1	1	0.902
HDAC6->NR4A1	1	0.877
HDAC6->HIF1A	1	0.931
HDAC6->GSK3B	1	0.904
HDAC6->NR3C1	1	0.89
HDAC6->ERBB2	1	0.911
HDAC6->EP300	1	0.923
HDAC6->EGFR	1	0.924
HDAC6->CDKN1A	1	0.91
STAT5A->MAPK1	1	0.889
STAT5A->HDAC1	1	0.889
STAT5A->EP300	1	0.883
STAT5A->EGFR	1	0.875
STAT5A->CREBBP	1	0.897
NR4A1->TP53	1	0.853
NR4A1->STAT3	1	0.873
NR4A1->AKT1	1	0.892
ERBB3->AKT1	1	0.877
STAT1->STAT3	1	0.788
STAT1->MTOR	1	0.772
HNRNPK->YWHAZ	1	0.856
HNRNPK->UBE2I	1	0.884
HNRNPK->TP53	1	0.883
HNRNPK->PRPF40A	1	0.88
HNRNPK->MDM2	1	0.882
HNRNPK->GRB2	1	0.903
HNRNPK->EGFR	1	0.893
HNRNPK->YWHAQ	1	0.87
CRKL->PIK3R1	1	0.924
CRKL->GRB2	1	0.917
CRKL->ERBB2	1	0.886
CRKL->EGFR	1	0.88
RB1->HDAC3	1	0.912
RB1->TP53	1	0.91
RB1->STAT3	1	0.909
RB1->RB1	1	0.924
RB1->RAF1	1	0.892
RB1->MDM2	1	0.904
RB1->ABL1	1	0.835
RB1->SIRT1	1	0.888
RB1->EP300	1	0.921
CTNNB1->HDAC4	1	0.918
CTNNB1->ARHGAP32	1	0.897
CTNNB1->BTRC	1	0.902
CTNNB1->KAT2B	1	0.866
CTNNB1->RUVBL1	1	0.9
CTNNB1->YWHAZ	1	0.912
CTNNB1->PTPN11	1	0.893
CTNNB1->PLK1	1	0.915
CTNNB1->PIK3R1	1	0.94
CTNNB1->NFKB1	1	0.924
CTNNB1->MET	1	0.894
CTNNB1->SMAD7	1	0.888
CTNNB1->SMAD4	1	0.933
CTNNB1->SMAD3	1	0.932
CTNNB1->SMAD2	1	0.923
CTNNB1->IKBKB	1	0.903
CTNNB1->APC	1	0.884
CTNNB1->NR4A1	1	0.891
CTNNB1->HDAC1	1	0.939
CTNNB1->HTT	1	0.914
CTNNB1->GSK3B	1	0.922
CTNNB1->FYN	1	0.872
CTNNB1->ABL1	1	0.868
CTNNB1->SIRT1	1	0.906
CTNNB1->FLNB	1	0.899
CTNNB1->ERBB2	1	0.926
CTNNB1->EGFR	1	0.935
CTNNB1->DVL2	1	0.894
CTNNB1->CREBBP	1	0.943
CTNNB1->CHUK	1	0.912
CTNNB1->COPS5	1	0.916
CTNNB1->RUVBL2	1	0.918
MAPK1->TPR	1	0.884
MAPK1->TP53	1	0.924
MAPK1->RAF1	1	0.9
MAPK1->MYC	1	0.925
MAPK1->SMAD3	1	0.923
MAPK1->JUN	1	0.933
MAPK1->EP300	1	0.935
MAPK8IP1->AKT1	1	0.795
ATP1A1->ATP1A1	2	0.888
ATP1A1->VIM	1	0.892
ATP1A1->SRC	1	0.878
ATP1A1->MAPK1	1	0.892
ATP1A1->MYC	1	0.896
ATP1A1->HSPA8	1	0.891
ATP1A1->EIF2C1	1	0.882
ATP1A1->EGFR	1	0.907
ATP1A1->HDAC5	1	0.863
SMAD2->TP53	1	0.912
SMAD2->MYC	1	0.91
SMAD2->SMAD4	1	0.917
SMAD2->SMAD3	1	0.909
SMAD2->SMAD2	1	0.901
SMAD2->JUN	1	0.917
SMAD2->HDAC1	1	0.923
SMAD2->AKT1	1	0.913
SMAD2->EP300	1	0.921
SMAD2->CTNNB1	1	0.92
SMAD2->CREBBP	1	0.929
CDKN1A->SETDB1	1	0.91
CDKN1A->VIM	1	0.911
CDKN1A->TP53	1	0.914
CDKN1A->STAT3	1	0.912
CDKN1A->HSP90AA1	1	0.905
CDKN1A->EP300	1	0.924
CDKN1A->CREBBP	1	0.932
JUN->TP53	3	0.898
JUN->HDAC3	1	0.894
JUN->STAT3	1	0.89
JUN->SMAD3	1	0.903
JUN->SMAD2	1	0.886
JUN->HSP90AA1	1	0.891
JUN->SIRT1	1	0.87
JUN->EP300	1	0.906
JUN->CREBBP	1	0.913
PDGFRB->PLCG1	1	0.913
PDGFRB->GRB2	1	0.93
RUVBL2->CTNNB1	1	0.875
RUVBL2->YWHAQ	1	0.839
HDAC2->TP53	1	0.888
HDAC2->STAT3	1	0.871
CALM2->IKBKG	1	0.871
CALM2->YWHAZ	1	0.896
CALM2->YWHAE	1	0.907
CALM2->TRAF2	1	0.892
CALM2->RAF1	1	0.892
CALM2->PPP2R2B	1	0.893
CALM2->MYC	1	0.914
CALM2->MAPT	1	0.881
CALM2->ARRB1	1	0.898
CALM2->IKBKB	1	0.879
CALM2->HSP90AA1	1	0.903
CALM2->FLNC	1	0.878
CALM2->AKT1	1	0.912
CALM2->EGFR	1	0.919
CALM2->CHUK	1	0.889
CALM2->YWHAQ	1	0.9
HSPA9->IKBKG	1	0.832
HSPA9->YWHAZ	1	0.861
HSPA9->TRAF2	1	0.854
HSPA9->TP53	1	0.886
HSPA9->PPP2R2B	1	0.859
HSPA9->ARRB1	1	0.866
HSPA9->IKBKB	1	0.813
HSPA9->EIF2C2	1	0.878
HSPA9->SIRT1	1	0.855
HSPA9->AKT1	1	0.884
HSPA9->EGFR	1	0.892
HSPA9->CHUK	1	0.824
EGFR->GAB2	1	0.887
EGFR->CDK1	1	0.885
EGFR->MAPK8IP1	1	0.886
EGFR->USP8	1	0.88
EGFR->CBL	1	0.874
EGFR->SORBS2	1	0.875
EGFR->CALM3	1	0.864
EGFR->CALM2	1	0.887
EGFR->CALM1	1	0.88
EGFR->TUBA1A	1	0.903
EGFR->YWHAZ	1	0.904
EGFR->YWHAE	1	0.927
EGFR->WAS	1	0.884
EGFR->SYK	1	0.868
EGFR->STAT5A	1	0.884
EGFR->STAT3	1	0.92
EGFR->STAT1	1	0.882
EGFR->SRC	1	0.903
EGFR->SMURF2	1	0.882
EGFR->SHC1	1	0.938
EGFR->RASA1	1	0.863
EGFR->PTPN12	1	0.874
EGFR->PTPN11	1	0.895
EGFR->PTPN6	1	0.879
EGFR->PTK2	1	0.884
EGFR->PRKCA	1	0.871
EGFR->PRKAR1A	1	0.872
EGFR->PLSCR1	1	0.909
EGFR->PLCG2	1	0.868
EGFR->PLCG1	1	0.938
EGFR->PIK3R1	1	0.944
EGFR->SLC25A3	1	0.878
EGFR->PDGFRB	1	0.851
EGFR->PCNA	1	0.926
EGFR->ATP1A1	1	0.922
EGFR->NEDD8	1	0.874
EGFR->NEDD4	1	0.869
EGFR->MET	1	0.883
EGFR->KPNA1	1	0.874
EGFR->JUP	1	0.887
EGFR->JAK2	1	0.86
EGFR->IGF1R	1	0.873
EGFR->HSP90AB1	1	0.866
EGFR->HSP90AA1	1	0.917
EGFR->HSPB1	1	0.872
EGFR->HSPA9	1	0.919
EGFR->HSPA8	1	0.924
EGFR->HSPA5	1	0.893
EGFR->HSPA4	1	0.875
EGFR->HSPA1B	1	0.901
EGFR->HSPA1A	1	0.902
EGFR->APBB1	1	0.901
EGFR->HNRNPK	1	0.871
EGFR->HTT	1	0.911
EGFR->GRB10	1	0.86
EGFR->GRB2	1	0.945
EGFR->SFN	1	0.898
EGFR->GAPDH	1	0.825
EGFR->GAB1	1	0.89
EGFR->ABL1	1	0.869
EGFR->FN1	1	0.902
EGFR->FHL2	1	0.849
EGFR->ERBB3	1	0.855
EGFR->ERBB2	1	0.935
EGFR->EPS15	1	0.88
EGFR->EGFR	1	0.929
EGFR->EEF1G	1	0.847
EGFR->EEF1A1	1	0.871
EGFR->CTNNB1	1	0.935
EGFR->MAPK14	1	0.912
EGFR->CRKL	1	0.897
EGFR->CRK	1	0.927
EGFR->AP2M1	1	0.865
EGFR->GABARAPL2	1	0.897
EGFR->YWHAQ	1	0.91
EGFR->STUB1	1	0.88
EGFR->SPRY2	1	0.878
EGFR->TOM1L1	1	0.866
EGFR->PDCD6IP	1	0.876
EGFR->HDAC6	1	0.913
XRCC6->TP53	1	0.905
XRCC6->PRPF40A	1	0.879
XRCC6->SMAD3	1	0.901
XRCC6->ABL1	1	0.83
XRCC6->SIRT1	1	0.868
XRCC6->EP300	1	0.907
XRCC6->CREBBP	1	0.912
FYN->ABL1	1	0.842
SYK->HDAC3	1	0.879
SYK->STAT3	1	0.888
SYK->PLCG1	1	0.888
SYK->ERBB2	1	0.881
SYK->EGFR	1	0.888
EIF2C2->RUVBL1	1	0.87
EIF2C2->TP53	1	0.902
PIK3R1->CDC42	1	0.872
PIK3R1->HDAC3	1	0.903
PIK3R1->YWHAZ	1	0.881
PIK3R1->TPR	1	0.867
PIK3R1->BRCA1	1	0.882
PIK3R1->SRC	1	0.883
PIK3R1->SHC1	1	0.903
PIK3R1->PTK2	1	0.838
PIK3R1->PLCG1	1	0.904
PIK3R1->PIK3R1	1	0.921
PIK3R1->PIK3CB	1	0.79
PIK3R1->PIK3CA	1	0.811
PIK3R1->NFKBIA	1	0.887
PIK3R1->HTT	1	0.888
PIK3R1->GRB2	1	0.926
PIK3R1->ABL1	1	0.83
PIK3R1->SIRT1	1	0.875
PIK3R1->FLNC	1	0.863
PIK3R1->FLNA	1	0.886
PIK3R1->ERBB2	1	0.897
PIK3R1->EP300	1	0.913
PIK3R1->EGFR	1	0.913
PIK3R1->CTNNB1	1	0.914
PIK3R1->CRK	1	0.897
GRB10->RAF1	1	0.872
TP53->TP53	3	0.898
TP53->CDKN1A	3	0.924
TP53->HDAC3	1	0.896
TP53->YWHAZ	1	0.881
TP53->TP53	1	0.898
TP53->SMAD3	1	0.903
TP53->SMAD2	1	0.917
TP53->HSP90AA1	1	0.898
TP53->GSK3B	1	0.896
TP53->ABL1	1	0.848
TP53->MTOR	1	0.893
TP53->SIRT1	1	0.874
TP53->EP300	1	0.903
TP53->CREBBP	1	0.911
TP53->CDKN1A	1	0.924
AKT2->VIM	1	0.9
AKT2->GSK3B	1	0.896
MTOR->VIM	1	0.901
MTOR->TRAF2	1	0.882
MTOR->TPR	1	0.872
MTOR->TP53	1	0.906
MTOR->STAT3	1	0.903
MTOR->PRPF40A	1	0.896
MTOR->GSK3B	1	0.897
MTOR->ABL1	1	0.827
MTOR->MTOR	1	0.896
MTOR->SIRT1	1	0.882
MTOR->AKT1	1	0.917
MTOR->YWHAQ	1	0.884
ERBB2->SYK	1	0.862
ERBB2->STAT3	1	0.915
ERBB2->STAT1	1	0.876
ERBB2->SRC	1	0.891
ERBB2->SHC1	1	0.928
ERBB2->ACTB	1	0.89
ERBB2->PTPN11	1	0.892
ERBB2->PTK2	1	0.876
ERBB2->PLCG1	1	0.931
ERBB2->PIK3R1	1	0.941
ERBB2->PAK1	1	0.91
ERBB2->JAK2	1	0.855
ERBB2->JAK1	1	0.901
ERBB2->IGF1R	1	0.871
ERBB2->HSP90AA1	1	0.91
ERBB2->GRB2	1	0.944
ERBB2->ABL1	1	0.837
ERBB2->ERBB3	1	0.85
ERBB2->ERBB2	1	0.921
ERBB2->EGFR	1	0.929
ERBB2->CTNNB1	1	0.929
ERBB2->CRK	1	0.913
ERBB2->STUB1	1	0.871
ERBB2->HDAC6	1	0.896
ACTA1->AKT1	1	0.887
JAK1->STAT3	1	0.892
EIF2C1->TP53	1	0.874
PIK3CB->AKT1	2	0.921
AKT1->SETDB1	1	0.922
AKT1->HDAC3	1	0.929
AKT1->IKBKG	1	0.892
AKT1->CALM3	1	0.877
AKT1->CALM2	1	0.901
AKT1->CALM1	1	0.894
AKT1->YWHAZ	1	0.909
AKT1->VIM	1	0.924
AKT1->TSC1	1	0.886
AKT1->BRCA1	1	0.912
AKT1->RPS6KB1	1	0.897
AKT1->ACTB	1	0.902
AKT1->RAF1	1	0.913
AKT1->PPP2CA	1	0.88
AKT1->PLCG1	1	0.934
AKT1->PAK1	1	0.912
AKT1->MDM2	1	0.924
AKT1->SMAD7	1	0.893
AKT1->SMAD4	1	0.93
AKT1->SMAD3	1	0.932
AKT1->SMAD2	1	0.926
AKT1->IRAK1	1	0.905
AKT1->IKBKB	1	0.908
AKT1->HSP90AA1	1	0.922
AKT1->HSPA9	1	0.92
AKT1->NR4A1	1	0.893
AKT1->GSK3B	1	0.928
AKT1->SFN	1	0.894
AKT1->MTOR	1	0.921
AKT1->SIRT1	1	0.907
AKT1->AKT1	1	0.933
AKT1->EP300	1	0.936
AKT1->MAPK14	1	0.908
AKT1->CREBBP	1	0.942
AKT1->CHUK	1	0.919
AKT1->STUB1	1	0.887
CBL->VIM	1	0.892
CBL->PLCG1	1	0.901
CBL->PIK3R1	1	0.927
CBL->PIK3CB	1	0.876
CBL->PIK3CA	1	0.883
CBL->GRB2	1	0.917
CBL->EGFR	1	0.889
CBL->YWHAQ	1	0.834
RARA->SMAD3	3	0.921
RARA->HDAC3	1	0.916
RARA->RUVBL1	1	0.892
RARA->SIRT1	1	0.894
RARA->EP300	1	0.925
RARA->CREBBP	1	0.931
HDAC1->SETDB1	1	0.885
HDAC1->VIM	1	0.891
HDAC1->TP53	1	0.898
HDAC1->STAT3	1	0.883
HDAC1->RB1	1	0.893
HDAC1->MYC	1	0.896
HDAC1->MDM2	1	0.885
HDAC1->SMAD4	1	0.893
HDAC1->SMAD3	1	0.899
HDAC1->SMAD2	1	0.894
HDAC1->HIF1A	1	0.916
HDAC1->HDAC1	1	0.902
HDAC1->EP300	1	0.899
HDAC1->CTNNB1	1	0.906
HDAC1->CREBBP	1	0.905
HDAC1->CDKN1A	1	0.899
MDM2->VIM	1	0.885
MDM2->TP53	1	0.921
MDM2->ABL1	1	0.832
MDM2->AKT1	1	0.898
MDM2->EP300	1	0.92
MDM2->CREBBP	1	0.925
MDM2->YWHAQ	1	0.895
GAPDH->GSK3B	1	0.856
MYC->HDAC3	3	0.903
MYC->MDM2	3	0.9
MYC->GSK3B	3	0.898
MYC->SIRT1	3	0.881
MYC->CDKN1A	3	0.924
MYC->HDAC3	1	0.903
MYC->RUVBL1	1	0.882
MYC->TP53	1	0.9
MYC->RB1	1	0.916
MYC->RAF1	1	0.899
MYC->MAPK1	1	0.909
MYC->SMAD3	1	0.905
MYC->SMAD2	1	0.918
MYC->HSP90AA1	1	0.901
MYC->GSK3B	1	0.898
MYC->SIRT1	1	0.881
MYC->EP300	1	0.904
MYC->CREBBP	1	0.913
MYC->YWHAQ	1	0.89
RPS6KB1->MTOR	1	0.812
USP8->GRB2	1	0.915
USP8->AKT1	1	0.895
USP8->EGFR	1	0.871
IRAK1->AKT1	1	0.918
APBB1->HDAC1	1	0.902
APBB1->ERBB2	1	0.876
APBB1->EGFR	1	0.895
PTK2->TP53	1	0.856
PTK2->STAT3	1	0.883
PTK2->PLCG1	1	0.891
PTK2->PIK3R1	1	0.926
PTK2->MDM2	1	0.867
PTK2->GSK3B	1	0.831
PTK2->GRB2	1	0.914
PTK2->ERBB2	1	0.878
PTK2->EGFR	1	0.885
SUMO2->VIM	1	0.877
YWHAZ->RUVBL1	1	0.826
YWHAZ->IKBKG	1	0.827
YWHAZ->CALM2	1	0.827
YWHAZ->YWHAZ	1	0.848
YWHAZ->VIM	1	0.862
YWHAZ->TP53	1	0.867
YWHAZ->RAF1	1	0.825
YWHAZ->HSP90AA1	1	0.854
YWHAZ->HSPA9	1	0.858
YWHAZ->GRB2	1	0.887
YWHAZ->SFN	1	0.829
YWHAZ->ABL1	1	0.807
YWHAZ->MTOR	1	0.845
YWHAZ->AKT1	1	0.861
YWHAZ->EGFR	1	0.872
YWHAZ->CTNNB1	1	0.875
YWHAZ->YWHAQ	1	0.851
DVL2->TP53	1	0.853
ILK->AKT1	1	0.884
SMAD3->VIM	1	0.908
SMAD3->TP53	1	0.924
SMAD3->BRCA1	1	0.899
SMAD3->SRC	1	0.903
SMAD3->ACTB	1	0.883
SMAD3->MAPK1	1	0.905
SMAD3->MYC	1	0.921
SMAD3->SMAD4	1	0.925
SMAD3->SMAD3	1	0.923
SMAD3->SMAD2	1	0.909
SMAD3->JUN	1	0.92
SMAD3->HDAC1	1	0.929
SMAD3->GSK3B	1	0.909
SMAD3->GRB2	1	0.935
SMAD3->XRCC6	1	0.908
SMAD3->AKT1	1	0.914
SMAD3->EP300	1	0.926
SMAD3->CTNNB1	1	0.93
SMAD3->CREBBP	1	0.932
SMAD3->CHUK	1	0.864
PIK3CA->AKT1	2	0.927
RAC1->STAT3	1	0.906
RAC1->PLCG1	1	0.919
RAC1->PAK1	1	0.908
CDK2->TP53	1	0.882
RPL31->VIM	1	0.905
CALM3->IKBKG	1	0.869
CALM3->YWHAZ	1	0.891
CALM3->TRAF2	1	0.891
CALM3->RAF1	1	0.891
CALM3->MYC	1	0.91
CALM3->MAPT	1	0.878
CALM3->IKBKB	1	0.876
CALM3->HSP90AA1	1	0.899
CALM3->AKT1	1	0.91
CALM3->EGFR	1	0.915
CALM3->CHUK	1	0.886
CALM3->YWHAQ	1	0.896
RELA->VIM	1	0.866
RELA->STAT3	1	0.865
RELA->GSK3B	1	0.864
PTPN12->CTNNB1	1	0.854
MET->STAT3	1	0.873
MET->GRB2	1	0.934
MET->EGFR	1	0.891
MET->CTNNB1	1	0.89
PPP2CA->AKT1	1	0.911
ACTB->AKT1	1	0.897
ACTB->EP300	1	0.905
ACTB->YWHAQ	1	0.874
CHUK->TRAF2	1	0.865
CHUK->SMAD2	1	0.91
CHUK->HSP90AA1	1	0.898
CHUK->AKT1	1	0.92
CHUK->CTNNB1	1	0.907
CHUK->CREBBP	1	0.911
STAT3->CTNNB1	3	0.924
STAT3->HDAC3	1	0.914
STAT3->STAT3	1	0.907
STAT3->STAT1	1	0.874
STAT3->SRC	1	0.896
STAT3->SP1	1	0.88
STAT3->RELA	1	0.888
STAT3->RB1	1	0.921
STAT3->RAC1	1	0.88
STAT3->PTK2	1	0.866
STAT3->PRKCD	1	0.866
STAT3->NFKB1	1	0.908
STAT3->SMAD1	1	0.884
STAT3->JUN	1	0.92
STAT3->JAK1	1	0.88
STAT3->IKBKB	1	0.88
STAT3->HSP90AA1	1	0.905
STAT3->NR4A1	1	0.873
STAT3->HIF1A	1	0.929
STAT3->HDAC2	1	0.906
STAT3->HDAC1	1	0.925
STAT3->NR3C1	1	0.891
STAT3->MTOR	1	0.895
STAT3->ERBB2	1	0.904
STAT3->EP300	1	0.924
STAT3->EGFR	1	0.921
STAT3->CREBBP	1	0.93
STAT3->CDKN1A	1	0.906
STAT3->CDK9	1	0.883
CRK->CBL	1	0.87
CRK->SRC	1	0.897
CRK->SP1	1	0.881
CRK->SHC1	1	0.931
CRK->PTK2	1	0.879
CRK->PPP1CA	1	0.892
CRK->PLSCR1	1	0.904
CRK->PIK3R1	1	0.941
CRK->SMAD3	1	0.919
CRK->GRB2	1	0.943
CRK->EIF2C2	1	0.922
CRK->EIF2C1	1	0.908
CRK->ABL1	1	0.854
CRK->FLNC	1	0.882
CRK->FLNA	1	0.908
CRK->FANCA	1	0.866
CRK->ERBB3	1	0.851
CRK->ERBB2	1	0.926
CRK->EGFR	1	0.93
SMAD7->AKT1	1	0.905
HSPA1B->IKBKG	1	0.831
HSPA1B->YWHAZ	1	0.861
HSPA1B->TRAF2	1	0.847
HSPA1B->TP53	1	0.885
HSPA1B->MYC	1	0.877
HSPA1B->SMAD3	1	0.887
HSPA1B->SMAD2	1	0.866
HSPA1B->IKBKB	1	0.823
HSPA1B->HSP90AA1	1	0.873
HSPA1B->GSK3B	1	0.876
HSPA1B->EGFR	1	0.893
HSPA1B->CHUK	1	0.837
HSPA1B->YWHAQ	1	0.869
HSPA1B->STUB1	1	0.833
TUBA1A->HSP90AA1	1	0.848
TUBA1A->GSK3B	1	0.81
TUBA1A->EGFR	1	0.854
TUBA1A->YWHAQ	1	0.815
CDC37->MTOR	1	0.793
NFKBIA->TP53	1	0.861
GAB1->PLCG1	1	0.872
GAB1->PIK3R1	1	0.916
GAB1->GRB2	1	0.918
GAB1->EGFR	1	0.889
FANCA->AKT1	1	0.875
ATN1->VIM	1	0.897
BTRC->TP53	1	0.86
BTRC->GSK3B	1	0.837
BTRC->EP300	1	0.897
BTRC->CTNNB1	1	0.901
PLK1->TP53	1	0.906
PLK1->PAK1	1	0.875
PLK1->MYC	1	0.905
PLK1->MDM2	1	0.895
PLK1->CTNNB1	1	0.918
KIAA0101->VIM	1	0.867
KIAA0101->TP53	1	0.863
PPP1CA->TP53	1	0.87
PPP1CA->GSK3B	1	0.863
PPP1CA->AKT1	1	0.876
MAPT->AKT1	1	0.899
EEF1A1->YWHAZ	1	0.863
EEF1A1->RAF1	1	0.859
EEF1A1->PRPF40A	1	0.878
EEF1A1->PLCG1	1	0.891
EEF1A1->MDM2	1	0.876
EEF1A1->SMAD4	1	0.892
EEF1A1->SMAD2	1	0.888
EEF1A1->GSK3B	1	0.877
EEF1A1->GRB2	1	0.913
EEF1A1->EP300	1	0.894
EEF1A1->EGFR	1	0.896
EEF1A1->YWHAQ	1	0.869
EEF1A1->CDKN1A	1	0.892
CDC42->TP53	1	0.915
CDC42->PAK1	1	0.915
TOM1L1->GRB2	1	0.913
IKBKG->VIM	1	0.913
IKBKG->TRAF2	1	0.892
IKBKG->AKT1	1	0.914
HSP90AB1->AKT1	1	0.836
HDAC4->HDAC3	1	0.885
HDAC4->SMAD3	1	0.884
HDAC4->SIRT1	1	0.858
HDAC4->CTNNB1	1	0.896
HDAC4->YWHAQ	1	0.863
FN1->RARA	1	0.9
FN1->PRPF40A	1	0.876
FN1->MYC	1	0.861
FN1->SMAD4	1	0.878
FN1->GRB2	1	0.909
FN1->EP300	1	0.896
FN1->EGFR	1	0.898
PLCG2->GRB2	1	0.906
PLCG2->EGFR	1	0.876
YWHAB->YWHAQ	1	0.872
RAF1->AKT1	1	0.916
PCNA->SETDB1	1	0.896
PCNA->KIAA0101	1	0.883
PCNA->SUMO1	1	0.885
PCNA->RELA	1	0.883
PCNA->RAD21	1	0.885
PCNA->PCNA	1	0.91
PCNA->MGMT	1	0.874
PCNA->MDM2	1	0.901
PCNA->HDAC1	1	0.923
PCNA->XRCC6	1	0.899
PCNA->ABL1	1	0.836
PCNA->EP300	1	0.921
PCNA->EGFR	1	0.919
PCNA->CDKN1A	1	0.902
PCNA->CDK2	1	0.887
PCNA->HDAC5	1	0.875
UBE2I->TP53	1	0.918
PLSCR1->SRC	1	0.87
PLSCR1->SHC1	1	0.897
PLSCR1->EP300	1	0.905
PLSCR1->EGFR	1	0.908
PLSCR1->ATN1	1	0.867
PLSCR1->CRK	1	0.888
PRKAR1A->PRPF40A	1	0.82
SIRT1->TP53	1	0.904
SIRT1->MTOR	1	0.876
SIRT1->AKT1	1	0.897
SIRT1->EP300	1	0.908
SIRT1->CTNNB1	1	0.908
SHC1->GAB2	1	0.828
SHC1->YWHAZ	1	0.879
SHC1->SHC1	1	0.914
SHC1->PTK2	1	0.856
SHC1->MAPK1	1	0.906
SHC1->PRKCD	1	0.828
SHC1->PLCG1	1	0.916
SHC1->PIK3R1	1	0.932
SHC1->ILK	1	0.874
SHC1->HSPA1B	1	0.877
SHC1->HSPA1A	1	0.878
SHC1->HIF1A	1	0.929
SHC1->GRB2	1	0.937
SHC1->ABL1	1	0.828
SHC1->ERBB3	1	0.825
SHC1->ERBB2	1	0.907
SHC1->EGFR	1	0.922
SHC1->CRK	1	0.901
SHC1->CALCOCO2	1	0.894
CALCOCO2->TRAF2	1	0.869

::::::::::::::
FLT3->BAD
::::::::::::::

PLCG1->AKT1	1	0.916
YWHAH->BAD	1	0.892
GRB2->YWHAH	1	0.875
GRB2->VIM	1	0.888
GRB2->BAD	1	0.831
GRB2->PLCG1	1	0.894
GRB2->GRB2	1	0.901
VIM->AKT1	1	0.917
PIK3R1->GRB2	1	0.926
AKT1->BAD	1	0.903 
FLT3->PIK3R1	1	0.83 
FLT3->GRB2	1	0.879 

::::::::::::::
FLT3->EIF4EBP1
::::::::::::::

HTT->VIM	1	0.894
HTT->TPR	1	0.867
HTT->TP53	1	0.887
HTT->CTNNB1	1	0.902
FLNC->VIM	1	0.906
TPR->MTOR	1	0.903
SRC->STAT3	1	0.9
SRC->SMAD3	1	0.915
FLNB->CTNNB1	1	0.907
HSP90AA1->TRAF2	1	0.884
HSP90AA1->TP53	1	0.924
HSP90AA1->STAT3	1	0.902
HSP90AA1->MYC	1	0.923
HSP90AA1->AKT1	1	0.911
RUVBL1->MTOR	1	0.856
PLCG1->ABL1	1	0.83
PLCG1->AKT1	1	0.916
PLCG1->EGFR	1	0.926
YWHAH->ABL1	1	0.855
YWHAH->YWHAQ	1	0.908
HDAC3->TP53	1	0.907
HDAC3->STAT3	1	0.899
HDAC3->AKT1	1	0.906
GAB2->AKT1	1	0.893
TRAF2->MTOR	1	0.883
GSK3B->MTOR	1	0.91
GSK3B->AKT1	1	0.924
GSK3B->EIF4EBP1	1	0.825
YWHAE->TP53	1	0.882
GRB2->CDC42	1	0.863
GRB2->GAB2	1	0.855
GRB2->RUVBL1	1	0.848
GRB2->YWHAZ	1	0.85
GRB2->YWHAH	1	0.875
GRB2->YWHAE	1	0.884
GRB2->VIM	1	0.888
GRB2->SRC	1	0.849
GRB2->SHC1	1	0.893
GRB2->RPL31	1	0.878
GRB2->PPP1CA	1	0.857
GRB2->PLCG1	1	0.894
GRB2->PIK3R1	1	0.904
GRB2->PIK3CB	1	0.835
GRB2->PIK3CA	1	0.832
GRB2->SMAD3	1	0.874
GRB2->HSPA8	1	0.878
GRB2->HTT	1	0.863
GRB2->GRB2	1	0.901
GRB2->XRCC6	1	0.862
GRB2->ABL1	1	0.816
GRB2->FLNC	1	0.846
GRB2->FLNB	1	0.847
GRB2->FLNA	1	0.869
GRB2->ERBB2	1	0.888
GRB2->EP300	1	0.878
GRB2->EGFR	1	0.883
GRB2->EEF1G	1	0.794
GRB2->EEF1A1	1	0.818
GRB2->CRK	1	0.882
GRB2->YWHAQ	1	0.857
GRB2->RUVBL2	1	0.878
YWHAQ->VIM	1	0.889
YWHAQ->MTOR	1	0.874
EEF1G->GSK3B	1	0.881
COPS5->GSK3B	1	0.894
CREBBP->AKT1	1	0.911
FLNA->SMAD3	1	0.904
HSPA8->TP53	1	0.883
ABL1->MTOR	1	0.917
VIM->VIM	1	0.904
VIM->SMAD3	1	0.908
VIM->GSK3B	1	0.899
VIM->MTOR	1	0.898
VIM->AKT2	1	0.897
VIM->AKT1	1	0.917
VIM->YWHAQ	1	0.891
BRCA1->AKT1	1	0.883
PAK1->AKT1	1	0.913
EP300->TRAF2	1	0.89
EP300->TP53	1	0.915
EP300->STAT3	1	0.9
EP300->MYC	1	0.912
EP300->SMAD3	1	0.915
EP300->SIRT1	1	0.88
EP300->AKT1	1	0.909
EP300->CREBBP	1	0.921
HDAC6->GSK3B	1	0.904
CTNNB1->SMAD3	1	0.932
CTNNB1->GSK3B	1	0.922
CTNNB1->ABL1	1	0.868
CTNNB1->SIRT1	1	0.906
CTNNB1->CREBBP	1	0.943
CTNNB1->COPS5	1	0.916
RUVBL2->CTNNB1	1	0.875
EGFR->YWHAZ	1	0.904
EGFR->STAT3	1	0.92
EGFR->PLCG1	1	0.938
EGFR->HSP90AA1	1	0.917
EGFR->ABL1	1	0.869
EGFR->CTNNB1	1	0.935
EGFR->YWHAQ	1	0.91
EGFR->HDAC6	1	0.913
XRCC6->TP53	1	0.905
XRCC6->SMAD3	1	0.901
PIK3R1->CDC42	1	0.872
PIK3R1->HDAC3	1	0.903
PIK3R1->YWHAZ	1	0.881
PIK3R1->TPR	1	0.867
PIK3R1->BRCA1	1	0.882
PIK3R1->PLCG1	1	0.904
PIK3R1->PIK3R1	1	0.921
PIK3R1->HTT	1	0.888
PIK3R1->GRB2	1	0.926
PIK3R1->ABL1	1	0.83
PIK3R1->SIRT1	1	0.875
PIK3R1->ERBB2	1	0.897
PIK3R1->EP300	1	0.913
PIK3R1->EGFR	1	0.913
PIK3R1->CTNNB1	1	0.914
PIK3R1->CRK	1	0.897
TP53->GSK3B	1	0.896
TP53->MTOR	1	0.893
AKT2->GSK3B	1	0.896
MTOR->GSK3B	1	0.897
MTOR->MTOR	1	0.896
MTOR->EIF4EBP1	1	0.867
ERBB2->STAT3	1	0.915
ERBB2->PLCG1	1	0.931
ERBB2->PAK1	1	0.91
ERBB2->HSP90AA1	1	0.91
ERBB2->ABL1	1	0.837
ERBB2->EGFR	1	0.929
ERBB2->CTNNB1	1	0.929
ERBB2->HDAC6	1	0.896
PIK3CB->AKT1	2	0.921
AKT1->VIM	1	0.924
AKT1->GSK3B	1	0.928
AKT1->MTOR	1	0.921
AKT1->AKT1	1	0.933
MYC->GSK3B	3	0.898
MYC->GSK3B	1	0.898
YWHAZ->MTOR	1	0.845
YWHAZ->AKT1	1	0.861
FLT3->PIK3R1	1	0.83
FLT3->HSP90AA1	1	0.743
FLT3->GRB2	1	0.879
SMAD3->VIM	1	0.908
SMAD3->TP53	1	0.924
SMAD3->MYC	1	0.921
SMAD3->SMAD3	1	0.923
SMAD3->GSK3B	1	0.909
SMAD3->AKT1	1	0.914
SMAD3->EP300	1	0.926
SMAD3->CTNNB1	1	0.93
SMAD3->CREBBP	1	0.932
PIK3CA->AKT1	2	0.927
RPL31->VIM	1	0.905
STAT3->MTOR	1	0.895
CRK->SMAD3	1	0.919
CRK->ABL1	1	0.854
PPP1CA->GSK3B	1	0.863
PPP1CA->AKT1	1	0.876
EEF1A1->GSK3B	1	0.877
CDC42->TP53	1	0.915
SIRT1->MTOR	1	0.876
SIRT1->AKT1	1	0.897
SHC1->PLCG1	1	0.916
SHC1->ABL1	1	0.828
SHC1->EGFR	1	0.922

::::::::::::::
FLT3->MAPK3
::::::::::::::

RASA1->EGFR	1	0.862
PDCD6IP->ATP1A1	1	0.872
PDCD6IP->EGFR	1	0.867
NR3C1->TP53	1	0.871
NR3C1->RAF1	1	0.83
NR3C1->SMAD3	1	0.873
NR3C1->JUN	1	0.88
NR3C1->HSP90AA1	1	0.868
NR3C1->HDAC1	1	0.889
NR3C1->EP300	1	0.887
NR3C1->CREBBP	1	0.896
MGMT->HSP90AA1	1	0.889
MGMT->EP300	1	0.898
MGMT->CREBBP	1	0.913
GNB2L1->RB1	1	0.908
GNB2L1->JUN	1	0.903
GNB2L1->HIF1A	1	0.906
JUP->EGFR	1	0.878
SMARCA4->MYC	1	0.846
SQSTM1->MAPK3	1	0.821
SQSTM1->MYC	1	0.889
SQSTM1->SMAD3	1	0.886
EPS15->EGFR	1	0.869
SKP1->MYC	1	0.829
APC->CREBBP	1	0.885
TNK2->EGFR	1	0.833
HTT->SETDB1	1	0.891
HTT->SQSTM1	1	0.872
HTT->YWHAB	1	0.884
HTT->VIM	1	0.894
HTT->VDAC1	1	0.794
HTT->SUMO1	1	0.863
HTT->TPR	1	0.867
HTT->TP53	1	0.887
HTT->SREBF2	1	0.811
HTT->SP1	1	0.85
HTT->SNCA	1	0.823
HTT->SUMO2	1	0.863
HTT->PIK3R1	1	0.914
HTT->KPNA2	1	0.871
HTT->HSPA8	1	0.888
HTT->HTT	1	0.876
HTT->GRB2	1	0.915
HTT->EIF2C2	1	0.891
HTT->SIN3A	1	0.881
HTT->XRCC6	1	0.877
HTT->EGFR	1	0.897
HTT->EEF1G	1	0.803
HTT->CTNNB1	1	0.902
HTT->CREBBP	1	0.902
FLNC->KIAA0101	1	0.872
FLNC->IQCB1	1	0.876
FLNC->TP63	1	0.876
FLNC->CALM3	1	0.833
FLNC->CALM2	1	0.86
FLNC->CALM1	1	0.851
FLNC->VIM	1	0.906
FLNC->PLCG1	1	0.915
FLNC->PIK3R1	1	0.926
FLNC->MLH1	1	0.897
FLNC->HSPA8	1	0.901
FLNC->GRB2	1	0.926
FLNC->ABL1	1	0.838
FLNC->FLNB	1	0.871
FLNC->CRK	1	0.905
FLNC->YWHAQ	1	0.886
FLNC->GNB2L1	1	0.871
NTRK1->SQSTM1	1	0.848
NTRK1->SHC1	1	0.894
NTRK1->PLCG1	1	0.898
NTRK1->PIK3R1	1	0.923
NTRK1->HSP90AA1	1	0.867
NTRK1->GRB2	1	0.927
PRKCA->ATP1A1	1	0.859
HSPB1->UBE2I	1	0.836
HSPB1->TP53	1	0.823
HSPB1->MYC	1	0.801
HSPB1->AKT1	1	0.869
HSPB1->EGFR	1	0.846
RAD21->HSP90AA1	1	0.876
CDK6->MYC	1	0.883
FUS->KIAA0101	1	0.793
FUS->RELA	1	0.851
FUS->GSK3B	1	0.826
TPR->KIAA0101	1	0.878
TPR->SUMO1	1	0.883
TPR->SUMO2	1	0.881
TPR->MAPK1	1	0.907
TPR->PIK3R1	1	0.932
TPR->NUP98	1	0.858
TPR->HTT	1	0.897
TPR->MTOR	1	0.903
TPR->YWHAQ	1	0.893
TPR->CDK9	1	0.877
PTPRG->MAPK3	1	0.76
SRC->HDAC3	1	0.907
SRC->CAV1	1	0.841
SRC->IKBKG	1	0.87
SRC->VDR	1	0.885
SRC->STAT3	1	0.9
SRC->BRCA1	1	0.889
SRC->SRC	1	0.893
SRC->SP1	1	0.877
SRC->RARA	1	0.915
SRC->RAF1	1	0.878
SRC->PLCG1	1	0.908
SRC->PIK3R1	1	0.922
SRC->ATP1A1	1	0.897
SRC->SMAD3	1	0.915
SRC->HSP90AA1	1	0.899
SRC->HRAS	1	0.852
SRC->HNRNPK	1	0.847
SRC->NR3C1	1	0.884
SRC->GRB2	1	0.929
SRC->FYN	1	0.853
SRC->ABL1	1	0.849
SRC->FLNB	1	0.88
SRC->FLNA	1	0.892
SRC->ERBB2	1	0.903
SRC->EP300	1	0.915
SRC->EGFR	1	0.918
SRC->CSNK2A1	1	0.853
SRC->CRK	1	0.903
SRC->CREBBP	1	0.921
SRC->GNB2L1	1	0.874
SRC->STUB1	1	0.856
WAS->EGFR	1	0.855
PPP1CC->TP53	1	0.835
PPP1CC->BRCA1	1	0.84
PPP1CC->MAPK1	1	0.877
PPP1CC->HDAC1	1	0.881
PPP1CC->GSK3B	1	0.813
KAT2B->MYC	1	0.829
CDK1->TP53	1	0.828
CDK1->MYC	1	0.802
SP1->RARA	3	0.899
SP1->EGFR	3	0.902
SP1->CDKN1A	3	0.888
SP1->HDAC4	1	0.876
SP1->HDAC3	1	0.892
SP1->SUMO1	1	0.873
SP1->TP53	1	0.9
SP1->TBP	1	0.872
SP1->STAT3	1	0.88
SP1->SREBF2	1	0.801
SP1->BRCA1	1	0.873
SP1->SRC	1	0.877
SP1->SP1	1	0.861
SP1->RELA	1	0.863
SP1->RB1	1	0.891
SP1->RARA	1	0.899
SP1->MYC	1	0.898
SP1->SMAD4	1	0.897
SP1->SMAD3	1	0.897
SP1->SMAD2	1	0.884
SP1->JUN	1	0.894
SP1->HSP90AA1	1	0.881
SP1->HIF1A	1	0.915
SP1->HDAC2	1	0.882
SP1->HDAC1	1	0.904
SP1->HTT	1	0.879
SP1->GRB2	1	0.913
SP1->ABL1	1	0.829
SP1->EP300	1	0.901
SP1->MAPK14	1	0.856
SP1->CRK	1	0.883
SP1->CREBBP	1	0.908
IGF1R->YWHAE	1	0.908
IGF1R->YWHAB	1	0.889
IGF1R->TP53	1	0.86
IGF1R->MDM2	1	0.88
IGF1R->EGFR	1	0.89
ANXA7->TP53	1	0.855
PTPRJ->MAPK3	1	0.724
PPP2R2B->PPP2CA	1	0.838
PPP2R2B->MLH1	1	0.876
PPP2R2B->JUN	1	0.901
PPP2R2B->HSP90AA1	1	0.884
SMAD4->UBE2I	1	0.901
SMAD4->SP1	1	0.876
SMAD4->SMAD3	1	0.915
SMAD4->SMAD2	1	0.893
SMAD4->HDAC1	1	0.919
SMAD4->AKT1	1	0.903
SMAD4->EP300	1	0.917
SMAD4->CTNNB1	1	0.918
SMAD4->COPS5	1	0.879
PTPN6->PIK3R1	1	0.898
PTPN6->SMAD3	1	0.87
PTPN6->EGFR	1	0.889
FLNB->SETDB1	1	0.894
FLNB->SRC	1	0.87
FLNB->PLCG1	1	0.903
FLNB->PIK3R1	1	0.918
FLNB->ATP1A1	1	0.891
FLNB->MLH1	1	0.886
FLNB->HSPA1B	1	0.869
FLNB->HSPA1A	1	0.87
FLNB->GRB2	1	0.918
FLNB->FLNB	1	0.863
FLNB->FLNA	1	0.883
FLNB->CTNNB1	1	0.907
FLNB->CRK	1	0.894
AP2M1->EGFR	1	0.895
NEDD8->TP53	1	0.824
CSK->JUN	1	0.816
CSK->EGFR	1	0.845
CSK->CREBBP	1	0.858
MAP2K1->MAPK3	1	0.835	
PTPN11->STAT3	1	0.856
PTPN11->SRC	1	0.829
PTPN11->PIK3R1	1	0.882
PTPN11->EGFR	1	0.875
PTPN11->CTNNB1	1	0.874
CDK4->MYC	1	0.841
HSP90AA1->KIAA0101	1	0.897
HSP90AA1->IQCB1	1	0.886
HSP90AA1->IKBKG	1	0.87
HSP90AA1->CALM3	1	0.858
HSP90AA1->CALM2	1	0.883
HSP90AA1->CALM1	1	0.875
HSP90AA1->TUBA1A	1	0.864
HSP90AA1->YWHAZ	1	0.9
HSP90AA1->SUMO1	1	0.893
HSP90AA1->TRAF2	1	0.884
HSP90AA1->TP53	1	0.924
HSP90AA1->STAT3	1	0.902
HSP90AA1->SRC	1	0.9
HSP90AA1->SP1	1	0.884
HSP90AA1->RELA	1	0.884
HSP90AA1->RAF1	1	0.878
HSP90AA1->RAD21	1	0.89
HSP90AA1->PPP2R2B	1	0.889
HSP90AA1->NFKB1	1	0.902
HSP90AA1->MYC	1	0.923
HSP90AA1->MGMT	1	0.863
HSP90AA1->MDM2	1	0.903
HSP90AA1->ARRB1	1	0.897
HSP90AA1->JUN	1	0.918
HSP90AA1->IKBKB	1	0.855
HSP90AA1->APP	1	0.881
HSP90AA1->HSP90AA1	1	0.901
HSP90AA1->HSPA8	1	0.899
HSP90AA1->HSPA1B	1	0.887
HSP90AA1->HSPA1A	1	0.888
HSP90AA1->HIF1A	1	0.934
HSP90AA1->H2AFX	1	0.868
HSP90AA1->NR3C1	1	0.885
HSP90AA1->SIN3A	1	0.894
HSP90AA1->FYN	1	0.849
HSP90AA1->ABL1	1	0.845
HSP90AA1->AKT2	1	0.883
HSP90AA1->AKT1	1	0.911
HSP90AA1->ERBB2	1	0.9
HSP90AA1->EGFR	1	0.922
HSP90AA1->CSNK2A1	1	0.855
HSP90AA1->CHUK	1	0.863
HSP90AA1->STUB1	1	0.86
HSP90AA1->CDKN1A	1	0.906
HSP90AA1->CDK9	1	0.882
HSP90AA1->CDK4	1	0.893
HSP90AA1->HDAC5	1	0.883
HSP90AA1->HDAC6	1	0.88
NEDD4->RAF1	1	0.864
NEDD4->SMAD3	1	0.891
NEDD4->SMAD2	1	0.889
NEDD4->EGFR	1	0.905
RUVBL1->KIAA0101	1	0.849
RUVBL1->UBE2I	1	0.878
RUVBL1->TBP	1	0.869
RUVBL1->SUMO2	1	0.852
RUVBL1->RELA	1	0.855
RUVBL1->RARA	1	0.893
RUVBL1->MYC	1	0.875
RUVBL1->MLH1	1	0.854
RUVBL1->HSPA8	1	0.873
RUVBL1->EIF2C2	1	0.882
RUVBL1->MTOR	1	0.856
RUVBL1->CTNNB1	1	0.896
RUVBL1->CREBBP	1	0.905
RUVBL1->RUVBL2	1	0.871
RUVBL1->CDK9	1	0.852
RUVBL1->HDAC5	1	0.849
VDAC1->MAPK3	1	0.824
PLCG1->SYK	1	0.84
PLCG1->SRC	1	0.888
PLCG1->SHC1	1	0.911
PLCG1->RAC1	1	0.879
PLCG1->PTK2	1	0.851
PLCG1->PIK3R1	1	0.928
PLCG1->PAK1	1	0.866
PLCG1->JAK2	1	0.83
PLCG1->INSR	1	0.839
PLCG1->GRB2	1	0.935
PLCG1->ABL1	1	0.83
PLCG1->FLNC	1	0.867
PLCG1->FLNB	1	0.87
PLCG1->FLNA	1	0.894
PLCG1->AKT1	1	0.916
PLCG1->ERBB2	1	0.904
PLCG1->EGFR	1	0.926
PLCG1->GNB2L1	1	0.873
SMURF2->SMAD3	1	0.872
SMURF2->SMAD2	1	0.876
SMURF2->EGFR	1	0.891
HSPA1A->KIAA0101	1	0.853
HSPA1A->TP53	1	0.887
HSPA1A->MYC	1	0.879
HSPA1A->ARRB2	1	0.811
HSPA1A->SMAD3	1	0.889
HSPA1A->SMAD2	1	0.867
HSPA1A->HSP90AA1	1	0.874
HSPA1A->GSK3B	1	0.878
HSPA1A->EGFR	1	0.894
HSPA1A->YWHAQ	1	0.871
SIN3A->HDAC4	1	0.859
SIN3A->TP53	1	0.866
SIN3A->SMAD3	1	0.868
SIN3A->HSP90AA1	1	0.862
SIN3A->HDAC1	1	0.882
NFKB1->EGFR	3	0.86
NFKB1->HDAC4	1	0.84
NFKB1->HDAC3	1	0.857
NFKB1->HSP90AA1	1	0.846
NFKB1->HDAC1	1	0.869
NFKB1->GSK3B	1	0.829
NFKB1->EP300	1	0.868
TBP->TP53	1	0.895
TBP->RB1	1	0.905
TBP->MYC	1	0.887
TBP->MDM2	1	0.887
TBP->JUN	1	0.902
TBP->HDAC1	1	0.909
TBP->EP300	1	0.907
TBP->CREBBP	1	0.915
MAPK14->HDAC3	1	0.88
MAPK14->RB1	1	0.895
MAPK14->MAPK3	1	0.79
MAPK14->MAPK1	1	0.865
MAPK14->AKT1	1	0.89
MAPK14->EP300	1	0.892
MAPK14->EGFR	1	0.882
FHL2->MYC	1	0.837
LARP1->KIAA0101	1	0.854
LARP1->YWHAB	1	0.882
LARP1->HSPA8	1	0.894
LARP1->YWHAQ	1	0.873
HGS->UBE2I	1	0.85
HGS->ATP1A1	1	0.824
HGS->EGFR	1	0.86
ACTG1->ATP1A1	1	0.87
ACTG1->MYC	1	0.8
ACTG1->MLH1	1	0.847
ACTG1->RUVBL2	1	0.882
YWHAH->HDAC4	1	0.91
YWHAH->YWHAZ	1	0.9
YWHAH->YWHAH	1	0.916
YWHAH->YWHAG	1	0.856
YWHAH->YWHAE	1	0.913
YWHAH->YWHAB	1	0.905
YWHAH->RAF1	1	0.899
YWHAH->PIK3CA	1	0.887
YWHAH->ARRB2	1	0.853
YWHAH->ARRB1	1	0.907
YWHAH->HSPA8	1	0.911
YWHAH->NR3C1	1	0.899
YWHAH->GRB2	1	0.936
YWHAH->ABL1	1	0.855
YWHAH->LARP1	1	0.904
YWHAH->YWHAQ	1	0.908
YWHAH->HDAC5	1	0.891
SETDB1->VIM	1	0.897
SETDB1->UBE2I	1	0.894
SETDB1->MDM2	1	0.893
SETDB1->HDAC2	1	0.896
SETDB1->HDAC1	1	0.915
SETDB1->AKT1	1	0.911
SETDB1->CDKN1A	1	0.9
TP63->TP53	1	0.881
CALM1->SQSTM1	1	0.89
CALM1->RAF1	1	0.894
CALM1->MYC	1	0.914
CALM1->ARRB2	1	0.843
CALM1->HSP90AA1	1	0.903
CALM1->AKT1	1	0.913
CALM1->EGFR	1	0.92
CALM1->YWHAQ	1	0.901
SMARCD1->EP300	1	0.885
HDAC3->HDAC4	1	0.894
HDAC3->NCOR2	1	0.863
HDAC3->NCOR1	1	0.84
HDAC3->HDAC3	1	0.903
HDAC3->ZBTB16	1	0.879
HDAC3->YWHAE	1	0.896
HDAC3->TP53	1	0.907
HDAC3->STAT3	1	0.899
HDAC3->SREBF2	1	0.845
HDAC3->SRC	1	0.889
HDAC3->SP1	1	0.875
HDAC3->RELA	1	0.882
HDAC3->RB1	1	0.91
HDAC3->RARA	1	0.912
HDAC3->PML	1	0.846
HDAC3->PIK3R1	1	0.915
HDAC3->NFKBIA	1	0.888
HDAC3->MYC	1	0.898
HDAC3->JUN	1	0.907
HDAC3->HSPA8	1	0.895
HDAC3->HIF1A	1	0.923
HDAC3->AKT1	1	0.906
HDAC3->EP300	1	0.914
HDAC3->MAPK14	1	0.874
HDAC3->PARP1	1	0.856
HDAC3->CREBBP	1	0.92
HDAC3->HDAC5	1	0.879
POLR2A->BRCA1	1	0.819
POLR2A->MYC	1	0.831
POLR2A->EP300	1	0.858
POLR2A->CREBBP	1	0.871
POLR2A->CDKN1A	1	0.822
PSMC5->TP53	1	0.842
HSPA5->KIAA0101	1	0.789
HSPA5->YWHAB	1	0.827
HSPA5->TP53	1	0.837
HSPA5->RAF1	1	0.789
HSPA5->SIRT1	1	0.822
HSPA5->EGFR	1	0.85
GAB2->YWHAH	1	0.876
GAB2->YWHAE	1	0.858
GAB2->YWHAB	1	0.816
GAB2->SHC1	1	0.873
GAB2->PLCG1	1	0.872
GAB2->PIK3R1	1	0.918
GAB2->GRB2	1	0.91
GAB2->AKT1	1	0.893
GAB2->EGFR	1	0.882
BAD->PPP1CA	1	0.774
BAD->AKT1	1	0.857
CDK9->ATP1A1	1	0.853
CDK9->MYC	1	0.871
APP->YWHAZ	1	0.869
APP->SNCA	1	0.849
APP->SHC1	1	0.901
APP->ACTB	1	0.867
APP->APP	1	0.873
APP->HSP90AA1	1	0.891
APP->HSPA8	1	0.892
APP->GRB2	1	0.924
APP->ABL1	1	0.818
APP->AKT2	1	0.884
APP->STUB1	1	0.847
EWSR1->CREBBP	1	0.92
TRAF2->HSP90AA1	1	0.884
TRAF2->GSK3B	1	0.889
TRAF2->EP300	1	0.906
STUB1->TP53	1	0.877
STUB1->RAF1	1	0.846
STUB1->SMAD3	1	0.887
STUB1->SMAD2	1	0.883
STUB1->HSP90AA1	1	0.891
STUB1->EGFR	1	0.889
GSK3B->VIM	1	0.919
GSK3B->TP53	1	0.924
GSK3B->SNCA	1	0.86
GSK3B->RELA	1	0.898
GSK3B->PPP1CA	1	0.895
GSK3B->MYC	1	0.921
GSK3B->SMAD3	1	0.924
GSK3B->HSPA1B	1	0.898
GSK3B->HSPA1A	1	0.899
GSK3B->MTOR	1	0.91
GSK3B->AKT1	1	0.924
GSK3B->CTNNB1	1	0.935
GSK3B->COPS5	1	0.911
ARRB1->CALM2	1	0.863
ARRB1->CALM1	1	0.856
ARRB1->YWHAB	1	0.88
ARRB1->VIM	1	0.889
ARRB1->MDM2	1	0.887
ARRB1->ARRB2	1	0.823
ARRB1->JUN	1	0.901
ARRB1->HSP90AA1	1	0.885
ARRB1->HSPA8	1	0.886
ARRB1->YWHAQ	1	0.885
HIF1A->VDAC1	3	0.807
HIF1A->NUP98	3	0.837
HIF1A->JUN	3	0.878
HIF1A->HSPA9	3	0.875
HIF1A->HDAC4	1	0.873
HIF1A->HDAC3	1	0.876
HIF1A->TP53	1	0.88
HIF1A->STAT3	1	0.872
HIF1A->SP1	1	0.845
HIF1A->SUMO2	1	0.86
HIF1A->MYC	1	0.878
HIF1A->MDM2	1	0.871
HIF1A->JUN	1	0.878
HIF1A->HSP90AA1	1	0.872
HIF1A->HIF1A	1	0.895
HIF1A->HDAC2	1	0.877
HIF1A->HDAC1	1	0.886
HIF1A->EP300	1	0.883
HIF1A->CREBBP	1	0.891
SUMO1->HDAC4	1	0.871
SUMO1->TP53	1	0.884
SUMO1->JUN	1	0.881
SUMO1->HSP90AA1	1	0.873
TAB1->HSP90AA1	1	0.859
TAB1->HSPA8	1	0.862
TAB1->EIF2C2	1	0.872
TAB1->MAPK14	1	0.812
YWHAE->KIAA0101	1	0.845
YWHAE->HDAC4	1	0.877
YWHAE->NCOR1	1	0.811
YWHAE->HDAC3	1	0.884
YWHAE->CALM3	1	0.809
YWHAE->CALM2	1	0.838
YWHAE->CALM1	1	0.829
YWHAE->YWHAZ	1	0.856
YWHAE->YWHAH	1	0.883
YWHAE->YWHAB	1	0.868
YWHAE->UBE3A	1	0.854
YWHAE->TP53	1	0.882
YWHAE->TBP	1	0.87
YWHAE->SUMO2	1	0.848
YWHAE->RAF1	1	0.859
YWHAE->MAP2K1	1	0.747
YWHAE->PPP2R2B	1	0.861
YWHAE->UCHL5	1	0.869
YWHAE->MYC	1	0.873
YWHAE->ARRB2	1	0.802
YWHAE->ARRB1	1	0.869
YWHAE->H2AFX	1	0.844
YWHAE->GRB2	1	0.906
YWHAE->ABL1	1	0.802
YWHAE->EGFR	1	0.895
YWHAE->YWHAQ	1	0.864
YWHAE->HDAC5	1	0.845
NONO->PPP1CA	1	0.804
NONO->ATP1A1	1	0.859
NONO->MYC	1	0.809
NONO->MLH1	1	0.826
NONO->HDAC1	1	0.882
GRB2->CDC42	1	0.863
GRB2->GAB2	1	0.855
GRB2->KIAA0101	1	0.846
GRB2->HGS	1	0.833
GRB2->USP8	1	0.812
GRB2->CBL	1	0.818
GRB2->SOCS1	1	0.796
GRB2->RUVBL1	1	0.848
GRB2->YWHAZ	1	0.85
GRB2->YWHAH	1	0.875
GRB2->YWHAG	1	0.813
GRB2->YWHAE	1	0.884
GRB2->YWHAB	1	0.878
GRB2->WAS	1	0.829
GRB2->VIM	1	0.888
GRB2->VAV2	1	0.822
GRB2->TSG101	1	0.871
GRB2->TNFRSF1A	1	0.802
GRB2->ACTG1	1	0.817
GRB2->SYK	1	0.826
GRB2->BRCA2	1	0.813
GRB2->SRC	1	0.849
GRB2->SP1	1	0.834
GRB2->SOS1	1	0.831	
GRB2->SMARCD1	1	0.811
GRB2->SMARCC2	1	0.791
GRB2->SHC1	1	0.893
GRB2->RPS25	1	0.834
GRB2->RPL31	1	0.878
GRB2->BCR	1	0.82
GRB2->RPL6	1	0.85
GRB2->RASA1	1	0.804
GRB2->ACTA1	1	0.814
GRB2->PTPN12	1	0.829
GRB2->PTPN11	1	0.853
GRB2->PTPN6	1	0.835
GRB2->PTK2	1	0.834
GRB2->BAD	1	0.831
GRB2->PRKDC	1	0.819
GRB2->PRKAR1A	1	0.823
GRB2->RIF1	1	0.839
GRB2->PPP1CC	1	0.824
GRB2->PPP1CA	1	0.857
GRB2->POLR2A	1	0.845
GRB2->PLCG2	1	0.79
GRB2->PLCG1	1	0.894
GRB2->PIK3R1	1	0.904
GRB2->PIK3CB	1	0.835
GRB2->PIK3CA	1	0.832
GRB2->SLC25A3	1	0.818
GRB2->PDGFRB	1	0.788
GRB2->PRDX1	1	0.804
GRB2->NTRK1	1	0.836
GRB2->NPM1	1	0.804
GRB2->NONO	1	0.833
GRB2->MET	1	0.831
GRB2->SMAD3	1	0.874
GRB2->LMNA	1	0.823
GRB2->KRT18	1	0.823
GRB2->JAK2	1	0.815
GRB2->JAK1	1	0.841
GRB2->INSR	1	0.822
GRB2->APP	1	0.869
GRB2->HSP90AB1	1	0.817
GRB2->HSPB1	1	0.826
GRB2->HSPA8	1	0.878
GRB2->HSPA5	1	0.845
GRB2->HNRNPK	1	0.823
GRB2->HTT	1	0.863
GRB2->HADHB	1	0.795
GRB2->SH3KBP1	1	0.809
GRB2->GRB10	1	0.809
GRB2->GRB2	1	0.901
GRB2->GAB1	1	0.835
GRB2->XRCC6	1	0.862
GRB2->FYN	1	0.82
GRB2->FUS	1	0.839
GRB2->ABL1	1	0.816
GRB2->FN1	1	0.858
GRB2->FLNC	1	0.846
GRB2->FLNB	1	0.847
GRB2->FLNA	1	0.869
GRB2->SHANK2	1	0.829
GRB2->PTK2B	1	0.815
GRB2->FANCA	1	0.809
GRB2->ERBB3	1	0.807
GRB2->ERBB2	1	0.888
GRB2->EPS15	1	0.823
GRB2->EP300	1	0.878
GRB2->EGFR	1	0.883
GRB2->EEF1G	1	0.794
GRB2->EEF1A1	1	0.818
GRB2->CSK	1	0.809
GRB2->CRKL	1	0.846
GRB2->CRK	1	0.882
GRB2->AP2M1	1	0.818
GRB2->YWHAQ	1	0.857
GRB2->EHMT2	1	0.832
GRB2->TCERG1	1	0.808
GRB2->RUVBL2	1	0.878
GRB2->SYNCRIP	1	0.832
GRB2->TAB1	1	0.835
GRB2->PRMT5	1	0.837
GRB2->TUBB3	1	0.812
GRB2->SPRY2	1	0.816
GRB2->TNK2	1	0.82
GRB2->HIPK3	1	0.793
GRB2->TOM1L1	1	0.802
GRB2->PDCD6IP	1	0.831
RPL6->KIAA0101	1	0.791
RPL6->PPP2R2B	1	0.856
RPL6->MDM2	1	0.863
RPL6->ARRB1	1	0.861
RPL6->GRB2	1	0.903
RPL6->EIF2C2	1	0.89
RPL6->EIF2C1	1	0.872
IQCB1->ATP1A1	1	0.887
IQCB1->HSP90AA1	1	0.886
ABCA1->CREBBP	1	0.886
RIF1->KIAA0101	1	0.825
RIF1->VIM	1	0.841
RIF1->PPP1CA	1	0.816
RIF1->MYC	1	0.865
YWHAQ->KIAA0101	1	0.881
YWHAQ->HDAC4	1	0.88
YWHAQ->CALM3	1	0.842
YWHAQ->CALM2	1	0.865
YWHAQ->CALM1	1	0.858
YWHAQ->YWHAZ	1	0.885
YWHAQ->YWHAH	1	0.888
YWHAQ->YWHAE	1	0.888
YWHAQ->YWHAB	1	0.882
YWHAQ->VIM	1	0.889
YWHAQ->SUMO2	1	0.883
YWHAQ->RAF1	1	0.858
YWHAQ->PRKDC	1	0.838
YWHAQ->MYC	1	0.902
YWHAQ->MDM2	1	0.887
YWHAQ->ARRB2	1	0.826
YWHAQ->ARRB1	1	0.883
YWHAQ->HSPA8	1	0.884
YWHAQ->HSPA1B	1	0.869
YWHAQ->HSPA1A	1	0.87
YWHAQ->HNRNPK	1	0.831
YWHAQ->GRB2	1	0.918
YWHAQ->SFN	1	0.857
YWHAQ->MTOR	1	0.874
YWHAQ->EGFR	1	0.907
YWHAQ->E2F1	1	0.857
YWHAQ->RUVBL2	1	0.88
YWHAQ->TRIM28	1	0.863
YWHAQ->HDAC5	1	0.869
CEBPA->MYC	1	0.81
CEBPA->JUN	1	0.859
TSG101->TSG101	1	0.86
TSG101->TP53	1	0.863
TSG101->MDM2	1	0.862
TSG101->NR3C1	1	0.852
TSG101->GRB2	1	0.89
TSG101->EP300	1	0.884
TSG101->CDKN1A	1	0.866
EEF1G->KIAA0101	1	0.861
EEF1G->SQSTM1	1	0.865
EEF1G->MYC	1	0.888
EEF1G->GSK3B	1	0.881
EEF1G->SIRT1	1	0.861
EEF1G->AKT1	1	0.894
EEF1G->EGFR	1	0.9
SPRY2->RAF1	1	0.844
SPRY2->MAPK1	1	0.86
SPRY2->PPP2CA	1	0.798
SPRY2->EGFR	1	0.861
TOB1->MAPK1	1	0.884
IKBKB->TP53	1	0.859
IKBKB->PPP1CA	1	0.838
IKBKB->HSP90AA1	1	0.894
IKBKB->HSPA8	1	0.907
IKBKB->AKT1	1	0.918
IKBKB->CREBBP	1	0.912
NCOR2->MYC	1	0.843
NCOR2->JUN	1	0.883
NCOR2->CREBBP	1	0.903
NCOR1->TP53	1	0.869
NCOR1->MYC	1	0.858
COPS5->TP53	1	0.903
COPS5->SREBF2	1	0.823
COPS5->MDM2	1	0.89
COPS5->SMAD2	1	0.895
COPS5->JUN	1	0.909
COPS5->GSK3B	1	0.894
COPS5->CTNNB1	1	0.913
COPS5->MAPK14	1	0.87
JAK2->STAT3	1	0.888
JAK2->BRCA1	1	0.859
JAK2->RARA	1	0.903
JAK2->RAF1	1	0.866
JAK2->PIK3R1	1	0.92
JAK2->HSP90AA1	1	0.885
JAK2->HSPA8	1	0.89
JAK2->EGFR	1	0.886
CREBBP->HDAC3	1	0.911
CREBBP->RUVBL1	1	0.88
CREBBP->IKBKG	1	0.875
CREBBP->TP53	1	0.923
CREBBP->TBP	1	0.894
CREBBP->STAT3	1	0.903
CREBBP->SREBF2	1	0.834
CREBBP->BRCA1	1	0.894
CREBBP->SRC	1	0.899
CREBBP->SP1	1	0.884
CREBBP->RELA	1	0.889
CREBBP->RARA	1	0.917
CREBBP->NUP98	1	0.86
CREBBP->MYC	1	0.919
CREBBP->MDM2	1	0.905
CREBBP->SMAD3	1	0.92
CREBBP->SMAD2	1	0.908
CREBBP->JUN	1	0.913
CREBBP->HIF1A	1	0.939
CREBBP->HDAC2	1	0.906
CREBBP->HDAC1	1	0.925
CREBBP->HTT	1	0.902
CREBBP->XRCC6	1	0.902
CREBBP->AKT1	1	0.911
CREBBP->EP300	1	0.922
CREBBP->CTNNB1	1	0.925
CREBBP->CREBBP	1	0.927
CREBBP->CDKN1A	1	0.912
SLC25A3->MYC	1	0.783
SLC25A3->SMAD2	1	0.853
SLC25A3->EIF2C2	1	0.857
SLC25A3->EGFR	1	0.847
HIPK3->TP53	1	0.787
UCHL5->SMAD3	1	0.896
UCHL5->SMAD2	1	0.893
SKIL->UBE2I	1	0.89
SKIL->RB1	1	0.916
SKIL->SMAD3	1	0.896
SKIL->SMAD2	1	0.893
SKIL->HDAC1	1	0.915
SKIL->XRCC6	1	0.884
PRMT5->YWHAB	1	0.875
PRMT5->ARRB1	1	0.864
PRMT5->HSP90AA1	1	0.881
PRMT5->EIF2C2	1	0.894
PRMT5->EIF2C1	1	0.876
PRMT5->SIN3A	1	0.875
PRMT5->YWHAQ	1	0.823
NUP98->MYC	1	0.899
NUP98->EP300	1	0.908
NUP98->CREBBP	1	0.916
SOCS1->EGFR	1	0.863
CAV1->MAPK3	1	0.755
FLNA->KIAA0101	1	0.861
FLNA->IQCB1	1	0.876
FLNA->IKBKG	1	0.847
FLNA->YWHAZ	1	0.872
FLNA->SUMO1	1	0.873
FLNA->TRAF2	1	0.871
FLNA->SRC	1	0.881
FLNA->SUMO2	1	0.863
FLNA->PLCG1	1	0.893
FLNA->PIK3R1	1	0.914
FLNA->PAK1	1	0.855
FLNA->MYC	1	0.887
FLNA->ARRB2	1	0.831
FLNA->SMAD3	1	0.904
FLNA->ARRB1	1	0.891
FLNA->IKBKB	1	0.852
FLNA->GRB2	1	0.915
FLNA->FYN	1	0.83
FLNA->ABL1	1	0.826
FLNA->FLNB	1	0.865
FLNA->MAPK14	1	0.864
FLNA->CRK	1	0.886
FLNA->HDAC5	1	0.866
ATP1B1->ATP1A1	2	0.861
SMAD1->HDAC1	1	0.903
SMAD1->GSK3B	1	0.885
SMAD1->EP300	1	0.902
SMAD1->CREBBP	1	0.909
PRMT1->TP53	1	0.854
SMARCC2->MYC	1	0.766
SMARCC2->CREBBP	1	0.854
HSPA8->KIAA0101	1	0.85
HSPA8->IQCB1	1	0.848
HSPA8->HDAC3	1	0.882
HSPA8->RUVBL1	1	0.848
HSPA8->IKBKG	1	0.821
HSPA8->YWHAZ	1	0.856
HSPA8->YWHAH	1	0.877
HSPA8->SUMO1	1	0.851
HSPA8->UBE3A	1	0.847
HSPA8->TP53	1	0.883
HSPA8->BRCA1	1	0.86
HSPA8->SUMO2	1	0.854
HSPA8->RELA	1	0.852
HSPA8->RAF1	1	0.85
HSPA8->MAP2K1	1	0.732
HSPA8->PPP2R2B	1	0.856
HSPA8->PPP1CA	1	0.847
HSPA8->NFKBIA	1	0.871
HSPA8->ATP1A1	1	0.867
HSPA8->MYC	1	0.882
HSPA8->MDM2	1	0.869
HSPA8->ARRB2	1	0.796
HSPA8->ARRB1	1	0.863
HSPA8->HSP90AA1	1	0.869
HSPA8->HTT	1	0.863
HSPA8->GRB2	1	0.904
HSPA8->ABL1	1	0.796
HSPA8->EGFR	1	0.891
HSPA8->YWHAQ	1	0.86
HSPA8->STUB1	1	0.831
HSPA8->CDK4	1	0.864
SFN->HDAC4	1	0.893
SFN->TP53	1	0.901
SFN->RAF1	1	0.88
SFN->MDM2	1	0.892
SFN->AKT1	1	0.908
SFN->EGFR	1	0.913
SFN->YWHAQ	1	0.885
ABL1->YWHAZ	1	0.893
ABL1->YWHAH	1	0.918
ABL1->YWHAE	1	0.923
ABL1->YWHAB	1	0.913
ABL1->TP53	1	0.915
ABL1->BRCA1	1	0.897
ABL1->SRC	1	0.893
ABL1->SP1	1	0.878
ABL1->SHC1	1	0.935
ABL1->RB1	1	0.927
ABL1->PLCG1	1	0.934
ABL1->PIK3R1	1	0.943
ABL1->PCNA	1	0.921
ABL1->NFKBIA	1	0.919
ABL1->MDM2	1	0.909
ABL1->HSP90AA1	1	0.909
ABL1->HSPA8	1	0.917
ABL1->GRB2	1	0.944
ABL1->SFN	1	0.891
ABL1->XRCC6	1	0.905
ABL1->ABL1	1	0.856
ABL1->MTOR	1	0.917
ABL1->FLNA	1	0.907
ABL1->ERBB2	1	0.929
ABL1->EGFR	1	0.927
ABL1->CTNNB1	1	0.93
ABL1->CRK	1	0.925
ABL1->CREB1	1	0.881
HDAC5->HDAC4	1	0.883
HDAC5->HDAC3	1	0.887
HDAC5->TP53	1	0.887
HDAC5->PPP2CA	1	0.839
HDAC5->PPP1CA	1	0.867
HDAC5->ATP1A1	1	0.885
HDAC5->SMAD3	1	0.888
HDAC5->HSP90AA1	1	0.879
HDAC5->HDAC1	1	0.895
TP73->MYC	1	0.827
VIM->SETDB1	1	0.903
VIM->KIAA0101	1	0.878
VIM->SQSTM1	1	0.884
VIM->IKBKG	1	0.851
VIM->CASP8	1	0.843
VIM->YWHAZ	1	0.884
VIM->YWHAG	1	0.831
VIM->VIM	1	0.904
VIM->SUMO1	1	0.88
VIM->SUMO2	1	0.881
VIM->RYK	1	0.854
VIM->RPL31	1	0.898
VIM->RELA	1	0.885
VIM->PSMC5	1	0.866
VIM->PPP2R2B	1	0.888
VIM->RIF1	1	0.851
VIM->NUP98	1	0.852
VIM->NFKB1	1	0.913
VIM->ATP1A1	1	0.901
VIM->MGMT	1	0.874
VIM->MDM2	1	0.901
VIM->ARRB2	1	0.826
VIM->SMAD3	1	0.908
VIM->ARRB1	1	0.894
VIM->ANXA7	1	0.848
VIM->HDAC1	1	0.921
VIM->HTT	1	0.893
VIM->GSK3B	1	0.899
VIM->GRB2	1	0.932
VIM->MTOR	1	0.898
VIM->SRRM2	1	0.871
VIM->FLNC	1	0.865
VIM->AKT2	1	0.897
VIM->AKT1	1	0.917
VIM->ATN1	1	0.889
VIM->CREB1	1	0.868
VIM->YWHAQ	1	0.891
VIM->CDKN1A	1	0.907
VIM->TRIM28	1	0.894
ZBTB16->HDAC4	1	0.87
ZBTB16->RB1	1	0.89
ZBTB16->SMAD3	1	0.893
ZBTB16->HDAC1	1	0.899
BRCA1->SUMO1	1	0.867
BRCA1->UBE2I	1	0.88
BRCA1->TP53	1	0.895
BRCA1->BRCA1	1	0.866
BRCA1->SRC	1	0.872
BRCA1->SP1	1	0.855
BRCA1->SUMO2	1	0.869
BRCA1->RELA	1	0.855
BRCA1->RB1	1	0.886
BRCA1->PPP1CA	1	0.857
BRCA1->PIK3R1	1	0.894
BRCA1->MYC	1	0.89
BRCA1->MLH1	1	0.855
BRCA1->SMAD3	1	0.892
BRCA1->JUN	1	0.89
BRCA1->HSPA8	1	0.87
BRCA1->HDAC2	1	0.874
BRCA1->HDAC1	1	0.902
BRCA1->AKT1	1	0.883
BRCA1->EP300	1	0.899
BRCA1->CREBBP	1	0.905
PTEN->TP53	1	0.86
TUBB3->MYC	1	0.766
PAK1->CDC42	1	0.863
PAK1->RAF1	1	0.873
PAK1->PLK1	1	0.876
PAK1->HSP90AA1	1	0.873
PAK1->FLNA	1	0.868
PAK1->AKT1	1	0.913
EP300->NCOR2	1	0.853
EP300->NCOR1	1	0.837
EP300->BTRC	1	0.865
EP300->HDAC3	1	0.905
EP300->VDR	1	0.883
EP300->TSG101	1	0.891
EP300->TRAF2	1	0.89
EP300->TP73	1	0.899
EP300->TP53	1	0.915
EP300->TBP	1	0.89
EP300->STAT3	1	0.9
EP300->SREBF2	1	0.828
EP300->BRCA1	1	0.89
EP300->SRC	1	0.892
EP300->SP1	1	0.877
EP300->BCL6	1	0.876
EP300->ACTB	1	0.876
EP300->RELA	1	0.886
EP300->RB1	1	0.91
EP300->RARA	1	0.914
EP300->MAPK1	1	0.898
EP300->PRKDC	1	0.85
EP300->POLR2A	1	0.859
EP300->PLSCR1	1	0.88
EP300->PIK3R1	1	0.924
EP300->PCNA	1	0.907
EP300->NUP98	1	0.86
EP300->NFKB1	1	0.905
EP300->MYC	1	0.912
EP300->MGMT	1	0.863
EP300->MDM2	1	0.901
EP300->SMAD4	1	0.909
EP300->SMAD3	1	0.915
EP300->SMAD2	1	0.909
EP300->SMAD1	1	0.883
EP300->JUN	1	0.907
EP300->PRMT1	1	0.847
EP300->NR4A1	1	0.861
EP300->HIF1A	1	0.933
EP300->HDAC1	1	0.918
EP300->NR3C1	1	0.883
EP300->GRB2	1	0.932
EP300->XRCC6	1	0.897
EP300->SIRT1	1	0.88
EP300->FN1	1	0.873
EP300->EWSR1	1	0.844
EP300->AKT1	1	0.909
EP300->EP300	1	0.915
EP300->EEF1A1	1	0.855
EP300->MAPK14	1	0.879
EP300->PARP1	1	0.853
EP300->CREBBP	1	0.921
EP300->CREB1	1	0.86
EP300->RUVBL2	1	0.898
EP300->CDKN1A	1	0.914
EP300->CDK2	1	0.883
EP300->HDAC6	1	0.884
HDAC6->HSP90AA1	1	0.902
HDAC6->HIF1A	1	0.931
HDAC6->GSK3B	1	0.904
HDAC6->EP300	1	0.923
HDAC6->EGFR	1	0.924
HDAC6->CDKN1A	1	0.91
STAT5A->SQSTM1	1	0.858
STAT5A->MAPK1	1	0.889
STAT5A->HDAC1	1	0.889
STAT5A->EP300	1	0.883
STAT5A->CREBBP	1	0.897
NR4A1->TP53	1	0.853
NR4A1->EP300	1	0.886
ERBB3->AKT1	1	0.877
ERBB3->EGFR	1	0.853
PTPRC->MAPK3	1	0.736
KPNA2->TP53	1	0.861
KPNA2->MYC	1	0.855
KPNA2->JUN	1	0.884
YWHAG->KIAA0101	1	0.844
YWHAG->HDAC4	1	0.86
YWHAG->YWHAE	1	0.868
YWHAG->VIM	1	0.867
YWHAG->TP53	1	0.871
YWHAG->RAF1	1	0.837
YWHAG->ARRB2	1	0.788
YWHAG->YWHAQ	1	0.853
HRAS->RAF1	1	0.901	
HRAS->MAP2K1	1	0.88
HNRNPK->KIAA0101	1	0.845
HNRNPK->UBE2I	1	0.884
HNRNPK->TP53	1	0.883
HNRNPK->SRC	1	0.867
HNRNPK->PPP2R2B	1	0.873
HNRNPK->MYC	1	0.872
HNRNPK->MDM2	1	0.882
HNRNPK->ARRB2	1	0.812
HNRNPK->ARRB1	1	0.881
HNRNPK->EGFR	1	0.893
HNRNPK->YWHAQ	1	0.87
HNRNPK->CDK9	1	0.856
CSNK2A1->JUN	1	0.902
CSNK2A1->CREBBP	1	0.914
CRKL->SHC1	1	0.894
CRKL->PIK3R1	1	0.924
CRKL->GRB2	1	0.917
CRKL->ERBB2	1	0.886
CRKL->EGFR	1	0.88
RB1->HDAC3	1	0.912
RB1->TP53	1	0.91
RB1->TBP	1	0.9
RB1->STAT3	1	0.909
RB1->BRCA1	1	0.894
RB1->SP1	1	0.875
RB1->RB1	1	0.924
RB1->RAF1	1	0.892
RB1->PPP1CA	1	0.876
RB1->MYC	1	0.901
RB1->MDM2	1	0.904
RB1->JUN	1	0.918
RB1->HDAC2	1	0.907
RB1->HDAC1	1	0.923
RB1->SIRT1	1	0.888
RB1->EP300	1	0.921
RB1->MAPK14	1	0.885
RB1->CDK6	1	0.908
CTNNB1->HDAC4	1	0.918
CTNNB1->BTRC	1	0.902
CTNNB1->KAT2B	1	0.866
CTNNB1->RUVBL1	1	0.9
CTNNB1->CUL1	1	0.898
CTNNB1->YWHAZ	1	0.912
CTNNB1->SMARCA4	1	0.851
CTNNB1->SKP1	1	0.875
CTNNB1->RYK	1	0.878
CTNNB1->PTPRJ	1	0.855
CTNNB1->PTPRG	1	0.872
CTNNB1->PTPRC	1	0.843
CTNNB1->PLK1	1	0.915
CTNNB1->PIN1	1	0.859
CTNNB1->PIK3R1	1	0.94
CTNNB1->NFKB1	1	0.924
CTNNB1->MET	1	0.894
CTNNB1->SMAD7	1	0.888
CTNNB1->SMAD4	1	0.933
CTNNB1->SMAD3	1	0.932
CTNNB1->SMAD2	1	0.923
CTNNB1->IKBKB	1	0.903
CTNNB1->APC	1	0.884
CTNNB1->NR4A1	1	0.891
CTNNB1->HDAC1	1	0.939
CTNNB1->HTT	1	0.914
CTNNB1->GSK3B	1	0.922
CTNNB1->FYN	1	0.872
CTNNB1->ABL1	1	0.868
CTNNB1->SIRT1	1	0.906
CTNNB1->FLNB	1	0.899
CTNNB1->FHL2	1	0.857
CTNNB1->ERBB2	1	0.926
CTNNB1->EGFR	1	0.935
CTNNB1->DVL2	1	0.894
CTNNB1->CREBBP	1	0.943
CTNNB1->CHUK	1	0.912
CTNNB1->COPS5	1	0.916
CTNNB1->RUVBL2	1	0.918
CTNNB1->CEBPA	1	0.877
CTNNB1->TOB1	1	0.892
MAPK1->KIAA0101	1	0.894
MAPK1->HDAC4	1	0.915
MAPK1->TP53	1	0.924
MAPK1->SREBF2	1	0.865
MAPK1->SNCA	1	0.871
MAPK1->SHC1	1	0.922
MAPK1->RYK	1	0.865
MAPK1->RARA	1	0.932
MAPK1->RAF1	1	0.9
MAPK1->MAP2K1	1	0.849
MAPK1->PPP2CA	1	0.869
MAPK1->PPP1CA	1	0.887
MAPK1->ATP1A1	1	0.912
MAPK1->MYC	1	0.925
MAPK1->ARRB2	1	0.847
MAPK1->SMAD3	1	0.923
MAPK1->JUN	1	0.933
MAPK1->EP300	1	0.935
MAPK1->MAPK14	1	0.892
ATP1A1->ATP1A1	2	0.888
ATP1A1->VIM	1	0.892
ATP1A1->SRC	1	0.878
ATP1A1->MAPK3	1	0.861
ATP1A1->MAPK1	1	0.892
ATP1A1->MYC	1	0.896
ATP1A1->HSPA8	1	0.891
ATP1A1->EGFR	1	0.907
SMAD2->TP53	1	0.912
SMAD2->SP1	1	0.87
SMAD2->MYC	1	0.91
SMAD2->SMAD3	1	0.909
SMAD2->SMAD2	1	0.901
SMAD2->JUN	1	0.917
SMAD2->HSPA1A	1	0.883
SMAD2->HDAC1	1	0.923
SMAD2->AKT1	1	0.913
SMAD2->EP300	1	0.921
SMAD2->CTNNB1	1	0.92
SMAD2->CREBBP	1	0.929
SMAD2->COPS5	1	0.892
CDKN1A->CDC42	1	0.887
CDKN1A->HDAC4	1	0.91
CDKN1A->IKBKG	1	0.856
CDKN1A->VIM	1	0.911
CDKN1A->TP53	1	0.914
CDKN1A->STAT3	1	0.912
CDKN1A->MDM2	1	0.906
CDKN1A->JUN	1	0.922
CDKN1A->HSP90AA1	1	0.905
CDKN1A->HDAC2	1	0.909
CDKN1A->HDAC1	1	0.925
CDKN1A->EP300	1	0.924
CDKN1A->CREBBP	1	0.932
CDKN1A->CDK6	1	0.924
CDKN1A->CDK4	1	0.918
CDKN1A->CDK2	1	0.903
JUN->TP53	3	0.898
JUN->HDAC3	1	0.894
JUN->UBE2I	1	0.89
JUN->TBP	1	0.881
JUN->STAT3	1	0.89
JUN->BRCA1	1	0.877
JUN->SP1	1	0.865
JUN->RB1	1	0.902
JUN->MAPK3	1	0.845
JUN->MAPK1	1	0.89
JUN->MYC	1	0.887
JUN->MDM2	1	0.889
JUN->SMAD3	1	0.903
JUN->SMAD2	1	0.886
JUN->JUN	1	0.898
JUN->HSP90AA1	1	0.891
JUN->HIF1A	1	0.914
JUN->HDAC1	1	0.908
JUN->SIRT1	1	0.87
JUN->EP300	1	0.906
JUN->CREBBP	1	0.913
JUN->CDKN1A	1	0.889
PDGFRB->RAF1	1	0.863
PDGFRB->EGFR	1	0.885
RUVBL2->KIAA0101	1	0.821
RUVBL2->RUVBL1	1	0.831
RUVBL2->YWHAZ	1	0.831
RUVBL2->SUMO2	1	0.824
RUVBL2->RELA	1	0.833
RUVBL2->PPP1CA	1	0.825
RUVBL2->PCNA	1	0.866
RUVBL2->MYC	1	0.851
RUVBL2->MLH1	1	0.829
RUVBL2->HIF1A	1	0.88
RUVBL2->HDAC2	1	0.856
RUVBL2->HDAC1	1	0.876
RUVBL2->GRB2	1	0.884
RUVBL2->EIF2C2	1	0.863
RUVBL2->EIF2C1	1	0.845
RUVBL2->EP300	1	0.875
RUVBL2->CTNNB1	1	0.875
RUVBL2->YWHAQ	1	0.839
RUVBL2->RUVBL2	1	0.854
RUVBL2->CDK9	1	0.825
RUVBL2->TRIM28	1	0.826
RUVBL2->HDAC5	1	0.816
HDAC2->TP53	1	0.888
HDAC2->MYC	1	0.887
HDAC2->CREBBP	1	0.9
CALM2->SQSTM1	1	0.888
CALM2->YWHAE	1	0.907
CALM2->SNCA	1	0.864
CALM2->RAF1	1	0.892
CALM2->MYC	1	0.914
CALM2->ARRB2	1	0.842
CALM2->HSP90AA1	1	0.903
CALM2->AKT1	1	0.912
CALM2->EGFR	1	0.919
CALM2->YWHAQ	1	0.9
MAPK8->TP53	1	0.837
MAPK8->MYC	1	0.813
MAPK8->JUN	1	0.866
MAPK8->HDAC1	1	0.881
SNCA->MAPK3	1	0.802
HSPA9->KIAA0101	1	0.856
HSPA9->TP53	1	0.886
HSPA9->EIF2C2	1	0.878
HSPA9->SIRT1	1	0.855
HSPA9->AKT1	1	0.884
HSPA9->EGFR	1	0.892
MAPK3->MAPK3	1	0.763
MAPK3->MYC	1	0.884
EGFR->GAB2	1	0.887
EGFR->CDK1	1	0.885
EGFR->HGS	1	0.881
EGFR->CAV1	1	0.869
EGFR->CALM3	1	0.864
EGFR->CALM2	1	0.887
EGFR->CALM1	1	0.88
EGFR->TUBA1A	1	0.903
EGFR->YWHAZ	1	0.904
EGFR->YWHAE	1	0.927
EGFR->SYK	1	0.868
EGFR->STAT5A	1	0.884
EGFR->STAT3	1	0.92
EGFR->SRC	1	0.903
EGFR->SMURF2	1	0.882
EGFR->SHC1	1	0.938
EGFR->PTPRJ	1	0.841
EGFR->PTPRC	1	0.841
EGFR->PTPN11	1	0.895
EGFR->PTPN6	1	0.879
EGFR->PTK2	1	0.884
EGFR->PRKCA	1	0.871
EGFR->PLSCR1	1	0.909
EGFR->PLCG1	1	0.938
EGFR->PIK3R1	1	0.944
EGFR->PDGFRB	1	0.851
EGFR->PCNA	1	0.926
EGFR->ATP1B1	1	0.86
EGFR->ATP1A1	1	0.922
EGFR->NEDD8	1	0.874
EGFR->NEDD4	1	0.869
EGFR->MET	1	0.883
EGFR->LYN	1	0.892
EGFR->JAK2	1	0.86
EGFR->IGF1R	1	0.873
EGFR->HSP90AA1	1	0.917
EGFR->HSPB1	1	0.872
EGFR->HSPA9	1	0.919
EGFR->HSPA8	1	0.924
EGFR->HSPA5	1	0.893
EGFR->HSPA1B	1	0.901
EGFR->HSPA1A	1	0.902
EGFR->APBB1	1	0.901
EGFR->HNRNPK	1	0.871
EGFR->HTT	1	0.911
EGFR->GRB10	1	0.86
EGFR->GRB2	1	0.945
EGFR->SFN	1	0.898
EGFR->GAB1	1	0.89
EGFR->ABL1	1	0.869
EGFR->FN1	1	0.902
EGFR->FHL2	1	0.849
EGFR->ERBB2	1	0.935
EGFR->EGFR	1	0.929
EGFR->EEF1G	1	0.847
EGFR->EEF1A1	1	0.871
EGFR->CTNNB1	1	0.935
EGFR->MAPK14	1	0.912
EGFR->CRKL	1	0.897
EGFR->CRK	1	0.927
EGFR->YWHAQ	1	0.91
EGFR->STUB1	1	0.88
EGFR->SPRY2	1	0.878
EGFR->PDCD6IP	1	0.876
EGFR->HDAC6	1	0.913
HADHB->SQSTM1	1	0.817
HADHB->MYC	1	0.772
RPS25->KIAA0101	1	0.788
RPS25->CALCOCO2	1	0.872
XRCC6->KIAA0101	1	0.877
XRCC6->YWHAZ	1	0.882
XRCC6->UBE3A	1	0.862
XRCC6->TP53	1	0.905
XRCC6->SUMO2	1	0.88
XRCC6->SKIL	1	0.875
XRCC6->PRKDC	1	0.84
XRCC6->PCNA	1	0.89
XRCC6->MYC	1	0.901
XRCC6->MDM2	1	0.885
XRCC6->ARRB2	1	0.826
XRCC6->SMAD3	1	0.901
XRCC6->HTT	1	0.881
XRCC6->GRB2	1	0.913
XRCC6->EIF2C2	1	0.888
XRCC6->EIF2C1	1	0.873
XRCC6->ABL1	1	0.83
XRCC6->CBX5	1	0.879
XRCC6->SIRT1	1	0.868
XRCC6->EP300	1	0.907
XRCC6->CREBBP	1	0.912
XRCC6->CDK2	1	0.864
XRCC6->HDAC5	1	0.868
FYN->SRC	1	0.883
FYN->SP1	1	0.866
FYN->SNCA	1	0.846
FYN->SHC1	1	0.917
FYN->RAF1	1	0.888
FYN->PIK3R1	1	0.93
FYN->HSP90AA1	1	0.896
FYN->NR3C1	1	0.886
FYN->GRB2	1	0.933
FYN->ABL1	1	0.842
FYN->FN1	1	0.877
FYN->FLNA	1	0.891
FYN->CTNNB1	1	0.919
FYN->GNB2L1	1	0.872
PML->TP53	1	0.883
PML->MYC	1	0.871
PML->JUN	1	0.892
PML->CREBBP	1	0.909
USP7->TP53	1	0.851
SYK->HDAC4	1	0.883
SYK->HDAC3	1	0.879
SYK->STAT3	1	0.888
SYK->SP1	1	0.826
SYK->PIK3R1	1	0.911
SYK->HDAC2	1	0.89
SYK->HDAC1	1	0.898
SYK->EGFR	1	0.888
TCERG1->HSPA8	1	0.869
LYN->MAPK3	1	0.685
EIF2C2->TP53	1	0.902
EIF2C2->HSPA9	1	0.887
EIF2C2->HTT	1	0.886
EIF2C2->XRCC6	1	0.887
PIK3R1->CDC42	1	0.872
PIK3R1->HDAC3	1	0.903
PIK3R1->CBL	1	0.824
PIK3R1->YWHAZ	1	0.881
PIK3R1->YWHAG	1	0.83
PIK3R1->TPR	1	0.867
PIK3R1->SYK	1	0.828
PIK3R1->BRCA1	1	0.882
PIK3R1->SRC	1	0.883
PIK3R1->SHC1	1	0.903
PIK3R1->BCR	1	0.799
PIK3R1->PTPN11	1	0.859
PIK3R1->PTPN6	1	0.841
PIK3R1->PTK2	1	0.838
PIK3R1->MAPK8	1	0.831
PIK3R1->PLCG1	1	0.904
PIK3R1->PIK3R1	1	0.921
PIK3R1->PIK3CA	1	0.811
PIK3R1->PDGFRB	1	0.776
PIK3R1->NTRK1	1	0.814
PIK3R1->NPM1	1	0.818
PIK3R1->NFKBIA	1	0.887
PIK3R1->LCK	1	0.832
PIK3R1->JAK2	1	0.816
PIK3R1->INSR	1	0.821
PIK3R1->IGF1R	1	0.826
PIK3R1->HRAS	1	0.836
PIK3R1->HTT	1	0.888
PIK3R1->GRB2	1	0.926
PIK3R1->FYN	1	0.835
PIK3R1->ABL1	1	0.83
PIK3R1->SIRT1	1	0.875
PIK3R1->FLNC	1	0.863
PIK3R1->FLNB	1	0.868
PIK3R1->FLNA	1	0.886
PIK3R1->ERBB2	1	0.897
PIK3R1->EP300	1	0.913
PIK3R1->EGFR	1	0.913
PIK3R1->CTNNB1	1	0.914
PIK3R1->CRKL	1	0.839
PIK3R1->CRK	1	0.897
GRB10->RAF1	1	0.872
GRB10->EGFR	1	0.868
TP53->TP53	3	0.898
TP53->RB1	3	0.907
TP53->MYC	3	0.896
TP53->MDM2	3	0.897
TP53->SFN	3	0.88
TP53->CDKN1A	3	0.924
TP53->CDC42	1	0.885
TP53->KIAA0101	1	0.877
TP53->HDAC3	1	0.896
TP53->YWHAE	1	0.909
TP53->UBE2I	1	0.895
TP53->TP53	1	0.898
TP53->TBP	1	0.887
TP53->SREBF2	1	0.81
TP53->BRCA1	1	0.883
TP53->SP1	1	0.866
TP53->RB1	1	0.907
TP53->MAPK3	1	0.857
TP53->MAPK1	1	0.897
TP53->PPP1CA	1	0.886
TP53->PLK1	1	0.894
TP53->MYC	1	0.896
TP53->MDM2	1	0.897
TP53->SMAD3	1	0.903
TP53->SMAD2	1	0.917
TP53->HSP90AA1	1	0.898
TP53->HSPA9	1	0.902
TP53->HSPA8	1	0.904
TP53->HSPA1B	1	0.876
TP53->HSPA1A	1	0.877
TP53->HIF1A	1	0.916
TP53->HDAC2	1	0.905
TP53->HDAC1	1	0.906
TP53->HTT	1	0.891
TP53->GSK3B	1	0.896
TP53->SFN	1	0.88
TP53->EIF2C2	1	0.906
TP53->XRCC6	1	0.89
TP53->MTOR	1	0.893
TP53->SIRT1	1	0.874
TP53->EP300	1	0.903
TP53->CREBBP	1	0.911
TP53->COPS5	1	0.898
TP53->CDKN1A	1	0.924
AKT2->VIM	1	0.9
AKT2->HSP90AA1	1	0.899
AKT2->GSK3B	1	0.896
UBE3A->TP53	1	0.852
MTOR->VIM	1	0.901
MTOR->TP53	1	0.906
MTOR->STAT3	1	0.903
MTOR->GSK3B	1	0.897
MTOR->MTOR	1	0.896
MTOR->SIRT1	1	0.882
MTOR->AKT1	1	0.917
MTOR->YWHAQ	1	0.884
PARP1->TP53	1	0.871
ERBB2->SYK	1	0.862
ERBB2->STAT3	1	0.915
ERBB2->SRC	1	0.891
ERBB2->SHC1	1	0.928
ERBB2->ACTB	1	0.89
ERBB2->PTPRJ	1	0.831
ERBB2->PTPRG	1	0.833
ERBB2->PTPRC	1	0.842
ERBB2->PTPN11	1	0.892
ERBB2->PTK2	1	0.876
ERBB2->PLCG1	1	0.931
ERBB2->PIK3R1	1	0.941
ERBB2->PAK1	1	0.91
ERBB2->JUP	1	0.895
ERBB2->JAK2	1	0.855
ERBB2->JAK1	1	0.901
ERBB2->IGF1R	1	0.871
ERBB2->HSP90AA1	1	0.91
ERBB2->APBB1	1	0.895
ERBB2->GRB2	1	0.944
ERBB2->ABL1	1	0.837
ERBB2->ERBB2	1	0.921
ERBB2->EGFR	1	0.929
ERBB2->CTNNB1	1	0.929
ERBB2->CRKL	1	0.905
ERBB2->CRK	1	0.913
ERBB2->STUB1	1	0.871
ERBB2->HDAC6	1	0.896
ACTA1->HDAC4	1	0.855
ACTA1->VIM	1	0.865
ACTA1->PPP1CA	1	0.806
ACTA1->HDAC1	1	0.877
ACTA1->AKT1	1	0.887
ACTA1->EP300	1	0.872
JAK1->STAT3	1	0.892
JAK1->BRCA1	1	0.845
JAK1->RARA	1	0.901
JAK1->RAF1	1	0.868
JAK1->ARRB1	1	0.858
JAK1->GRB2	1	0.911
JAK1->ERBB2	1	0.888
JAK1->GNB2L1	1	0.851
EIF2C1->TP53	1	0.874
EIF2C1->ATP1A1	1	0.848
EIF2C1->XRCC6	1	0.859
SH3KBP1->SQSTM1	1	0.804
SH3KBP1->EGFR	1	0.843
PIK3CB->AKT2	2	0.914
PIK3CB->AKT1	2	0.921
PIK3CB->PIK3R1	1	0.931
PIK3CB->GRB2	1	0.93
AKT1->HDAC3	1	0.929
AKT1->IKBKG	1	0.892
AKT1->CALM3	1	0.877
AKT1->CALM2	1	0.901
AKT1->CALM1	1	0.894
AKT1->YWHAZ	1	0.909
AKT1->VIM	1	0.924
AKT1->BRCA1	1	0.912
AKT1->RAF1	1	0.913
AKT1->PTEN	1	0.906
AKT1->PPP2CA	1	0.88
AKT1->PPP1CA	1	0.902
AKT1->PLCG1	1	0.934
AKT1->PAK1	1	0.912
AKT1->MDM2	1	0.924
AKT1->ARRB2	1	0.865
AKT1->SMAD4	1	0.93
AKT1->SMAD3	1	0.932
AKT1->SMAD2	1	0.926
AKT1->IKBKB	1	0.908
AKT1->HSP90AA1	1	0.922
AKT1->HSPA9	1	0.92
AKT1->GSK3B	1	0.928
AKT1->SFN	1	0.894
AKT1->MTOR	1	0.921
AKT1->SIRT1	1	0.907
AKT1->AKT1	1	0.933
AKT1->EP300	1	0.936
AKT1->MAPK14	1	0.908
AKT1->CREBBP	1	0.942
AKT1->CHUK	1	0.919
CBL->CDC42	1	0.86
CBL->YWHAB	1	0.878
CBL->VIM	1	0.892
CBL->PIK3R1	1	0.927
CBL->EGFR	1	0.889
CBL->YWHAQ	1	0.834
RARA->SMAD3	3	0.921
RARA->HDAC4	1	0.91
RARA->HDAC3	1	0.916
RARA->RUVBL1	1	0.892
RARA->SRC	1	0.899
RARA->SP1	1	0.887
RARA->RARA	1	0.924
RARA->MAPK1	1	0.914
RARA->HDAC2	1	0.914
RARA->SIRT1	1	0.894
RARA->EP300	1	0.925
RARA->CREBBP	1	0.931
HDAC1->KIAA0101	1	0.877
HDAC1->VIM	1	0.891
HDAC1->TP53	1	0.898
HDAC1->TBP	1	0.873
HDAC1->STAT3	1	0.883
HDAC1->BRCA1	1	0.874
HDAC1->SP1	1	0.861
HDAC1->SUMO2	1	0.878
HDAC1->RELA	1	0.871
HDAC1->RB1	1	0.893
HDAC1->NUP98	1	0.843
HDAC1->MYC	1	0.896
HDAC1->MDM2	1	0.885
HDAC1->SMAD3	1	0.899
HDAC1->SMAD2	1	0.894
HDAC1->JUN	1	0.891
HDAC1->HIF1A	1	0.916
HDAC1->HDAC2	1	0.889
HDAC1->HDAC1	1	0.902
HDAC1->EP300	1	0.899
HDAC1->CTNNB1	1	0.906
HDAC1->CREBBP	1	0.905
HDAC1->CDKN1A	1	0.899
MDM2->VIM	1	0.885
MDM2->UBE2I	1	0.901
MDM2->TP53	1	0.921
MDM2->TBP	1	0.882
MDM2->SUMO2	1	0.894
MDM2->RB1	1	0.901
MDM2->PLK1	1	0.87
MDM2->MDM2	1	0.892
MDM2->ARRB2	1	0.829
MDM2->JUN	1	0.911
MDM2->HSP90AA1	1	0.89
MDM2->HSPA8	1	0.884
MDM2->HIF1A	1	0.929
MDM2->HDAC1	1	0.923
MDM2->XRCC6	1	0.895
MDM2->AKT1	1	0.898
MDM2->EP300	1	0.92
MDM2->CREBBP	1	0.925
MDM2->YWHAQ	1	0.895
MDM2->CDKN1A	1	0.89
MYC->HDAC4	3	0.909
MYC->SQSTM1	3	0.898
MYC->HDAC3	3	0.903
MYC->RARA	3	0.917
MYC->MYC	3	0.897
MYC->MDM2	3	0.9
MYC->JUN	3	0.905
MYC->HSPA8	3	0.91
MYC->HIF1A	3	0.918
MYC->GSK3B	3	0.898
MYC->SIRT1	3	0.881
MYC->CDKN1A	3	0.924
MYC->CDK4	3	0.926
MYC->SQSTM1	1	0.898
MYC->HDAC3	1	0.903
MYC->RUVBL1	1	0.882
MYC->IKBKG	1	0.869
MYC->CALM2	1	0.866
MYC->CALM1	1	0.859
MYC->YWHAE	1	0.913
MYC->YWHAB	1	0.907
MYC->TP53	1	0.9
MYC->TBP	1	0.898
MYC->BRCA1	1	0.887
MYC->SP1	1	0.868
MYC->RELA	1	0.888
MYC->RB1	1	0.916
MYC->RAF1	1	0.899
MYC->MAPK3	1	0.883
MYC->MAPK1	1	0.909
MYC->PPP2CA	1	0.869
MYC->PPP1CA	1	0.886
MYC->PLK1	1	0.907
MYC->NUP98	1	0.871
MYC->ATP1A1	1	0.907
MYC->MYC	1	0.897
MYC->MLH1	1	0.903
MYC->SMAD3	1	0.905
MYC->SMAD2	1	0.918
MYC->KPNA2	1	0.902
MYC->JUN	1	0.905
MYC->HSP90AA1	1	0.901
MYC->HSPA8	1	0.91
MYC->HSPA1B	1	0.886
MYC->HSPA1A	1	0.887
MYC->HIF1A	1	0.918
MYC->HDAC2	1	0.907
MYC->HDAC1	1	0.908
MYC->GSK3B	1	0.898
MYC->XRCC6	1	0.894
MYC->SIRT1	1	0.881
MYC->FLNA	1	0.904
MYC->EP300	1	0.904
MYC->CREBBP	1	0.913
MYC->YWHAQ	1	0.89
MYC->RUVBL2	1	0.91
MYC->CALCOCO2	1	0.907
MYC->CDK6	1	0.925
MYC->CDK4	1	0.926
USP8->AKT1	1	0.895
USP8->EGFR	1	0.871
CASP8->MAPK3	1	0.746
CUL1->MYC	1	0.84
APBB1->HDAC1	1	0.902
APBB1->EGFR	1	0.895
PTK2->TP53	1	0.856
PTK2->STAT3	1	0.883
PTK2->SHC1	1	0.891
PTK2->PLCG1	1	0.891
PTK2->PIK3R1	1	0.926
PTK2->MDM2	1	0.867
PTK2->GSK3B	1	0.831
PTK2->GRB2	1	0.914
PTK2->EGFR	1	0.885
SUMO2->HDAC4	1	0.864
SUMO2->TP53	1	0.871
SUMO2->MYC	1	0.869
SUMO2->JUN	1	0.87
YWHAZ->KIAA0101	1	0.845
YWHAZ->HDAC4	1	0.847
YWHAZ->RUVBL1	1	0.826
YWHAZ->IKBKG	1	0.827
YWHAZ->CALM3	1	0.805
YWHAZ->CALM2	1	0.827
YWHAZ->CALM1	1	0.82
YWHAZ->YWHAH	1	0.854
YWHAZ->YWHAE	1	0.858
YWHAZ->YWHAB	1	0.855
YWHAZ->VIM	1	0.862
YWHAZ->TP53	1	0.867
YWHAZ->SUMO2	1	0.846
YWHAZ->RAF1	1	0.825
YWHAZ->PIK3R1	1	0.881
YWHAZ->ARRB1	1	0.851
YWHAZ->HSP90AA1	1	0.854
YWHAZ->HSPA9	1	0.858
YWHAZ->HSPA8	1	0.853
YWHAZ->HSPA1B	1	0.832
YWHAZ->HSPA1A	1	0.833
YWHAZ->SFN	1	0.829
YWHAZ->XRCC6	1	0.85
YWHAZ->MTOR	1	0.845
YWHAZ->FLNA	1	0.844
YWHAZ->AKT1	1	0.861
YWHAZ->EGFR	1	0.872
YWHAZ->CTNNB1	1	0.875
YWHAZ->COPS5	1	0.848
YWHAZ->YWHAQ	1	0.851
YWHAZ->RUVBL2	1	0.849
DVL2->TP53	1	0.853
BRCA2->TP53	1	0.848
BRCA2->PLK1	1	0.875
BRCA2->SMAD3	1	0.827
BRCA2->SMAD2	1	0.884
BRCA2->FLNA	1	0.868
TRIM28->TP53	1	0.855
TRIM28->MYC	1	0.847
TRIM28->CREBBP	1	0.901
FLT3->IKBKG	1	0.63
FLT3->PTPN11	1	0.72
FLT3->PIK3R1	1	0.83
FLT3->HSP90AA1	1	0.743
FLT3->GRB2	1	0.879	
SMAD3->HDAC4	1	0.902
SMAD3->BTRC	1	0.869
SMAD3->SQSTM1	1	0.883
SMAD3->CUL1	1	0.874
SMAD3->USP7	1	0.858
SMAD3->ZBTB16	1	0.893
SMAD3->VIM	1	0.908
SMAD3->VDR	1	0.886
SMAD3->TP53	1	0.924
SMAD3->SREBF2	1	0.83
SMAD3->BRCA1	1	0.899
SMAD3->SRC	1	0.903
SMAD3->SP1	1	0.888
SMAD3->SMARCA4	1	0.831
SMAD3->SKIL	1	0.899
SMAD3->ACTB	1	0.883
SMAD3->MAPK1	1	0.905
SMAD3->PML	1	0.849
SMAD3->PIN1	1	0.838
SMAD3->UCHL5	1	0.901
SMAD3->MYC	1	0.921
SMAD3->SMAD4	1	0.925
SMAD3->SMAD3	1	0.923
SMAD3->SMAD2	1	0.909
SMAD3->JUN	1	0.92
SMAD3->HSPA1B	1	0.892
SMAD3->HSPA1A	1	0.893
SMAD3->NR4A1	1	0.863
SMAD3->HDAC1	1	0.929
SMAD3->GSK3B	1	0.909
SMAD3->NR3C1	1	0.889
SMAD3->GRB2	1	0.935
SMAD3->SIN3A	1	0.898
SMAD3->XRCC6	1	0.908
SMAD3->FLNA	1	0.899
SMAD3->AKT1	1	0.914
SMAD3->EP300	1	0.926
SMAD3->CTNNB1	1	0.93
SMAD3->CRK	1	0.908
SMAD3->CREBBP	1	0.932
SMAD3->CHUK	1	0.864
SMAD3->STUB1	1	0.861
SMAD3->HDAC5	1	0.888
PIK3CA->AKT2	2	0.917
PIK3CA->AKT1	2	0.927
PIK3CA->SQSTM1	1	0.869
PIK3CA->YWHAH	1	0.905
PIK3CA->PIK3R1	1	0.936
PIK3CA->GRB2	1	0.935
RAC1->STAT3	1	0.906
BCL6->HDAC4	1	0.871
BCL6->JUN	1	0.883
BCL6->EP300	1	0.894
CDK2->TP53	1	0.882
CDK2->RB1	1	0.913
CDK2->EP300	1	0.908
PRKDC->YWHAB	1	0.847
PRKDC->TP53	1	0.871
PRKDC->BRCA1	1	0.849
PRKDC->PPP2CA	1	0.801
PRKDC->MYC	1	0.86
PRKDC->MLH1	1	0.836
PRKDC->XRCC6	1	0.855
PRKDC->EP300	1	0.881
PRKDC->YWHAQ	1	0.856
RPL31->KIAA0101	1	0.874
RPL31->YWHAZ	1	0.88
RPL31->VIM	1	0.905
RPL31->BRCA1	1	0.89
RPL31->SUMO2	1	0.878
RPL31->RPL31	1	0.894
RPL31->MDM2	1	0.9
RPL31->ARRB2	1	0.82
RPL31->HSPA5	1	0.861
RPL31->GRB2	1	0.936
RPL31->EIF2C2	1	0.913
RPL31->EIF2C1	1	0.896
RPL31->FLNB	1	0.864
CALM3->SQSTM1	1	0.888
CALM3->RAF1	1	0.891
CALM3->MYC	1	0.91
CALM3->HSP90AA1	1	0.899
CALM3->EGFR	1	0.915
RELA->PPP2CA	1	0.813
RELA->MYC	1	0.877
RELA->JUN	1	0.88
RELA->HSP90AA1	1	0.861
RELA->HDAC1	1	0.886
RELA->GSK3B	1	0.864
RELA->EP300	1	0.884
RELA->CREBBP	1	0.893
PTPN12->EGFR	1	0.846
MET->STAT3	1	0.873
MET->SHC1	1	0.891
MET->GRB2	1	0.934
MET->EGFR	1	0.891
MET->CTNNB1	1	0.89
PPP2CA->MAPK3	1	0.848
PPP2CA->MYC	1	0.875
ACTB->KIAA0101	1	0.854
ACTB->MDM2	1	0.883
ACTB->SMAD3	1	0.893
ACTB->AKT1	1	0.897
ACTB->EP300	1	0.905
ACTB->YWHAQ	1	0.874
CHUK->MYC	1	0.826
CHUK->SMAD3	1	0.874
CHUK->SMAD2	1	0.91
CHUK->HSP90AA1	1	0.898
CHUK->AKT1	1	0.92
CHUK->CREBBP	1	0.911
LCK->SQSTM1	1	0.829
LCK->RAF1	1	0.842
LCK->MAPK1	1	0.867
LCK->HSP90AA1	1	0.865
STAT3->CTNNB1	3	0.924
STAT3->HDAC3	1	0.914
STAT3->STAT3	1	0.907
STAT3->SRC	1	0.896
STAT3->SP1	1	0.88
STAT3->RELA	1	0.888
STAT3->RB1	1	0.921
STAT3->JUN	1	0.92
STAT3->HSP90AA1	1	0.905
STAT3->HIF1A	1	0.929
STAT3->HDAC2	1	0.906
STAT3->HDAC1	1	0.925
STAT3->MTOR	1	0.895
STAT3->EP300	1	0.924
STAT3->EGFR	1	0.921
STAT3->CREBBP	1	0.93
STAT3->CDKN1A	1	0.906
STAT3->CDK9	1	0.883
E2F1->MYC	3	0.849
CRK->SRC	1	0.897
CRK->SP1	1	0.881
CRK->SHC1	1	0.931
CRK->BCR	1	0.873
CRK->PTK2	1	0.879
CRK->MAPK8	1	0.869
CRK->PPP1CA	1	0.892
CRK->PLSCR1	1	0.904
CRK->PIK3R1	1	0.941
CRK->PDGFRB	1	0.853
CRK->SMAD3	1	0.919
CRK->INSR	1	0.865
CRK->IGF1R	1	0.87
CRK->GRB2	1	0.943
CRK->EIF2C2	1	0.922
CRK->EIF2C1	1	0.908
CRK->ABL1	1	0.854
CRK->FLNC	1	0.882
CRK->FLNB	1	0.887
CRK->FLNA	1	0.908
CRK->ERBB2	1	0.926
CRK->EGFR	1	0.93
SMAD7->SMAD2	1	0.887
VDR->TP53	1	0.853
VDR->JUN	1	0.876
VDR->EP300	1	0.882
VDR->CREBBP	1	0.896
SOS1->EGFR	1	0.834
HSPA1B->KIAA0101	1	0.851
HSPA1B->TP53	1	0.885
HSPA1B->MYC	1	0.877
HSPA1B->SMAD3	1	0.887
HSPA1B->SMAD2	1	0.866
HSPA1B->HSP90AA1	1	0.873
HSPA1B->GSK3B	1	0.876
HSPA1B->EGFR	1	0.893
HSPA1B->YWHAQ	1	0.869
TUBA1A->MYC	1	0.83
TUBA1A->HSP90AA1	1	0.848
NPM1->TP53	1	0.846
NPM1->RB1	1	0.865
NPM1->HDAC1	1	0.869
PRDX1->MYC	1	0.805
NFKBIA->HDAC4	1	0.888
NFKBIA->HDAC3	1	0.881
NFKBIA->CALM2	1	0.798
NFKBIA->TP53	1	0.861
NFKBIA->RELA	1	0.887
NFKBIA->PIK3R1	1	0.926
NFKBIA->ARRB2	1	0.767
NFKBIA->ARRB1	1	0.887
NFKBIA->HSPA9	1	0.894
NFKBIA->HSPA8	1	0.903
NFKBIA->HSPA1B	1	0.847
NFKBIA->HSPA1A	1	0.848
NFKBIA->HDAC2	1	0.907
NFKBIA->HDAC1	1	0.907
NFKBIA->MAPK14	1	0.84
INSR->MAPK3	1	0.759
INSR->MAPK1	1	0.833
INSR->SMAD2	1	0.837
GAB1->PIK3R1	1	0.916
GAB1->INSR	1	0.848
GAB1->GRB2	1	0.918
GAB1->EGFR	1	0.889
FANCA->HSP90AA1	1	0.846
FANCA->AKT1	1	0.875
BCR->CDC42	1	0.861
BCR->TP53	1	0.856
BCR->RB1	1	0.899
BCR->PIK3R1	1	0.928
BCR->MYC	1	0.806
BCR->HSP90AA1	1	0.874
BCR->HSPA8	1	0.88
BCR->GRB2	1	0.937
ATN1->VIM	1	0.897
VAV2->SMAD3	1	0.807
VAV2->EGFR	1	0.842
CBX5->HDAC4	1	0.883
BTRC->TP53	1	0.86
BTRC->MYC	1	0.842
BTRC->SMAD3	1	0.87
BTRC->EP300	1	0.897
PLK1->TP53	1	0.906
PLK1->PLK1	1	0.888
PLK1->MYC	1	0.905
PLK1->MDM2	1	0.895
PLK1->CTNNB1	1	0.918
KIAA0101->RUVBL1	1	0.83
KIAA0101->YWHAE	1	0.861
KIAA0101->YWHAB	1	0.859
KIAA0101->VIM	1	0.867
KIAA0101->TP53	1	0.863
KIAA0101->MAPK3	1	0.813
KIAA0101->MAPK1	1	0.854
KIAA0101->PPP2CA	1	0.806
KIAA0101->HSP90AA1	1	0.855
KIAA0101->HSPA9	1	0.859
KIAA0101->HSPA8	1	0.857
KIAA0101->HSPA1B	1	0.834
KIAA0101->HSPA1A	1	0.835
KIAA0101->HDAC1	1	0.87
KIAA0101->XRCC6	1	0.851
KIAA0101->FLNA	1	0.849
KIAA0101->YWHAQ	1	0.849
KIAA0101->RUVBL2	1	0.854
PPP1CA->TP53	1	0.87
PPP1CA->BRCA1	1	0.851
PPP1CA->RB1	1	0.876
PPP1CA->MAPK3	1	0.829
PPP1CA->MAPK1	1	0.865
PPP1CA->MYC	1	0.868
PPP1CA->HSPA8	1	0.868
PPP1CA->GSK3B	1	0.863
PPP1CA->GRB2	1	0.897
PPP1CA->AKT1	1	0.876
PPP1CA->CRK	1	0.875
PPP1CA->RUVBL2	1	0.866
PPP1CA->CDK4	1	0.866
PPP1CA->CDK2	1	0.856
PPP1CA->TRIM28	1	0.853
PPP1CA->HDAC5	1	0.837
EEF1A1->KIAA0101	1	0.858
EEF1A1->IKBKG	1	0.838
EEF1A1->SREBF2	1	0.777
EEF1A1->RAF1	1	0.859
EEF1A1->MDM2	1	0.876
EEF1A1->ARRB2	1	0.805
EEF1A1->SMAD2	1	0.888
EEF1A1->GSK3B	1	0.877
EEF1A1->EIF2C2	1	0.886
EEF1A1->EP300	1	0.894
EEF1A1->EGFR	1	0.896
EEF1A1->MAPK14	1	0.858
EEF1A1->YWHAQ	1	0.869
EEF1A1->CDKN1A	1	0.892
CDC42->CDC42	1	0.894
CDC42->TP53	1	0.915
CDC42->BCR	1	0.877
CDC42->RAC1	1	0.9
CDC42->PPP2R2B	1	0.9
CDC42->RIF1	1	0.869
CDC42->PIK3R1	1	0.939
CDC42->PAK1	1	0.915
CDC42->ARRB2	1	0.842
CDC42->ARRB1	1	0.906
CDC42->LCK	1	0.893
CDC42->GRB2	1	0.942
CDC42->EEF1G	1	0.823
CDC42->ABCA1	1	0.898
CDC42->CDKN1A	1	0.919
TOM1L1->EGFR	1	0.868
ARRB2->MAPK3	1	0.837
EHMT2->HDAC2	1	0.896
EHMT2->HDAC1	1	0.908
EHMT2->GRB2	1	0.917
EHMT2->CBX5	1	0.888
EHMT2->RUVBL2	1	0.892
IKBKG->SQSTM1	1	0.892
IKBKG->PLK1	1	0.903
IKBKG->MYC	1	0.899
IKBKG->HSP90AA1	1	0.899
IKBKG->CREBBP	1	0.919
IKBKG->CDKN1A	1	0.918
HSP90AB1->HSP90AA1	1	0.818
HDAC4->HDAC4	1	0.875
HDAC4->HDAC3	1	0.885
HDAC4->UBE2I	1	0.877
HDAC4->MAPK3	1	0.83
HDAC4->MAPK1	1	0.881
HDAC4->PPP2CA	1	0.823
HDAC4->SMAD3	1	0.884
HDAC4->HIF1A	1	0.9
HDAC4->YWHAQ	1	0.863
HDAC4->CDKN1A	1	0.879
TNFRSF1A->ATP1A1	1	0.77
SREBF2->MAPK3	1	0.846
SRRM2->SQSTM1	1	0.857
FN1->SUMO2	1	0.836
FN1->SKIL	1	0.875
FN1->RARA	1	0.9
FN1->MYC	1	0.861
FN1->SMAD4	1	0.878
FN1->KPNA2	1	0.854
FN1->GRB2	1	0.909
FN1->FN1	1	0.851
FN1->EP300	1	0.896
FN1->EGFR	1	0.898
RYK->TP53	1	0.836
RYK->MAPK3	1	0.782
PLCG2->EGFR	1	0.876
YWHAB->KIAA0101	1	0.863
YWHAB->HDAC4	1	0.879
YWHAB->IQCB1	1	0.857
YWHAB->YWHAZ	1	0.868
YWHAB->YWHAH	1	0.886
YWHAB->YWHAE	1	0.884
YWHAB->SUMO2	1	0.866
YWHAB->RAF1	1	0.858
YWHAB->PRKDC	1	0.832
YWHAB->MYC	1	0.892
YWHAB->ARRB2	1	0.804
YWHAB->ARRB1	1	0.871
YWHAB->INSR	1	0.799
YWHAB->HSPA1B	1	0.862
YWHAB->HSPA1A	1	0.863
YWHAB->HTT	1	0.872
YWHAB->H2AFX	1	0.846
YWHAB->GRB2	1	0.914
YWHAB->ABL1	1	0.809
YWHAB->CSNK2A1	1	0.82
YWHAB->YWHAQ	1	0.872
YWHAB->HDAC5	1	0.849
RAF1->YWHAB	1	0.884
RAF1->RB1	1	0.917
RAF1->RAF1	1	0.875
RAF1->MAP2K1	1	0.875	
RAF1->MAPK3	1	0.847
RAF1->MAPK1	1	0.896
RAF1->PPP2CA	1	0.836
RAF1->MYC	1	0.86
RAF1->HSP90AA1	1	0.894
RAF1->HSPA8	1	0.899
RAF1->AKT1	1	0.916
H2AFX->TP53	1	0.857
LMNA->UBE2I	1	0.851
LMNA->RB1	1	0.895
LMNA->MYC	1	0.807
LMNA->SMAD3	1	0.847
LMNA->FLNA	1	0.857
LMNA->CTNNB1	1	0.884
PCNA->KIAA0101	1	0.883
PCNA->SUMO1	1	0.885
PCNA->RYK	1	0.849
PCNA->RELA	1	0.883
PCNA->PCNA	1	0.91
PCNA->MDM2	1	0.901
PCNA->HDAC1	1	0.923
PCNA->XRCC6	1	0.899
PCNA->EP300	1	0.921
PCNA->EGFR	1	0.919
PCNA->RUVBL2	1	0.9
PCNA->CDKN1A	1	0.902
PCNA->CDK4	1	0.902
PCNA->CDK2	1	0.887
UBE2I->HDAC4	1	0.895
UBE2I->TP53	1	0.918
UBE2I->JUN	1	0.913
PLSCR1->EP300	1	0.905
PLSCR1->EGFR	1	0.908
SYNCRIP->SIRT1	1	0.824
PTK2B->EGFR	1	0.859
PRKAR1A->SMAD2	1	0.829
PRKAR1A->EGFR	1	0.84
SHANK2->PIK3R1	1	0.91
SHANK2->MYC	1	0.741
SIRT1->HDAC4	1	0.882
SIRT1->TP53	1	0.904
SIRT1->RELA	1	0.873
SIRT1->RB1	1	0.901
SIRT1->RARA	1	0.903
SIRT1->PIK3R1	1	0.907
SIRT1->MYC	1	0.902
SIRT1->JUN	1	0.902
SIRT1->HSPA9	1	0.885
SIRT1->HDAC2	1	0.889
SIRT1->EIF2C1	1	0.877
SIRT1->XRCC6	1	0.886
SIRT1->MTOR	1	0.876
SIRT1->AKT1	1	0.897
SIRT1->EP300	1	0.908
SIRT1->CTNNB1	1	0.908
SIRT1->CDK6	1	0.889
PIN1->MYC	1	0.842
MLH1->SQSTM1	1	0.88
MLH1->MYC	1	0.904
CREB1->TP53	1	0.887
CREB1->MYC	1	0.873
CREB1->JUN	1	0.906
CREB1->HDAC1	1	0.921
CREB1->EP300	1	0.921
CREB1->CREBBP	1	0.93
SHC1->YWHAZ	1	0.879
SHC1->STAT5A	1	0.852
SHC1->SHC1	1	0.914
SHC1->PTK2	1	0.856
SHC1->MAPK1	1	0.906
SHC1->PLSCR1	1	0.884
SHC1->PLCG1	1	0.916
SHC1->PIK3R1	1	0.932
SHC1->LYN	1	0.868
SHC1->JAK2	1	0.835
SHC1->INSR	1	0.844
SHC1->APP	1	0.885
SHC1->IGF1R	1	0.851
SHC1->HSPA1B	1	0.877
SHC1->HSPA1A	1	0.878
SHC1->HIF1A	1	0.929
SHC1->GRB2	1	0.937
SHC1->FYN	1	0.833
SHC1->ABL1	1	0.828
SHC1->ERBB2	1	0.907
SHC1->EGFR	1	0.922
SHC1->CRK	1	0.901
SHC1->CALCOCO2	1	0.894
CALCOCO2->MYC	1	0.871
KRT18->ATP1A1	1	0.793

::::::::::::::
FLT3->RPS6KB1
::::::::::::::

TNK2->CDC42	1	0.798
HTT->SETDB1	1	0.891
HTT->VIM	1	0.894
HTT->TPR	1	0.867
HTT->TP53	1	0.887
HTT->PIK3R1	1	0.914
HTT->GRB2	1	0.915
HTT->CTNNB1	1	0.902
HTT->CREBBP	1	0.902
FLNC->CALM2	1	0.86
FLNC->VIM	1	0.906
FLNC->PLCG1	1	0.915
FLNC->PIK3R1	1	0.926
FLNC->GRB2	1	0.926
NTRK1->PLCG1	1	0.898
NTRK1->PIK3R1	1	0.923
NTRK1->GRB2	1	0.927
HSPB1->AKT1	1	0.869
TPR->PIK3R1	1	0.932
TPR->MTOR	1	0.903
SRC->HDAC3	1	0.907
SRC->IKBKG	1	0.87
SRC->STAT3	1	0.9
SRC->BRCA1	1	0.889
SRC->SRC	1	0.893
SRC->RPS6KB1	1	0.827
SRC->RAF1	1	0.878
SRC->PLCG1	1	0.908
SRC->PIK3R1	1	0.922
SRC->SMAD3	1	0.915
SRC->IKBKB	1	0.856
SRC->HSP90AA1	1	0.899
SRC->GRB2	1	0.929
SRC->EP300	1	0.915
SRC->EGFR	1	0.918
SRC->CREBBP	1	0.921
SRC->CHUK	1	0.865
WAS->CDC42	1	0.816
SP1->HDAC3	1	0.892
SP1->TP53	1	0.9
SP1->SRC	1	0.877
SP1->MYC	1	0.898
SP1->SMAD4	1	0.897
SP1->SMAD3	1	0.897
SP1->SMAD2	1	0.884
SP1->HSP90AA1	1	0.881
SP1->EP300	1	0.901
SP1->CREBBP	1	0.908
PPP2R2B->CDC42	1	0.862
PPP2R2B->RPS6KB1	1	0.782
SMAD4->SMAD3	1	0.915
SMAD4->AKT1	1	0.903
SMAD4->EP300	1	0.917
PTPN6->SMAD3	1	0.87
FLNB->SETDB1	1	0.894
FLNB->SRC	1	0.87
FLNB->PLCG1	1	0.903
FLNB->PIK3R1	1	0.918
FLNB->GRB2	1	0.918
PTPN11->PLCG1	1	0.857
HSP90AA1->IKBKG	1	0.87
HSP90AA1->CALM3	1	0.858
HSP90AA1->CALM2	1	0.883
HSP90AA1->CALM1	1	0.875
HSP90AA1->YWHAZ	1	0.9
HSP90AA1->TRAF2	1	0.884
HSP90AA1->TP53	1	0.924
HSP90AA1->STAT3	1	0.902
HSP90AA1->SRC	1	0.9
HSP90AA1->RAF1	1	0.878
HSP90AA1->PPP2R2B	1	0.889
HSP90AA1->PAK1	1	0.841
HSP90AA1->MYC	1	0.923
HSP90AA1->MDM2	1	0.903
HSP90AA1->ARRB1	1	0.897
HSP90AA1->IKBKB	1	0.855
HSP90AA1->HSP90AA1	1	0.901
HSP90AA1->ABL1	1	0.845
HSP90AA1->AKT1	1	0.911
HSP90AA1->EGFR	1	0.922
HSP90AA1->CHUK	1	0.863
HSP90AA1->STUB1	1	0.86
HSP90AA1->CDKN1A	1	0.906
RUVBL1->MYC	1	0.875
RUVBL1->MTOR	1	0.856
RUVBL1->CREBBP	1	0.905
PLCG1->SYK	1	0.84
PLCG1->SRC	1	0.888
PLCG1->SHC1	1	0.911
PLCG1->RAC1	1	0.879
PLCG1->PIK3R1	1	0.928
PLCG1->PAK1	1	0.866
PLCG1->GRB2	1	0.935
PLCG1->ABL1	1	0.83
PLCG1->AKT1	1	0.916
PLCG1->ERBB2	1	0.904
PLCG1->EGFR	1	0.926
MAPK14->AKT1	1	0.89
YWHAH->GAB2	1	0.876
YWHAH->USP8	1	0.865
YWHAH->YWHAZ	1	0.9
YWHAH->TSC1	1	0.871
YWHAH->RAF1	1	0.899
YWHAH->BAD	1	0.892
YWHAH->PRKCZ	1	0.862
YWHAH->PIK3CA	1	0.887
YWHAH->ARRB2	1	0.853
YWHAH->ARRB1	1	0.907
YWHAH->GRB2	1	0.936
YWHAH->ABL1	1	0.855
YWHAH->YWHAQ	1	0.908
SETDB1->AKT1	1	0.911
ARHGAP32->AKT1	1	0.854
CALM1->AKT1	1	0.913
HDAC3->HDAC3	1	0.903
HDAC3->TP53	1	0.907
HDAC3->STAT3	1	0.899
HDAC3->SRC	1	0.889
HDAC3->PIK3R1	1	0.915
HDAC3->MYC	1	0.898
HDAC3->AKT1	1	0.906
HDAC3->EP300	1	0.914
HDAC3->MAPK14	1	0.874
HDAC3->CREBBP	1	0.92
POLR2A->EP300	1	0.858
POLR2A->CREBBP	1	0.871
GAB2->PLCG1	1	0.872
GAB2->PIK3R1	1	0.918
GAB2->GRB2	1	0.91
GAB2->AKT1	1	0.893
BAD->AKT1	1	0.857
APP->ACTB	1	0.867
APP->HSP90AA1	1	0.891
APP->GRB2	1	0.924
APP->STUB1	1	0.847
TRAF2->MTOR	1	0.883
STUB1->AKT1	1	0.904
GSK3B->VIM	1	0.919
GSK3B->SMAD3	1	0.924
GSK3B->MTOR	1	0.91
GSK3B->AKT1	1	0.924
ARRB1->CDC42	1	0.865
HIF1A->EP300	1	0.883
HIF1A->CREBBP	1	0.891
YWHAE->HDAC3	1	0.884
YWHAE->CALM2	1	0.838
YWHAE->CALM1	1	0.829
YWHAE->TP53	1	0.882
YWHAE->RAF1	1	0.859
YWHAE->PPP2R2B	1	0.861
YWHAE->MYC	1	0.873
YWHAE->ARRB1	1	0.869
YWHAE->GRB2	1	0.906
YWHAE->EGFR	1	0.895
GRB2->CDC42	1	0.863
GRB2->GAB2	1	0.855
GRB2->KIAA0101	1	0.846
GRB2->ARHGAP32	1	0.817
GRB2->USP8	1	0.812
GRB2->CBL	1	0.818
GRB2->RUVBL1	1	0.848
GRB2->PPP1R9B	1	0.811
GRB2->YWHAZ	1	0.85
GRB2->YWHAH	1	0.875
GRB2->YWHAE	1	0.884
GRB2->YWHAB	1	0.878
GRB2->WAS	1	0.829
GRB2->VIM	1	0.888
GRB2->TSG101	1	0.871
GRB2->SYK	1	0.826
GRB2->SRC	1	0.849
GRB2->SP1	1	0.834
GRB2->SMARCC2	1	0.791
GRB2->SHC1	1	0.893
GRB2->RPL31	1	0.878
GRB2->BCR	1	0.82
GRB2->ACTA1	1	0.814
GRB2->PTPN11	1	0.853
GRB2->PTPN6	1	0.835
GRB2->PTK2	1	0.834
GRB2->BAD	1	0.831
GRB2->RIF1	1	0.839
GRB2->PPP1CA	1	0.857
GRB2->POLR2A	1	0.845
GRB2->PLCG1	1	0.894
GRB2->PIK3R1	1	0.904
GRB2->PIK3CB	1	0.835
GRB2->PIK3CA	1	0.832
GRB2->PDGFRB	1	0.788
GRB2->NTRK1	1	0.836
GRB2->NPM1	1	0.804
GRB2->MET	1	0.831
GRB2->SMAD3	1	0.874
GRB2->JAK2	1	0.815
GRB2->JAK1	1	0.841
GRB2->APP	1	0.869
GRB2->HSP90AB1	1	0.817
GRB2->HSPB1	1	0.826
GRB2->HSPA8	1	0.878
GRB2->HNRNPK	1	0.823
GRB2->HTT	1	0.863
GRB2->GRB2	1	0.901
GRB2->GAB1	1	0.835
GRB2->XRCC6	1	0.862
GRB2->FYN	1	0.82
GRB2->ABL1	1	0.816
GRB2->FN1	1	0.858
GRB2->FLNC	1	0.846
GRB2->FLNB	1	0.847
GRB2->FLNA	1	0.869
GRB2->FANCA	1	0.809
GRB2->ERBB3	1	0.807
GRB2->ERBB2	1	0.888
GRB2->EP300	1	0.878
GRB2->EGFR	1	0.883
GRB2->EEF1G	1	0.794
GRB2->EEF1A1	1	0.818
GRB2->CRKL	1	0.846
GRB2->CRK	1	0.882
GRB2->YWHAQ	1	0.857
GRB2->EHMT2	1	0.832
GRB2->RUVBL2	1	0.878
GRB2->SYNCRIP	1	0.832
GRB2->PRMT5	1	0.837
GRB2->CDKN1B	1	0.79
GRB2->TNK2	1	0.82
ABCA1->CDC42	1	0.861
RIF1->CDC42	1	0.809
YWHAQ->CALM2	1	0.865
YWHAQ->CALM1	1	0.858
YWHAQ->VIM	1	0.889
YWHAQ->ACTB	1	0.862
YWHAQ->RAF1	1	0.858
YWHAQ->MYC	1	0.902
YWHAQ->MDM2	1	0.887
YWHAQ->GRB2	1	0.918
YWHAQ->SFN	1	0.857
YWHAQ->MTOR	1	0.874
YWHAQ->EGFR	1	0.907
TSG101->TP53	1	0.863
TSG101->MDM2	1	0.862
TSG101->GRB2	1	0.89
TSG101->EP300	1	0.884
TSG101->CDKN1A	1	0.866
EEF1G->CDC42	1	0.865
EEF1G->AKT1	1	0.894
PRKCZ->AKT1	1	0.878
IKBKB->AKT1	1	0.918
NCOR2->AKT1	1	0.895
JAK2->PLCG1	1	0.893
CREBBP->HDAC3	1	0.911
CREBBP->TP53	1	0.923
CREBBP->SRC	1	0.899
CREBBP->MYC	1	0.919
CREBBP->SMAD3	1	0.92
CREBBP->SMAD2	1	0.908
CREBBP->AKT1	1	0.911
CREBBP->EP300	1	0.922
CREBBP->CREBBP	1	0.927
PRMT5->HSP90AA1	1	0.881
FLNA->IKBKG	1	0.847
FLNA->SRC	1	0.881
FLNA->PLCG1	1	0.893
FLNA->PIK3R1	1	0.914
FLNA->PAK1	1	0.855
FLNA->MYC	1	0.887
FLNA->SMAD3	1	0.904
FLNA->ARRB1	1	0.891
FLNA->IKBKB	1	0.852
FLNA->GRB2	1	0.915
FLNA->MAPK14	1	0.864
SMARCC2->AKT1	1	0.848
HSPA8->HDAC3	1	0.882
HSPA8->TP53	1	0.883
HSPA8->BRCA1	1	0.86
HSPA8->ACTB	1	0.849
HSPA8->RAF1	1	0.85
HSPA8->PPP2R2B	1	0.856
HSPA8->MYC	1	0.882
HSPA8->MDM2	1	0.869
HSPA8->HSP90AA1	1	0.869
HSPA8->GRB2	1	0.904
HSPA8->EGFR	1	0.891
SFN->AKT1	1	0.908
ABL1->TP53	1	0.915
ABL1->SRC	1	0.893
ABL1->PLCG1	1	0.934
ABL1->PIK3R1	1	0.943
ABL1->MDM2	1	0.909
ABL1->HSP90AA1	1	0.909
ABL1->GRB2	1	0.944
ABL1->SFN	1	0.891
ABL1->MTOR	1	0.917
VIM->SETDB1	1	0.903
VIM->IKBKG	1	0.851
VIM->YWHAZ	1	0.884
VIM->VIM	1	0.904
VIM->PPP2R2B	1	0.888
VIM->MDM2	1	0.901
VIM->SMAD3	1	0.908
VIM->ARRB1	1	0.894
VIM->HDAC1	1	0.921
VIM->GSK3B	1	0.899
VIM->GRB2	1	0.932
VIM->MTOR	1	0.898
VIM->AKT1	1	0.917
VIM->YWHAQ	1	0.891
VIM->CDKN1A	1	0.907
TSC1->AKT1	1	0.902
BRCA1->SRC	1	0.872
BRCA1->MYC	1	0.89
BRCA1->SMAD3	1	0.892
BRCA1->AKT1	1	0.883
BRCA1->EP300	1	0.899
BRCA1->CREBBP	1	0.905
PAK1->CDC42	1	0.863
PAK1->PLCG1	1	0.903
PAK1->AKT1	1	0.913
EP300->NCOR2	1	0.853
EP300->HDAC3	1	0.905
EP300->TRAF2	1	0.89
EP300->TP53	1	0.915
EP300->STAT3	1	0.9
EP300->BRCA1	1	0.89
EP300->SRC	1	0.892
EP300->RPS6KB1	1	0.811
EP300->ACTB	1	0.876
EP300->RB1	1	0.91
EP300->RARA	1	0.914
EP300->MAPK1	1	0.898
EP300->PIK3R1	1	0.924
EP300->PCNA	1	0.907
EP300->MYC	1	0.912
EP300->MDM2	1	0.901
EP300->SMAD7	1	0.835
EP300->SMAD4	1	0.909
EP300->SMAD3	1	0.915
EP300->SMAD2	1	0.909
EP300->NR4A1	1	0.861
EP300->GRB2	1	0.932
EP300->SIRT1	1	0.88
EP300->AKT1	1	0.909
EP300->EP300	1	0.915
EP300->MAPK14	1	0.879
EP300->CREBBP	1	0.921
EP300->CDKN1A	1	0.914
HDAC6->GSK3B	1	0.904
HDAC6->EP300	1	0.923
NR4A1->AKT1	1	0.892
ERBB3->AKT1	1	0.877
HNRNPK->SRC	1	0.867
CDKN1B->AKT1	1	0.839
CRKL->PIK3R1	1	0.924
CRKL->GRB2	1	0.917
RB1->EP300	1	0.921
CTNNB1->ARHGAP32	1	0.897
CTNNB1->YWHAZ	1	0.912
CTNNB1->PIK3R1	1	0.94
CTNNB1->SMAD7	1	0.888
CTNNB1->SMAD4	1	0.933
CTNNB1->SMAD3	1	0.932
CTNNB1->SMAD2	1	0.923
CTNNB1->IKBKB	1	0.903
CTNNB1->NR4A1	1	0.891
CTNNB1->HDAC1	1	0.939
CTNNB1->GSK3B	1	0.922
CTNNB1->ABL1	1	0.868
CTNNB1->SIRT1	1	0.906
CTNNB1->ERBB2	1	0.926
CTNNB1->EGFR	1	0.935
CTNNB1->CREBBP	1	0.943
CTNNB1->CHUK	1	0.912
MAPK1->RAF1	1	0.9
MAPK1->MYC	1	0.925
MAPK1->SMAD3	1	0.923
MAPK1->EP300	1	0.935
SMAD2->AKT1	1	0.913
SMAD2->EP300	1	0.921
SMAD2->CREBBP	1	0.929
CDKN1A->CDC42	1	0.887
CDKN1A->SETDB1	1	0.91
CDKN1A->VIM	1	0.911
CDKN1A->EP300	1	0.924
CDKN1A->CREBBP	1	0.932
JUN->CREBBP	1	0.913
PDGFRB->PLCG1	1	0.913
RUVBL2->MYC	1	0.851
RUVBL2->GRB2	1	0.884
RUVBL2->EP300	1	0.875
CALM2->AKT1	1	0.912
HSPA9->AKT1	1	0.884
EGFR->GAB2	1	0.887
EGFR->USP8	1	0.88
EGFR->CBL	1	0.874
EGFR->CALM3	1	0.864
EGFR->CALM2	1	0.887
EGFR->CALM1	1	0.88
EGFR->YWHAZ	1	0.904
EGFR->SYK	1	0.868
EGFR->STAT3	1	0.92
EGFR->SRC	1	0.903
EGFR->SHC1	1	0.938
EGFR->PLCG1	1	0.938
EGFR->PIK3R1	1	0.944
EGFR->PCNA	1	0.926
EGFR->HSP90AA1	1	0.917
EGFR->HSPB1	1	0.872
EGFR->HSPA9	1	0.919
EGFR->GRB2	1	0.945
EGFR->SFN	1	0.898
EGFR->ABL1	1	0.869
EGFR->ERBB3	1	0.855
EGFR->ERBB2	1	0.935
EGFR->EGFR	1	0.929
EGFR->EEF1G	1	0.847
EGFR->CTNNB1	1	0.935
EGFR->MAPK14	1	0.912
EGFR->CRK	1	0.927
EGFR->YWHAQ	1	0.91
EGFR->STUB1	1	0.88
EGFR->HDAC6	1	0.913
XRCC6->TP53	1	0.905
XRCC6->MYC	1	0.901
XRCC6->MDM2	1	0.885
XRCC6->SMAD3	1	0.901
XRCC6->GRB2	1	0.913
XRCC6->SIRT1	1	0.868
XRCC6->EP300	1	0.907
XRCC6->CREBBP	1	0.912
FYN->SRC	1	0.883
FYN->RAF1	1	0.888
FYN->PIK3R1	1	0.93
FYN->HSP90AA1	1	0.896
SYK->RPS6KB1	1	0.81
SYK->PLCG1	1	0.888
PIK3R1->CDC42	1	0.872
PIK3R1->HDAC3	1	0.903
PIK3R1->CBL	1	0.824
PIK3R1->YWHAZ	1	0.881
PIK3R1->TPR	1	0.867
PIK3R1->SYK	1	0.828
PIK3R1->BRCA1	1	0.882
PIK3R1->SRC	1	0.883
PIK3R1->SHC1	1	0.903
PIK3R1->PLCG1	1	0.904
PIK3R1->PIK3R1	1	0.921
PIK3R1->PIK3CB	1	0.79 
PIK3R1->PIK3CA	1	0.811 
PIK3R1->NPM1	1	0.818
PIK3R1->NFKBIA	1	0.887
PIK3R1->LCK	1	0.832
PIK3R1->HTT	1	0.888
PIK3R1->GRB2	1	0.926
PIK3R1->ABL1	1	0.83
PIK3R1->SIRT1	1	0.875
PIK3R1->FLNC	1	0.863
PIK3R1->FLNB	1	0.868
PIK3R1->FLNA	1	0.886
PIK3R1->FANCA	1	0.808
PIK3R1->ERBB3	1	0.801
PIK3R1->ERBB2	1	0.897
PIK3R1->EP300	1	0.913
PIK3R1->EGFR	1	0.913
PIK3R1->CTNNB1	1	0.914
PIK3R1->CRK	1	0.897
TP53->CDC42	1	0.885
TP53->SMAD3	1	0.903
TP53->SMAD2	1	0.917
TP53->GSK3B	1	0.896
TP53->MTOR	1	0.893
TP53->EP300	1	0.903
TP53->CREBBP	1	0.911
MTOR->RPS6KB1	1	0.888 
MTOR->MTOR	1	0.896
MTOR->AKT1	1	0.917
ERBB2->SYK	1	0.862
ERBB2->STAT3	1	0.915
ERBB2->SRC	1	0.891
ERBB2->SHC1	1	0.928
ERBB2->ACTB	1	0.89
ERBB2->PLCG1	1	0.931
ERBB2->PIK3R1	1	0.941
ERBB2->PAK1	1	0.91
ERBB2->HSP90AA1	1	0.91
ERBB2->GRB2	1	0.944
ERBB2->ABL1	1	0.837
ERBB2->ERBB3	1	0.85
ERBB2->ERBB2	1	0.921
ERBB2->EGFR	1	0.929
ERBB2->CTNNB1	1	0.929
ERBB2->CRK	1	0.913
ERBB2->STUB1	1	0.871
ERBB2->HDAC6	1	0.896
ACTA1->RPS6KB1	1	0.751
ACTA1->AKT1	1	0.887
JAK1->STAT3	1	0.892
JAK1->RAF1	1	0.868
PIK3CB->AKT1	2	0.921 
PIK3CB->ILK	2	0.904
PIK3CB->PIK3R1	1	0.931
PIK3CB->GRB2	1	0.93
AKT1->SETDB1	1	0.922
AKT1->HDAC3	1	0.929
AKT1->IKBKG	1	0.892
AKT1->CALM2	1	0.901
AKT1->CALM1	1	0.894
AKT1->VIM	1	0.924
AKT1->RPS6KB1	1	0.897
AKT1->RAF1	1	0.913
AKT1->PLCG1	1	0.934
AKT1->PAK1	1	0.912
AKT1->MDM2	1	0.924
AKT1->SMAD4	1	0.93
AKT1->SMAD3	1	0.932
AKT1->SMAD2	1	0.926
AKT1->IRAK1	1	0.905
AKT1->IKBKB	1	0.908
AKT1->HSP90AA1	1	0.922
AKT1->GSK3B	1	0.928
AKT1->MTOR	1	0.921 
AKT1->AKT1	1	0.933
AKT1->EP300	1	0.936
AKT1->CREBBP	1	0.942
AKT1->CHUK	1	0.919
CBL->CDC42	1	0.86
CBL->VIM	1	0.892
CBL->PLCG1	1	0.901
CBL->PIK3R1	1	0.927
CBL->PIK3CB	1	0.876
CBL->PIK3CA	1	0.883
RARA->SMAD3	3	0.921
RARA->SRC	1	0.899
RARA->EP300	1	0.925
RARA->CREBBP	1	0.931
HDAC1->VIM	1	0.891
HDAC1->SMAD3	1	0.899
HDAC1->SMAD2	1	0.894
HDAC1->EP300	1	0.899
HDAC1->CREBBP	1	0.905
MDM2->RPS6KB1	1	0.789
MDM2->AKT1	1	0.898
MDM2->EP300	1	0.92
MDM2->CREBBP	1	0.925
MYC->RPS6KB1	3	0.791
MYC->GSK3B	3	0.898
MYC->SMAD2	1	0.918
MYC->GSK3B	1	0.898
MYC->CREBBP	1	0.913
USP8->AKT1	1	0.895
IRAK1->AKT1	1	0.918
PTK2->PLCG1	1	0.891
PTK2->PIK3R1	1	0.926
YWHAZ->VIM	1	0.862
YWHAZ->HSP90AA1	1	0.854
YWHAZ->MTOR	1	0.845
YWHAZ->AKT1	1	0.861
ILK->AKT1	1	0.884
FLT3->IKBKG	1	0.63
FLT3->PIK3R1	1	0.83 
FLT3->HSP90AA1	1	0.743
FLT3->GRB2	1	0.879 
PPP1R9B->RPS6KB1	1	0.724
SMAD3->SMAD7	3	0.837
SMAD3->VIM	1	0.908
SMAD3->TP53	1	0.924
SMAD3->BRCA1	1	0.899
SMAD3->SRC	1	0.903
SMAD3->ACTB	1	0.883
SMAD3->MAPK1	1	0.905
SMAD3->MYC	1	0.921
SMAD3->SMAD4	1	0.925
SMAD3->SMAD3	1	0.923
SMAD3->SMAD2	1	0.909
SMAD3->JUN	1	0.92
SMAD3->NR4A1	1	0.863
SMAD3->HDAC1	1	0.929
SMAD3->GSK3B	1	0.909
SMAD3->GRB2	1	0.935
SMAD3->AKT1	1	0.914
SMAD3->EP300	1	0.926
SMAD3->CTNNB1	1	0.93
SMAD3->CRK	1	0.908
SMAD3->CREBBP	1	0.932
SMAD3->CHUK	1	0.864
SMAD3->STUB1	1	0.861
PIK3CA->AKT1	2	0.927 
PIK3CA->ILK	2	0.906
PIK3CA->PIK3R1	1	0.936
PIK3CA->GRB2	1	0.935
RAC1->CDC42	1	0.883
RPL31->YWHAZ	1	0.88
RPL31->VIM	1	0.905
RPL31->BRCA1	1	0.89
RPL31->MDM2	1	0.9
RPL31->GRB2	1	0.936
CALM3->AKT1	1	0.91
MET->GRB2	1	0.934
ACTB->AKT1	1	0.897
CHUK->AKT1	1	0.92
LCK->CDC42	1	0.836
STAT3->HDAC3	1	0.914
STAT3->SRC	1	0.896
STAT3->HSP90AA1	1	0.905
STAT3->MTOR	1	0.895
STAT3->EP300	1	0.924
STAT3->CREBBP	1	0.93
CRK->SRC	1	0.897
CRK->SHC1	1	0.931
CRK->PPP1CA	1	0.892
CRK->PIK3R1	1	0.941
CRK->SMAD3	1	0.919
CRK->GRB2	1	0.943
CRK->ABL1	1	0.854
CRK->FANCA	1	0.866
CRK->ERBB2	1	0.926
CRK->EGFR	1	0.93
SMAD7->AKT1	1	0.905
NPM1->AKT1	1	0.861
NFKBIA->HDAC3	1	0.881
NFKBIA->PIK3R1	1	0.926
NFKBIA->HSPA9	1	0.894
GAB1->PLCG1	1	0.872
GAB1->PIK3R1	1	0.916
FANCA->AKT1	1	0.875
BCR->CDC42	1	0.861
BCR->PIK3R1	1	0.928
BCR->GRB2	1	0.937
KIAA0101->VIM	1	0.867
PPP1CA->MYC	1	0.868
PPP1CA->GSK3B	1	0.863
PPP1CA->GRB2	1	0.897
PPP1CA->AKT1	1	0.876
EEF1A1->PLCG1	1	0.891
EEF1A1->SMAD2	1	0.888
EEF1A1->GSK3B	1	0.877
EEF1A1->EP300	1	0.894
CDC42->CDC42	1	0.894
CDC42->TP53	1	0.915
CDC42->RPS6KB1	1	0.895
CDC42->RAC1	1	0.9
CDC42->PPP2R2B	1	0.9
CDC42->PIK3R1	1	0.939
CDC42->PAK1	1	0.915
CDC42->ARRB1	1	0.906
CDC42->GRB2	1	0.942
CDC42->ABCA1	1	0.898
CDC42->CDKN1A	1	0.919
ARRB2->AKT1	1	0.891
EHMT2->SETDB1	2	0.886
IKBKG->AKT1	1	0.914
HSP90AB1->AKT1	1	0.836
FN1->SMAD4	1	0.878
FN1->GRB2	1	0.909
FN1->EP300	1	0.896
YWHAB->RAF1	1	0.858
YWHAB->MYC	1	0.892
YWHAB->GRB2	1	0.914
YWHAB->YWHAQ	1	0.872
RAF1->AKT1	1	0.916
PCNA->SETDB1	1	0.896
PCNA->EP300	1	0.921
SYNCRIP->PLCG1	1	0.876
SIRT1->MYC	1	0.902
SIRT1->MTOR	1	0.876
SIRT1->AKT1	1	0.897
SIRT1->EP300	1	0.908
SHC1->YWHAZ	1	0.879
SHC1->SHC1	1	0.914
SHC1->MAPK1	1	0.906
SHC1->PLCG1	1	0.916
SHC1->PIK3R1	1	0.932
SHC1->ILK	1	0.874
SHC1->HIF1A	1	0.929
SHC1->GRB2	1	0.937
SHC1->ABL1	1	0.828
SHC1->ERBB2	1	0.907
SHC1->EGFR	1	0.922
SHC1->CRK	1	0.901

::::::::::::::
HRAS->MAPK1
::::::::::::::

TPR->MAPK1	1	0.907
MAP2K1->MAPK1	1	0.893 
CAV1->MAPK1	1	0.843
EP300->RARA	1	0.914
EP300->MAPK1	1	0.898
EP300->MYC	1	0.912
EP300->SMAD3	1	0.915
HRAS->BTRC	1	0.871
HRAS->CAV1	1	0.842
HRAS->RAF1	1	0.901 
HRAS->MAP2K1	1	0.88
HRAS->PIK3R1	1	0.934
HRAS->INSR	1	0.846
CTNNB1->SMAD3	1	0.932
EGFR->SHC1	1	0.938
PIK3R1->TPR	1	0.867
PIK3R1->SHC1	1	0.903
PIK3R1->PIK3R1	1	0.921
PIK3R1->ERBB2	1	0.897
PIK3R1->EP300	1	0.913
PIK3R1->EGFR	1	0.913
PIK3R1->CTNNB1	1	0.914
PIK3R1->CRK	1	0.897
ERBB2->SHC1	1	0.928
RARA->MAPK1	1	0.914
MYC->MAPK1	1	0.909
SMAD3->MAPK1	1	0.905
CRK->SHC1	1	0.931
INSR->MAPK1	1	0.833
BTRC->EP300	1	0.897
RAF1->RAF1	1	0.875
RAF1->MAP2K1	1	0.875 
RAF1->MAPK1	1	0.896
RAF1->MYC	1	0.86
SHC1->MAPK1	1	0.906

::::::::::::::
HRAS->MAPK3
::::::::::::::

RASA1->CAV1	1	0.8
RASA1->PLCG1	1	0.881
RASA1->INSR	1	0.798
RASA1->IGF1R	1	0.819
RASA1->HRAS	1	0.789
RASA1->HTT	1	0.801
RASA1->GRB2	1	0.906
RASA1->XRCC6	1	0.803
RASA1->ERBB2	1	0.871
RASA1->EGFR	1	0.862
RASA1->GNB2L1	1	0.823
PDCD6IP->ATP1A1	1	0.872
PDCD6IP->EGFR	1	0.867
NR3C1->NR3C1	3	0.849
NR3C1->YWHAH	1	0.874
NR3C1->UBE2I	1	0.866
NR3C1->TSG101	1	0.857
NR3C1->TP53	1	0.871
NR3C1->TBP	1	0.857
NR3C1->STAT3	1	0.868
NR3C1->SRC	1	0.851
NR3C1->SUMO2	1	0.836
NR3C1->RELA	1	0.846
NR3C1->RAF1	1	0.83
NR3C1->MDM2	1	0.864
NR3C1->SMAD3	1	0.873
NR3C1->JUN	1	0.88
NR3C1->HSP90AA1	1	0.868
NR3C1->HSPA1B	1	0.843
NR3C1->HSPA1A	1	0.843
NR3C1->HDAC2	1	0.869
NR3C1->HDAC1	1	0.889
NR3C1->NR3C1	1	0.849
NR3C1->SFN	1	0.822
NR3C1->EP300	1	0.887
NR3C1->CREBBP	1	0.896
NR3C1->CREB1	1	0.821
MGMT->VIM	1	0.893
MGMT->HSP90AA1	1	0.889
MGMT->XRCC6	1	0.866
MGMT->EP300	1	0.898
MGMT->CREBBP	1	0.913
MGMT->CDKN1A	1	0.893
GNB2L1->RB1	1	0.908
GNB2L1->JUN	1	0.903
GNB2L1->HIF1A	1	0.906
GNB2L1->EIF2C2	1	0.897
GNB2L1->CDKN1A	1	0.879
JUP->ERBB2	1	0.888
JUP->EGFR	1	0.878
JUP->CTNNB1	1	0.888
BCL2->TP53	1	0.848
BCL2->RAF1	1	0.836
BCL2->MAPK1	1	0.87
BCL2->PPP2CA	1	0.801
BCL2->PPP1CA	1	0.82
BCL2->MYC	1	0.825
BCL2->HSP90AA1	1	0.873
SMARCA4->TP53	1	0.855
SMARCA4->MYC	1	0.846
SMARCA4->SMAD3	1	0.856
SMARCA4->HDAC1	1	0.872
SMARCA4->CREBBP	1	0.878
SQSTM1->SQSTM1	1	0.839
SQSTM1->CALM3	1	0.797
SQSTM1->CALM2	1	0.832
SQSTM1->CALM1	1	0.819
SQSTM1->VIM	1	0.878
SQSTM1->MAPK3	1	0.821
SQSTM1->MYC	1	0.889
SQSTM1->MLH1	1	0.856
SQSTM1->SMAD3	1	0.886
SQSTM1->HTT	1	0.862
EPS15->EGFR	1	0.869
SKP1->PPP1CA	1	0.812
SKP1->MYC	1	0.829
SKP1->HSP90AA1	1	0.85
APC->GSK3B	1	0.834
APC->CTNNB1	1	0.871
APC->CREBBP	1	0.885
HTT->SETDB1	1	0.891
HTT->NCOR1	1	0.817
HTT->SQSTM1	1	0.872
HTT->KAT2B	1	0.831
HTT->ZBTB16	1	0.862
HTT->YWHAG	1	0.824
HTT->YWHAB	1	0.884
HTT->VIM	1	0.894
HTT->VDAC1	1	0.794
HTT->SUMO1	1	0.863
HTT->TPR	1	0.867
HTT->TP53	1	0.887
HTT->SREBF2	1	0.811
HTT->SP1	1	0.85
HTT->SNCA	1	0.823
HTT->SUMO2	1	0.863
HTT->RAC1	1	0.87
HTT->PRPF40A	1	0.883
HTT->PPARG	1	0.821
HTT->PIK3R1	1	0.914
HTT->NFKB1	1	0.898
HTT->KPNA2	1	0.871
HTT->HSPA8	1	0.888
HTT->HTT	1	0.876
HTT->GRB2	1	0.915
HTT->EIF2C2	1	0.891
HTT->SIN3A	1	0.881
HTT->XRCC6	1	0.877
HTT->EGFR	1	0.897
HTT->EEF1G	1	0.803
HTT->CTNNB1	1	0.902
HTT->CTBP1	1	0.84
HTT->CREBBP	1	0.902
HTT->CHD3	1	0.843
EZR->PIK3R1	1	0.905
EZR->MDM2	1	0.85
EZR->CTNNB1	1	0.879
FLNC->KIAA0101	1	0.872
FLNC->IQCB1	1	0.876
FLNC->TP63	1	0.876
FLNC->CALM3	1	0.833
FLNC->CALM2	1	0.86
FLNC->CALM1	1	0.851
FLNC->VIM	1	0.906
FLNC->ACTG1	1	0.834
FLNC->RPL31	1	0.899
FLNC->PRKCA	1	0.836
FLNC->PLCG1	1	0.915
FLNC->PIK3R1	1	0.926
FLNC->MLH1	1	0.897
FLNC->HSPA8	1	0.901
FLNC->GRB2	1	0.926
FLNC->FYN	1	0.843
FLNC->ABL1	1	0.838
FLNC->FLNC	1	0.868
FLNC->FLNB	1	0.871
FLNC->CRK	1	0.905
FLNC->YWHAQ	1	0.886
FLNC->GNB2L1	1	0.871
FHOD1->HRAS	1	0.779
FHOD1->GRB2	1	0.898
NTRK1->SQSTM1	1	0.848
NTRK1->SHC1	1	0.894
NTRK1->PLCG1	1	0.898
NTRK1->PIK3R1	1	0.923
NTRK1->HSP90AA1	1	0.867
NTRK1->GRB2	1	0.927
PRKCA->ATP1A1	1	0.859
PRKCA->EGFR	1	0.857
HSPB1->TP53	1	0.823
HSPB1->MYC	1	0.801
RAD21->HSP90AA1	1	0.876
RUNX1->JUN	1	0.889
CDK6->RB1	1	0.926
CDK6->PPP2CA	1	0.847
CDK6->MYC	1	0.883
CDK6->SIRT1	1	0.879
CDK6->CDKN1A	1	0.904
SMARCA2->MYC	1	0.814
SMARCA2->CREBBP	1	0.889
CHD3->JUN	1	0.846
TPR->KIAA0101	1	0.878
TPR->SUMO1	1	0.883
TPR->SUMO2	1	0.881
TPR->BCL2L1	1	0.867
TPR->RAD21	1	0.887
TPR->MAPK1	1	0.907
TPR->PIK3R1	1	0.932
TPR->NUP98	1	0.858
TPR->NFKB1	1	0.914
TPR->APC	1	0.865
TPR->HTT	1	0.897
TPR->MTOR	1	0.903
TPR->YWHAQ	1	0.893
TPR->CDK9	1	0.877
PTPRG->MAPK3	1	0.76
SRC->HDAC3	1	0.907
SRC->CAV1	1	0.841
SRC->IKBKG	1	0.87
SRC->VDR	1	0.885
SRC->SYK	1	0.837
SRC->STAT3	1	0.9
SRC->BRCA1	1	0.889
SRC->SRC	1	0.893
SRC->SP1	1	0.877
SRC->RARA	1	0.915
SRC->RAF1	1	0.878
SRC->PTK2	1	0.849
SRC->PLSCR1	1	0.878
SRC->PLCG1	1	0.908
SRC->PIK3R1	1	0.922
SRC->ATP1A1	1	0.897
SRC->SMAD3	1	0.915
SRC->LYN	1	0.858
SRC->JAK2	1	0.828
SRC->IKBKB	1	0.856
SRC->HSP90AA1	1	0.899
SRC->HSPA5	1	0.865
SRC->HRAS	1	0.852
SRC->HNRNPK	1	0.847
SRC->NR4A1	1	0.861
SRC->NR3C1	1	0.884
SRC->GRB2	1	0.929
SRC->FYN	1	0.853
SRC->ABL1	1	0.849
SRC->FLNB	1	0.88
SRC->FLNA	1	0.892
SRC->ERBB2	1	0.903
SRC->EP300	1	0.915
SRC->EGFR	1	0.918
SRC->CSNK2A1	1	0.853
SRC->CRK	1	0.903
SRC->CREBBP	1	0.921
SRC->CHUK	1	0.865
SRC->GNB2L1	1	0.874
SRC->STUB1	1	0.856
SRC->PDCD6IP	1	0.842
WAS->PIK3R1	1	0.89
WAS->EGFR	1	0.855
GABARAPL2->SQSTM1	1	0.793
GABARAPL2->EGFR	1	0.867
PPP1CC->TP53	1	0.835
PPP1CC->MAPK1	1	0.877
KAT2B->HDAC3	1	0.857
KAT2B->TP53	1	0.842
KAT2B->RB1	1	0.881
KAT2B->MYC	1	0.829
KAT2B->SMAD3	1	0.849
KAT2B->SMAD2	1	0.861
KAT2B->HIF1A	1	0.876
KAT2B->AKT1	1	0.879
KAT2B->EP300	1	0.872
KAT2B->CREBBP	1	0.886
CDK1->TP53	1	0.828
CDK1->PPP1CA	1	0.799
CDK1->MYC	1	0.802
CDK1->EGFR	1	0.851
CDK1->CDKN1A	1	0.853
SP1->RARA	3	0.899
SP1->EGFR	3	0.902
SP1->CDKN1A	3	0.888
SP1->HDAC4	1	0.876
SP1->HDAC3	1	0.892
SP1->TP53	1	0.9
SP1->TBP	1	0.872
SP1->STAT3	1	0.88
SP1->SREBF2	1	0.801
SP1->BRCA1	1	0.873
SP1->SRC	1	0.877
SP1->SP1	1	0.861
SP1->RB1	1	0.891
SP1->RARA	1	0.899
SP1->MYC	1	0.898
SP1->SMAD3	1	0.897
SP1->SMAD2	1	0.884
SP1->JUN	1	0.894
SP1->HSP90AA1	1	0.881
SP1->HIF1A	1	0.915
SP1->HDAC2	1	0.882
SP1->HDAC1	1	0.904
SP1->EP300	1	0.901
SP1->MAPK14	1	0.856
SP1->CREBBP	1	0.908
IGF1R->YWHAE	1	0.908
IGF1R->YWHAB	1	0.889
IGF1R->TP53	1	0.86
IGF1R->SHC1	1	0.918
IGF1R->PIK3R1	1	0.934
IGF1R->MDM2	1	0.88
IGF1R->ARRB2	1	0.754
IGF1R->ERBB2	1	0.908
IGF1R->EGFR	1	0.89
IGF1R->CRK	1	0.886
IGF1R->GNB2L1	1	0.868
PTPRJ->MAPK3	1	0.724
PPP2R2B->CALM2	1	0.858
PPP2R2B->CALM1	1	0.849
PPP2R2B->YWHAE	1	0.889
PPP2R2B->VIM	1	0.886
PPP2R2B->PPP2CA	1	0.838
PPP2R2B->MLH1	1	0.876
PPP2R2B->JUN	1	0.901
PPP2R2B->HSP90AA1	1	0.884
PPP2R2B->HSPA8	1	0.886
SMAD4->BTRC	1	0.857
SMAD4->SUMO1	1	0.885
SMAD4->UBE2I	1	0.901
SMAD4->SP1	1	0.876
SMAD4->SKIL	1	0.88
SMAD4->SMAD3	1	0.915
SMAD4->SMAD2	1	0.893
SMAD4->SMAD1	1	0.874
SMAD4->HDAC1	1	0.919
SMAD4->FN1	1	0.859
SMAD4->AKT1	1	0.903
SMAD4->EP300	1	0.917
SMAD4->CTNNB1	1	0.918
SMAD4->COPS5	1	0.879
SMAD4->STUB1	1	0.856
PTPN6->PIK3R1	1	0.898
PTPN6->SMAD3	1	0.87
PTPN6->GRB2	1	0.898
PTPN6->EGFR	1	0.889
FLNB->SETDB1	1	0.894
FLNB->SRC	1	0.87
FLNB->RPL31	1	0.888
FLNB->RAD21	1	0.869
FLNB->PLCG1	1	0.903
FLNB->PIK3R1	1	0.918
FLNB->NFKB1	1	0.902
FLNB->ATP1A1	1	0.891
FLNB->MLH1	1	0.886
FLNB->HSPA5	1	0.86
FLNB->HSPA1B	1	0.869
FLNB->HSPA1A	1	0.87
FLNB->GRB2	1	0.918
FLNB->FLNB	1	0.863
FLNB->FLNA	1	0.883
FLNB->CTNNB1	1	0.907
FLNB->CRK	1	0.894
KAT2A->TP53	1	0.813
KAT2A->MYC	1	0.79
KAT2A->SMAD3	1	0.828
KAT2A->SMAD2	1	0.843
AP2M1->EGFR	1	0.895
PTPRO->MAPK3	1	0.659
NEDD8->TP53	1	0.824
CSK->JUN	1	0.816
CSK->CREBBP	1	0.858
MAP2K1->YWHAZ	1	0.765
MAP2K1->YWHAE	1	0.863
MAP2K1->YWHAB	1	0.843
MAP2K1->RAF1	1	0.867
MAP2K1->MAP2K1	1	0.758
MAP2K1->MAPK3	1	0.835
MAP2K1->MAPK1	1	0.893
MAP2K1->ARRB2	1	0.639
MAP2K1->HSPA8	1	0.869
MAP2K1->HSPA1B	1	0.772
MAP2K1->HSPA1A	1	0.773
MAP2K1->HRAS	1	0.779
SNW1->MYC	1	0.807
PTPN11->IQCB1	1	0.827
PTPN11->STAT3	1	0.856
PTPN11->SRC	1	0.829
PTPN11->PLCG1	1	0.857
PTPN11->PIK3R1	1	0.882
PTPN11->GRB2	1	0.883
PTPN11->ERBB2	1	0.848
PTPN11->EGFR	1	0.875
PTPN11->CTNNB1	1	0.874
CDK4->MYC	1	0.841
CDK4->HSP90AA1	1	0.862
HSP90AA1->KIAA0101	1	0.897
HSP90AA1->IQCB1	1	0.886
HSP90AA1->IKBKG	1	0.87
HSP90AA1->CALM3	1	0.858
HSP90AA1->CALM2	1	0.883
HSP90AA1->CALM1	1	0.875
HSP90AA1->TUBA1A	1	0.864
HSP90AA1->YWHAZ	1	0.9
HSP90AA1->SUMO1	1	0.893
HSP90AA1->TRAF2	1	0.884
HSP90AA1->TP53	1	0.924
HSP90AA1->STAT3	1	0.902
HSP90AA1->SRC	1	0.9
HSP90AA1->SP1	1	0.884
HSP90AA1->SKP1	1	0.849
HSP90AA1->RELA	1	0.884
HSP90AA1->BCL2	1	0.848
HSP90AA1->RAF1	1	0.878
HSP90AA1->RAD21	1	0.89
HSP90AA1->PPP2R2B	1	0.889
HSP90AA1->PAK1	1	0.841
HSP90AA1->NFKB1	1	0.902
HSP90AA1->MYC	1	0.923
HSP90AA1->MGMT	1	0.863
HSP90AA1->MDM2	1	0.903
HSP90AA1->ARRB1	1	0.897
HSP90AA1->JUN	1	0.918
HSP90AA1->IKBKB	1	0.855
HSP90AA1->APP	1	0.881
HSP90AA1->HSP90AA1	1	0.901
HSP90AA1->HSPA8	1	0.899
HSP90AA1->HSPA1B	1	0.887
HSP90AA1->HSPA1A	1	0.888
HSP90AA1->HIF1A	1	0.934
HSP90AA1->H2AFX	1	0.868
HSP90AA1->NR3C1	1	0.885
HSP90AA1->SIN3A	1	0.894
HSP90AA1->FYN	1	0.849
HSP90AA1->ABL1	1	0.845
HSP90AA1->AKT2	1	0.883
HSP90AA1->AKT1	1	0.911
HSP90AA1->ERBB2	1	0.9
HSP90AA1->EGFR	1	0.922
HSP90AA1->CSNK2A1	1	0.855
HSP90AA1->CHUK	1	0.863
HSP90AA1->STUB1	1	0.86
HSP90AA1->CDKN1A	1	0.906
HSP90AA1->CDK9	1	0.882
HSP90AA1->CDK4	1	0.893
HSP90AA1->HDAC5	1	0.883
HSP90AA1->HDAC6	1	0.88
NEDD4->RAF1	1	0.864
NEDD4->PLK1	1	0.877
NEDD4->ARRB2	1	0.809
NEDD4->SMAD3	1	0.891
NEDD4->SMAD2	1	0.889
NEDD4->EGFR	1	0.905
RUVBL1->KIAA0101	1	0.849
RUVBL1->UBE2I	1	0.878
RUVBL1->TBP	1	0.869
RUVBL1->SUMO2	1	0.852
RUVBL1->RELA	1	0.855
RUVBL1->RARA	1	0.893
RUVBL1->MYC	1	0.875
RUVBL1->MLH1	1	0.854
RUVBL1->HSPA8	1	0.873
RUVBL1->EIF2C2	1	0.882
RUVBL1->MTOR	1	0.856
RUVBL1->CTNNB1	1	0.896
RUVBL1->CREBBP	1	0.905
RUVBL1->RUVBL2	1	0.871
RUVBL1->CDK9	1	0.852
VDAC1->RAF1	1	0.868
VDAC1->MAPK3	1	0.824
PLCG1->SYK	1	0.84
PLCG1->SRC	1	0.888
PLCG1->SHC1	1	0.911
PLCG1->RAC1	1	0.879
PLCG1->PTPN11	1	0.872
PLCG1->PTK2	1	0.851
PLCG1->PIK3R1	1	0.928
PLCG1->PDGFRB	1	0.813
PLCG1->PAK1	1	0.866
PLCG1->NTRK1	1	0.845
PLCG1->JAK2	1	0.83
PLCG1->INSR	1	0.839
PLCG1->GRB2	1	0.935
PLCG1->ABL1	1	0.83
PLCG1->FLNC	1	0.867
PLCG1->FLNB	1	0.87
PLCG1->FLNA	1	0.894
PLCG1->AKT1	1	0.916
PLCG1->ERBB2	1	0.904
PLCG1->EGFR	1	0.926
PLCG1->EEF1A1	1	0.832
PLCG1->GNB2L1	1	0.873
SMURF2->SQSTM1	1	0.842
SMURF2->SMAD3	1	0.872
SMURF2->SMAD2	1	0.876
SMURF2->GSK3B	1	0.856
SMURF2->EGFR	1	0.891
NCOA1->JUN	1	0.857
NCOA1->EP300	1	0.869
NCOA1->CREBBP	1	0.884
HSPA1A->KIAA0101	1	0.853
HSPA1A->IKBKG	1	0.832
HSPA1A->YWHAB	1	0.859
HSPA1A->SUMO1	1	0.862
HSPA1A->TP53	1	0.887
HSPA1A->SNCA	1	0.811
HSPA1A->SUMO2	1	0.856
HSPA1A->RELA	1	0.854
HSPA1A->MAP2K1	1	0.791
HSPA1A->PPP2R2B	1	0.858
HSPA1A->PLK1	1	0.849
HSPA1A->MYC	1	0.879
HSPA1A->ARRB2	1	0.811
HSPA1A->SMAD3	1	0.889
HSPA1A->SMAD2	1	0.867
HSPA1A->ARRB1	1	0.869
HSPA1A->HSP90AA1	1	0.874
HSPA1A->GSK3B	1	0.878
HSPA1A->EGFR	1	0.894
HSPA1A->COPS5	1	0.852
HSPA1A->YWHAQ	1	0.871
HSPA1A->CDK9	1	0.847
SIN3A->HDAC4	1	0.859
SIN3A->TP53	1	0.866
SIN3A->SMAD3	1	0.868
SIN3A->HSP90AA1	1	0.862
SIN3A->HDAC1	1	0.882
NFKB1->EGFR	3	0.86
NFKB1->HDAC4	1	0.84
NFKB1->HDAC3	1	0.857
NFKB1->RUVBL1	1	0.821
NFKB1->CALM2	1	0.794
NFKB1->CALM1	1	0.782
NFKB1->VIM	1	0.841
NFKB1->STAT3	1	0.849
NFKB1->SP1	1	0.803
NFKB1->RELA	1	0.82
NFKB1->HSP90AA1	1	0.846
NFKB1->HSPA9	1	0.837
NFKB1->HSPA8	1	0.844
NFKB1->HSPA1B	1	0.822
NFKB1->HSPA1A	1	0.822
NFKB1->HDAC2	1	0.846
NFKB1->HDAC1	1	0.869
NFKB1->GSK3B	1	0.829
NFKB1->SIRT1	1	0.826
NFKB1->EP300	1	0.868
NFKB1->CTNNB1	1	0.867
NFKB1->COPS5	1	0.819
TBP->RUVBL1	1	0.869
TBP->YWHAE	1	0.885
TBP->TP53	1	0.895
TBP->TBP	1	0.881
TBP->SP1	1	0.86
TBP->RELA	1	0.869
TBP->RB1	1	0.905
TBP->MYC	1	0.887
TBP->MDM2	1	0.887
TBP->JUN	1	0.902
TBP->HDAC1	1	0.909
TBP->EP300	1	0.907
TBP->CREBBP	1	0.915
MAPK14->HDAC3	1	0.88
MAPK14->SP1	1	0.815
MAPK14->RELA	1	0.836
MAPK14->RB1	1	0.895
MAPK14->MAPK3	1	0.79
MAPK14->MAPK1	1	0.865
MAPK14->FLNA	1	0.856
MAPK14->AKT1	1	0.89
MAPK14->EP300	1	0.892
MAPK14->EGFR	1	0.882
MAPK14->MAPK14	1	0.81
MAPK14->COPS5	1	0.847
FHL2->MAPK1	1	0.848
FHL2->MYC	1	0.837
FHL2->EGFR	1	0.863
LARP1->KIAA0101	1	0.854
LARP1->YWHAH	1	0.905
LARP1->YWHAB	1	0.882
LARP1->HSPA8	1	0.894
LARP1->YWHAQ	1	0.873
MLL->TP53	1	0.824
MLL->MYC	1	0.801
MLL->HDAC1	1	0.872
MLL->CREBBP	1	0.88
HGS->UBE2I	1	0.85
HGS->ATP1A1	1	0.824
HGS->EGFR	1	0.86
ACTG1->ATP1A1	1	0.87
ACTG1->MYC	1	0.8
YWHAH->HDAC4	1	0.91
YWHAH->YWHAZ	1	0.9
YWHAH->YWHAH	1	0.916
YWHAH->YWHAG	1	0.856
YWHAH->YWHAE	1	0.913
YWHAH->YWHAB	1	0.905
YWHAH->RAF1	1	0.899
YWHAH->PRKCZ	1	0.862
YWHAH->PIK3CA	1	0.887
YWHAH->ARRB2	1	0.853
YWHAH->ARRB1	1	0.907
YWHAH->HSPA8	1	0.911
YWHAH->NR3C1	1	0.899
YWHAH->GRB2	1	0.936
YWHAH->ABL1	1	0.855
YWHAH->LARP1	1	0.904
YWHAH->YWHAQ	1	0.908
YWHAH->HDAC5	1	0.891
SETDB1->VIM	1	0.897
SETDB1->UBE2I	1	0.894
SETDB1->SUMO2	1	0.873
SETDB1->PCNA	1	0.906
SETDB1->MDM2	1	0.893
SETDB1->HDAC2	1	0.896
SETDB1->HDAC1	1	0.915
SETDB1->HTT	1	0.888
SETDB1->SIN3A	1	0.891
SETDB1->CBX5	1	0.898
SETDB1->FLNB	1	0.863
SETDB1->AKT1	1	0.911
SETDB1->CDKN1A	1	0.9
SETDB1->CDK4	1	0.901
SETDB1->TRIM28	1	0.885
ARHGAP32->AKT1	1	0.854
TP63->TP53	1	0.881
TP63->MDM2	1	0.871
TP63->SMAD2	1	0.867
TP63->EIF2C2	1	0.885
CALM1->IQCB1	1	0.887
CALM1->SQSTM1	1	0.89
CALM1->IKBKG	1	0.872
CALM1->YWHAE	1	0.908
CALM1->SNCA	1	0.866
CALM1->RELA	1	0.888
CALM1->RAF1	1	0.894
CALM1->PPP2R2B	1	0.894
CALM1->MYC	1	0.914
CALM1->ARRB2	1	0.843
CALM1->ARRB1	1	0.899
CALM1->HSP90AA1	1	0.903
CALM1->AKT1	1	0.913
CALM1->EGFR	1	0.92
CALM1->YWHAQ	1	0.901
SMARCD1->EP300	1	0.885
HDAC3->HDAC4	1	0.894
HDAC3->NCOR2	1	0.863
HDAC3->NCOR1	1	0.84
HDAC3->KAT2B	1	0.836
HDAC3->HDAC3	1	0.903
HDAC3->RUNX1	1	0.792
HDAC3->NR0B2	1	0.887
HDAC3->ZBTB16	1	0.879
HDAC3->YWHAE	1	0.896
HDAC3->TP53	1	0.907
HDAC3->SYK	1	0.838
HDAC3->STAT3	1	0.899
HDAC3->SREBF2	1	0.845
HDAC3->SRC	1	0.889
HDAC3->SP1	1	0.875
HDAC3->SMARCA4	1	0.825
HDAC3->RELA	1	0.882
HDAC3->CCND1	1	0.903
HDAC3->RB1	1	0.91
HDAC3->RARA	1	0.912
HDAC3->PPP4C	1	0.855
HDAC3->PPARG	1	0.846
HDAC3->PML	1	0.846
HDAC3->PIN1	1	0.828
HDAC3->PIK3R1	1	0.915
HDAC3->NFKBIA	1	0.888
HDAC3->NFKB1	1	0.899
HDAC3->MYC	1	0.898
HDAC3->SMAD7	1	0.849
HDAC3->JUN	1	0.907
HDAC3->HSPA8	1	0.895
HDAC3->HIF1A	1	0.923
HDAC3->EWSR1	1	0.832
HDAC3->AKT1	1	0.906
HDAC3->EP300	1	0.914
HDAC3->DAXX	1	0.824
HDAC3->CTBP1	1	0.857
HDAC3->MAPK14	1	0.874
HDAC3->PARP1	1	0.856
HDAC3->CREBBP	1	0.92
HDAC3->CREB3	1	0.81
HDAC3->HDAC5	1	0.879
SFPQ->MAPK1	1	0.861
POLR2A->MYC	1	0.831
POLR2A->EP300	1	0.858
POLR2A->CREBBP	1	0.871
HSPA5->TP53	1	0.837
HSPA5->RAF1	1	0.789
HSPA5->SIRT1	1	0.822
HSPA5->EGFR	1	0.85
GAB2->YWHAH	1	0.876
GAB2->PIK3R1	1	0.918
GAB2->AKT1	1	0.893
GAB2->EGFR	1	0.882
CDK9->RB1	1	0.881
CDK9->ATP1A1	1	0.853
CDK9->MYC	1	0.871
CDK9->HSP90AA1	1	0.868
APP->SNCA	1	0.849
APP->HSP90AA1	1	0.891
APP->HSPA8	1	0.892
EWSR1->KIAA0101	1	0.875
EWSR1->HDAC3	1	0.906
EWSR1->CALM2	1	0.864
EWSR1->GSK3B	1	0.9
EWSR1->EP300	1	0.912
EWSR1->CREBBP	1	0.92
PGR->MAPK1	1	0.87
TRAF2->RUVBL1	1	0.86
TRAF2->IKBKG	1	0.845
TRAF2->CALM3	1	0.827
TRAF2->CALM2	1	0.854
TRAF2->CALM1	1	0.846
TRAF2->HSP90AA1	1	0.884
TRAF2->HSPA9	1	0.887
TRAF2->HSPA8	1	0.888
TRAF2->HSPA1B	1	0.867
TRAF2->HSPA1A	1	0.868
TRAF2->GSK3B	1	0.889
TRAF2->MTOR	1	0.883
TRAF2->FLNA	1	0.88
TRAF2->EP300	1	0.906
TRAF2->COPS5	1	0.885
TRAF2->RUVBL2	1	0.887
TRAF2->CDK9	1	0.861
TRAF2->CALCOCO2	1	0.878
STUB1->TP53	1	0.877
STUB1->SRC	1	0.86
STUB1->RAF1	1	0.846
STUB1->ARRB2	1	0.791
STUB1->SMAD3	1	0.887
STUB1->SMAD2	1	0.883
STUB1->ARRB1	1	0.879
STUB1->HSP90AA1	1	0.891
STUB1->HSPA8	1	0.889
STUB1->HSPA1B	1	0.858
STUB1->HSPA1A	1	0.858
STUB1->HIF1A	1	0.9
STUB1->AKT1	1	0.904
STUB1->EGFR	1	0.889
GSK3B->BTRC	1	0.888
GSK3B->TUBA1A	1	0.887
GSK3B->VIM	1	0.919
GSK3B->TRAF2	1	0.901
GSK3B->TP53	1	0.924
GSK3B->SNCA	1	0.86
GSK3B->RELA	1	0.898
GSK3B->PTK2	1	0.869
GSK3B->PPP1CA	1	0.895
GSK3B->NFKB1	1	0.919
GSK3B->MYC	1	0.921
GSK3B->SMAD3	1	0.924
GSK3B->SMAD1	1	0.898
GSK3B->HSPA1B	1	0.898
GSK3B->HSPA1A	1	0.899
GSK3B->MTOR	1	0.91
GSK3B->AKT2	1	0.903
GSK3B->AKT1	1	0.924
GSK3B->EEF1G	1	0.837
GSK3B->E2F1	1	0.893
GSK3B->CTNNB1	1	0.935
GSK3B->COPS5	1	0.911
GSK3B->HDAC6	1	0.9
BLK->EGFR	1	0.881
ARRB1->CDC42	1	0.865
ARRB1->CALM2	1	0.863
ARRB1->CALM1	1	0.856
ARRB1->YWHAH	1	0.891
ARRB1->YWHAE	1	0.89
ARRB1->YWHAB	1	0.88
ARRB1->VIM	1	0.889
ARRB1->SREBF2	1	0.804
ARRB1->MDM2	1	0.887
ARRB1->ARRB2	1	0.823
ARRB1->JUN	1	0.901
ARRB1->HSP90AA1	1	0.885
ARRB1->HSPA8	1	0.886
ARRB1->FLNA	1	0.88
ARRB1->YWHAQ	1	0.885
ATP5C1->MYC	1	0.758
HIF1A->VDAC1	3	0.807
HIF1A->TPR	3	0.858
HIF1A->NUP98	3	0.837
HIF1A->JUN	3	0.878
HIF1A->HSPA9	3	0.875
HIF1A->RUVBL2	3	0.873
HIF1A->HDAC4	1	0.873
HIF1A->HDAC3	1	0.876
HIF1A->SUMO1	1	0.857
HIF1A->TP53	1	0.88
HIF1A->STAT3	1	0.872
HIF1A->SP1	1	0.845
HIF1A->SUMO2	1	0.86
HIF1A->SHC1	1	0.886
HIF1A->SAT1	1	0.856
HIF1A->MYC	1	0.878
HIF1A->MDM2	1	0.871
HIF1A->JUN	1	0.878
HIF1A->HSP90AA1	1	0.872
HIF1A->HIF1A	1	0.895
HIF1A->HDAC2	1	0.877
HIF1A->HDAC1	1	0.886
HIF1A->EP300	1	0.883
HIF1A->CSNK2A1	1	0.825
HIF1A->CREBBP	1	0.891
HIF1A->RUVBL2	1	0.873
HIF1A->GNB2L1	1	0.848
HIF1A->HDAC5	1	0.851
HIF1A->HDAC6	1	0.864
SUMO1->HDAC4	1	0.871
SUMO1->TP53	1	0.884
SUMO1->JUN	1	0.881
SUMO1->HSP90AA1	1	0.873
SUMO1->HIF1A	1	0.899
CDC25C->YWHAH	1	0.796
CDC25C->YWHAB	1	0.769
CDC25C->MAPK3	1	0.729
CDC25C->MAPK1	1	0.8
CDC25C->PLK1	1	0.782
TAB1->HSP90AA1	1	0.859
YWHAE->KIAA0101	1	0.845
YWHAE->HDAC4	1	0.877
YWHAE->NCOR1	1	0.811
YWHAE->HDAC3	1	0.884
YWHAE->CALM3	1	0.809
YWHAE->CALM2	1	0.838
YWHAE->CALM1	1	0.829
YWHAE->YWHAZ	1	0.856
YWHAE->YWHAH	1	0.883
YWHAE->YWHAB	1	0.868
YWHAE->UBE3A	1	0.854
YWHAE->TP53	1	0.882
YWHAE->TBP	1	0.87
YWHAE->SUMO2	1	0.848
YWHAE->RAF1	1	0.859
YWHAE->MAP2K1	1	0.747
YWHAE->PPP2R2B	1	0.861
YWHAE->UCHL5	1	0.869
YWHAE->MYC	1	0.873
YWHAE->ARRB2	1	0.802
YWHAE->ARRB1	1	0.869
YWHAE->H2AFX	1	0.844
YWHAE->GRB2	1	0.906
YWHAE->ABL1	1	0.802
YWHAE->EGFR	1	0.895
YWHAE->YWHAQ	1	0.864
YWHAE->HDAC5	1	0.845
NONO->ATP1A1	1	0.859
NONO->MYC	1	0.809
NONO->HDAC1	1	0.882
GRB2->CDC42	1	0.863
GRB2->GAB2	1	0.855
GRB2->KIAA0101	1	0.846
GRB2->HGS	1	0.833
GRB2->CBL	1	0.818
GRB2->RUVBL1	1	0.848
GRB2->YWHAZ	1	0.85
GRB2->YWHAH	1	0.875
GRB2->YWHAG	1	0.813
GRB2->YWHAE	1	0.884
GRB2->YWHAB	1	0.878
GRB2->VIM	1	0.888
GRB2->TSG101	1	0.871
GRB2->ACTG1	1	0.817
GRB2->SYK	1	0.826
GRB2->BRCA2	1	0.813
GRB2->SRC	1	0.849
GRB2->SP1	1	0.834
GRB2->SMARCD1	1	0.811
GRB2->SHC1	1	0.893
GRB2->RPL31	1	0.878
GRB2->BCR	1	0.82
GRB2->RPL6	1	0.85
GRB2->ACTA1	1	0.814
GRB2->PTPN11	1	0.853
GRB2->PTPN6	1	0.835
GRB2->PTK2	1	0.834
GRB2->PRKDC	1	0.819
GRB2->RIF1	1	0.839
GRB2->PPP1CC	1	0.824
GRB2->PPP1CA	1	0.857
GRB2->POLR2A	1	0.845
GRB2->PLCG1	1	0.894
GRB2->PIK3R1	1	0.904
GRB2->PIK3CB	1	0.835
GRB2->PIK3CA	1	0.832
GRB2->PDGFRB	1	0.788
GRB2->PRDX1	1	0.804
GRB2->NTRK1	1	0.836
GRB2->NPM1	1	0.804
GRB2->NONO	1	0.833
GRB2->MET	1	0.831
GRB2->SMAD3	1	0.874
GRB2->LMNA	1	0.823
GRB2->JAK2	1	0.815
GRB2->JAK1	1	0.841
GRB2->INSR	1	0.822
GRB2->APP	1	0.869
GRB2->HSPB1	1	0.826
GRB2->HSPA8	1	0.878
GRB2->HSPA5	1	0.845
GRB2->HNRNPK	1	0.823
GRB2->HTT	1	0.863
GRB2->GRB10	1	0.809
GRB2->GRB2	1	0.901
GRB2->GAB1	1	0.835
GRB2->XRCC6	1	0.862
GRB2->FYN	1	0.82
GRB2->ABL1	1	0.816
GRB2->FN1	1	0.858
GRB2->FLNC	1	0.846
GRB2->FLNB	1	0.847
GRB2->FLNA	1	0.869
GRB2->ERBB2	1	0.888
GRB2->EP300	1	0.878
GRB2->EGFR	1	0.883
GRB2->EEF1G	1	0.794
GRB2->EEF1A1	1	0.818
GRB2->CRKL	1	0.846
GRB2->CRK	1	0.882
GRB2->AP2M1	1	0.818
GRB2->YWHAQ	1	0.857
GRB2->EHMT2	1	0.832
GRB2->RUVBL2	1	0.878
GRB2->TAB1	1	0.835
GRB2->PRMT5	1	0.837
GRB2->SPRY2	1	0.816
GRB2->PDCD6IP	1	0.831
RPL6->MDM2	1	0.863
RPL6->EIF2C2	1	0.89
PTPRB->MAPK3	1	0.66
PCYT1A->CREBBP	1	0.912
SH3RF1->MYC	1	0.769
IQCB1->CALM2	1	0.859
IQCB1->YWHAB	1	0.883
IQCB1->ATP1A1	1	0.887
IQCB1->HSP90AA1	1	0.886
IQCB1->HSPA8	1	0.889
CTBP1->HDAC4	1	0.853
CTBP1->TP53	1	0.831
CTBP1->MYC	1	0.809
CTBP1->HDAC1	1	0.876
CTBP1->AKT1	1	0.885
CTBP1->EP300	1	0.871
CTBP1->CREBBP	1	0.889
ABCA1->CREBBP	1	0.886
RIF1->MYC	1	0.865
YWHAQ->KIAA0101	1	0.881
YWHAQ->HDAC4	1	0.88
YWHAQ->CALM3	1	0.842
YWHAQ->CALM2	1	0.865
YWHAQ->CALM1	1	0.858
YWHAQ->YWHAZ	1	0.885
YWHAQ->YWHAH	1	0.888
YWHAQ->YWHAE	1	0.888
YWHAQ->YWHAB	1	0.882
YWHAQ->VIM	1	0.889
YWHAQ->SUMO2	1	0.883
YWHAQ->RAF1	1	0.858
YWHAQ->MYC	1	0.902
YWHAQ->MDM2	1	0.887
YWHAQ->ARRB2	1	0.826
YWHAQ->ARRB1	1	0.883
YWHAQ->HSPA8	1	0.884
YWHAQ->HSPA1B	1	0.869
YWHAQ->HSPA1A	1	0.87
YWHAQ->GRB2	1	0.918
YWHAQ->SFN	1	0.857
YWHAQ->MTOR	1	0.874
YWHAQ->EGFR	1	0.907
YWHAQ->RUVBL2	1	0.88
YWHAQ->TRIM28	1	0.863
YWHAQ->HDAC5	1	0.869
CEBPA->MYC	1	0.81
CEBPA->SMAD3	1	0.841
CEBPA->JUN	1	0.859
CEBPA->HDAC2	1	0.864
CEBPA->HDAC1	1	0.87
TSG101->TP53	1	0.863
TSG101->MDM2	1	0.862
TSG101->EP300	1	0.884
TSG101->CDKN1A	1	0.866
EEF1G->KIAA0101	1	0.861
EEF1G->SQSTM1	1	0.865
EEF1G->MYC	1	0.888
EEF1G->GSK3B	1	0.881
EEF1G->EGFR	1	0.9
SPRY2->RAF1	1	0.844
SPRY2->MAPK1	1	0.86
SPRY2->PPP2CA	1	0.798
SPRY2->EGFR	1	0.861
LRSAM1->EGFR	1	0.856
PRKCZ->SQSTM1	1	0.818
PRKCZ->RAF1	1	0.84
PRKCZ->HSP90AA1	1	0.831
PRKCZ->AKT1	1	0.878
TOB1->MAPK1	1	0.884
TOB1->SMAD3	1	0.813
TOB1->CTNNB1	1	0.882
IKBKB->TP53	1	0.859
IKBKB->STAT3	1	0.895
IKBKB->PPP1CA	1	0.838
IKBKB->NFKBIA	1	0.895
IKBKB->HSP90AA1	1	0.894
IKBKB->HSPA9	1	0.888
IKBKB->HSPA8	1	0.907
IKBKB->HSPA1B	1	0.843
IKBKB->HSPA1A	1	0.844
IKBKB->FLNA	1	0.882
IKBKB->AKT1	1	0.918
IKBKB->CTNNB1	1	0.905
IKBKB->MAPK14	1	0.865
IKBKB->CREBBP	1	0.912
IKBKB->COPS5	1	0.893
DAZAP2->SQSTM1	1	0.812
DAZAP2->CTNNB1	1	0.878
RALGDS->HRAS	1	0.758
ARAF->YWHAH	1	0.853
ARAF->YWHAE	1	0.838
ARAF->MAP2K2	1	0.792
ARAF->MAP2K1	1	0.842
ARAF->PIK3R1	1	0.903
ARAF->MLH1	1	0.838
ARAF->HRAS	1	0.775
ARAF->SFN	1	0.734
NCOR2->HDAC4	1	0.87
NCOR2->HDAC3	1	0.876
NCOR2->MYC	1	0.843
NCOR2->JUN	1	0.883
NCOR2->HDAC2	1	0.886
NCOR2->HDAC1	1	0.894
NCOR2->AKT1	1	0.895
NCOR2->EP300	1	0.889
NCOR2->CREBBP	1	0.903
NCOR2->CDKN1A	1	0.874
NCOR1->HDAC4	1	0.854
NCOR1->TP53	1	0.869
NCOR1->MYC	1	0.858
NCOR1->EP300	1	0.88
NCOR1->CREBBP	1	0.888
COPS5->YWHAZ	1	0.876
COPS5->TP53	1	0.903
COPS5->SREBF2	1	0.823
COPS5->MDM2	1	0.89
COPS5->SMAD4	1	0.899
COPS5->SMAD2	1	0.895
COPS5->JUN	1	0.909
COPS5->HSPA1B	1	0.869
COPS5->HSPA1A	1	0.87
COPS5->GSK3B	1	0.894
COPS5->CTNNB1	1	0.913
COPS5->MAPK14	1	0.87
COPS5->GNB2L1	1	0.867
JAK2->STAT3	1	0.888
JAK2->BRCA1	1	0.859
JAK2->SHC1	1	0.896
JAK2->RARA	1	0.903
JAK2->RAF1	1	0.866
JAK2->PLCG1	1	0.893
JAK2->PIK3R1	1	0.92
JAK2->HSP90AA1	1	0.885
JAK2->HSPA8	1	0.89
JAK2->ERBB2	1	0.886
JAK2->EGFR	1	0.886
CREBBP->NCOR2	1	0.858
CREBBP->NCOR1	1	0.843
CREBBP->HDAC3	1	0.911
CREBBP->RUVBL1	1	0.88
CREBBP->IKBKG	1	0.875
CREBBP->VDR	1	0.883
CREBBP->TP73	1	0.902
CREBBP->TP53	1	0.923
CREBBP->TBP	1	0.894
CREBBP->STAT3	1	0.903
CREBBP->SREBF2	1	0.834
CREBBP->BRCA1	1	0.894
CREBBP->SRC	1	0.899
CREBBP->SP1	1	0.884
CREBBP->RELA	1	0.889
CREBBP->RARA	1	0.917
CREBBP->POLR2A	1	0.859
CREBBP->PML	1	0.847
CREBBP->PCYT1A	1	0.879
CREBBP->NUP98	1	0.86
CREBBP->MYC	1	0.919
CREBBP->MGMT	1	0.864
CREBBP->MDM2	1	0.905
CREBBP->SMAD3	1	0.92
CREBBP->SMAD2	1	0.908
CREBBP->SMAD1	1	0.885
CREBBP->JUN	1	0.913
CREBBP->IKBKB	1	0.856
CREBBP->HIF1A	1	0.939
CREBBP->HDAC2	1	0.906
CREBBP->HDAC1	1	0.925
CREBBP->HTT	1	0.902
CREBBP->NR3C1	1	0.886
CREBBP->XRCC6	1	0.902
CREBBP->EWSR1	1	0.845
CREBBP->AKT1	1	0.911
CREBBP->EP300	1	0.922
CREBBP->E2F1	1	0.878
CREBBP->CTNNB1	1	0.925
CREBBP->CSNK2A1	1	0.86
CREBBP->CREBBP	1	0.927
CREBBP->CREB1	1	0.862
CREBBP->CHUK	1	0.867
CREBBP->CDKN1A	1	0.912
CREBBP->TRIM28	1	0.882
SLC25A3->MYC	1	0.783
SLC25A3->SMAD2	1	0.853
SLC25A3->EGFR	1	0.847
TRIM27->TP53	1	0.84
RAP2A->RAF1	1	0.81
UCHL5->SMAD3	1	0.896
UCHL5->SMAD2	1	0.893
KRAS->RAF1	1	0.878
SKIL->UBE2I	1	0.89
SKIL->RB1	1	0.916
SKIL->SMAD3	1	0.896
SKIL->SMAD2	1	0.893
SKIL->HDAC1	1	0.915
SKIL->XRCC6	1	0.884
PRMT5->HSP90AA1	1	0.881
PRMT5->EIF2C2	1	0.894
NUP98->VIM	1	0.893
NUP98->MYC	1	0.899
NUP98->HDAC1	1	0.909
NUP98->EP300	1	0.908
NUP98->CREBBP	1	0.916
SOCS1->EGFR	1	0.863
CAV1->SRC	1	0.798
CAV1->PTEN	1	0.818
CAV1->MAPK3	1	0.755
CAV1->MAPK1	1	0.843
CAV1->EGFR	1	0.843
PRPF40A->KIAA0101	1	0.858
PRPF40A->UBE2I	1	0.885
PRPF40A->XRCC6	1	0.88
FLNA->KIAA0101	1	0.861
FLNA->IQCB1	1	0.876
FLNA->IKBKG	1	0.847
FLNA->YWHAZ	1	0.872
FLNA->SUMO1	1	0.873
FLNA->TRAF2	1	0.871
FLNA->SRC	1	0.881
FLNA->SUMO2	1	0.863
FLNA->PRKCA	1	0.826
FLNA->PLCG1	1	0.893
FLNA->PIK3R1	1	0.914
FLNA->PAK1	1	0.855
FLNA->MYC	1	0.887
FLNA->ARRB2	1	0.831
FLNA->SMAD3	1	0.904
FLNA->ARRB1	1	0.891
FLNA->IKBKB	1	0.852
FLNA->GRB2	1	0.915
FLNA->FYN	1	0.83
FLNA->ABL1	1	0.826
FLNA->FLNB	1	0.865
FLNA->MAPK14	1	0.864
FLNA->CRK	1	0.886
FLNA->HDAC5	1	0.866
SAT1->TP53	1	0.872
ATP1B1->ATP1A1	2	0.861
ATP1B1->EGFR	1	0.867
PIK3CG->RARA	1	0.793
SMAD1->STAT3	1	0.883
SMAD1->HDAC1	1	0.903
SMAD1->GSK3B	1	0.885
SMAD1->EP300	1	0.902
SMAD1->CREBBP	1	0.909
PIAS1->TP53	1	0.794
PIAS1->JUN	1	0.817
PIAS1->CREBBP	1	0.847
PRMT1->TP53	1	0.854
PRMT1->EP300	1	0.89
RAP1B->TP53	1	0.754
HSPA8->KIAA0101	1	0.85
HSPA8->IQCB1	1	0.848
HSPA8->HDAC3	1	0.882
HSPA8->RUVBL1	1	0.848
HSPA8->IKBKG	1	0.821
HSPA8->YWHAZ	1	0.856
HSPA8->YWHAH	1	0.877
HSPA8->SUMO1	1	0.851
HSPA8->UBE3A	1	0.847
HSPA8->TP53	1	0.883
HSPA8->BRCA1	1	0.86
HSPA8->SUMO2	1	0.854
HSPA8->RELA	1	0.852
HSPA8->RAF1	1	0.85
HSPA8->MAP2K1	1	0.732
HSPA8->PPP2R2B	1	0.856
HSPA8->PPP1CA	1	0.847
HSPA8->NFKBIA	1	0.871
HSPA8->ATP1A1	1	0.867
HSPA8->MYC	1	0.882
HSPA8->MDM2	1	0.869
HSPA8->ARRB2	1	0.796
HSPA8->ARRB1	1	0.863
HSPA8->HSP90AA1	1	0.869
HSPA8->HTT	1	0.863
HSPA8->GRB2	1	0.904
HSPA8->ABL1	1	0.796
HSPA8->EGFR	1	0.891
HSPA8->YWHAQ	1	0.86
HSPA8->STUB1	1	0.831
HSPA8->CDK4	1	0.864
SFN->HDAC4	1	0.893
SFN->YWHAZ	1	0.877
SFN->TP53	1	0.901
SFN->RAF1	1	0.88
SFN->MDM2	1	0.892
SFN->NR3C1	1	0.88
SFN->SFN	1	0.862
SFN->AKT1	1	0.908
SFN->EGFR	1	0.913
SFN->YWHAQ	1	0.885
SFN->HDAC5	1	0.866
ABL1->YWHAZ	1	0.893
ABL1->YWHAH	1	0.918
ABL1->YWHAE	1	0.923
ABL1->YWHAB	1	0.913
ABL1->TP73	1	0.904
ABL1->TP53	1	0.915
ABL1->BRCA1	1	0.897
ABL1->SRC	1	0.893
ABL1->SP1	1	0.878
ABL1->SHC1	1	0.935
ABL1->RB1	1	0.927
ABL1->PRKDC	1	0.861
ABL1->PLCG1	1	0.934
ABL1->PIK3R1	1	0.943
ABL1->PCNA	1	0.921
ABL1->NFKBIA	1	0.919
ABL1->MDM2	1	0.909
ABL1->JAK1	1	0.883
ABL1->APP	1	0.908
ABL1->HSP90AA1	1	0.909
ABL1->HSPA8	1	0.917
ABL1->GRB2	1	0.944
ABL1->SFN	1	0.891
ABL1->XRCC6	1	0.905
ABL1->FYN	1	0.861
ABL1->ABL1	1	0.856
ABL1->MTOR	1	0.917
ABL1->FLNA	1	0.907
ABL1->ERBB2	1	0.929
ABL1->EGFR	1	0.927
ABL1->CTNNB1	1	0.93
ABL1->CRK	1	0.925
ABL1->CREB1	1	0.881
GNAO1->PIK3R1	1	0.881
GNAO1->HSPA8	1	0.848
GNAO1->HSPA1B	1	0.822
GNAO1->HSPA1A	1	0.823
GNAO1->HTT	1	0.841
ESR2->CREBBP	1	0.895
HDAC5->HDAC4	1	0.883
HDAC5->HDAC3	1	0.887
HDAC5->YWHAE	1	0.891
HDAC5->YWHAB	1	0.882
HDAC5->UBE2I	1	0.88
HDAC5->TP53	1	0.887
HDAC5->PPP2CA	1	0.839
HDAC5->PPP1CA	1	0.867
HDAC5->ATP1A1	1	0.885
HDAC5->SMAD3	1	0.888
HDAC5->HSP90AA1	1	0.879
HDAC5->HIF1A	1	0.905
HDAC5->HDAC1	1	0.895
HDAC5->XRCC6	1	0.877
HDAC5->FLNA	1	0.876
HDAC5->YWHAQ	1	0.873
YES1->EGFR	1	0.869
TP73->SNCA	3	0.739
TP73->PCNA	3	0.826
TP73->MLH1	3	0.817
TP73->HSPA1A	3	0.798
TP73->CREBBP	3	0.842
TP73->CDKN1A	3	0.84
TP73->CUL1	1	0.783
TP73->SUMO1	1	0.803
TP73->UBE2I	1	0.819
TP73->TP73	1	0.819
TP73->RB1	1	0.83
TP73->MYC	1	0.827
TP73->MDM2	1	0.817
TP73->HRAS	1	0.749
TP73->HDAC2	1	0.825
TP73->HDAC1	1	0.836
TP73->EIF2C2	1	0.826
TP73->EIF2C1	1	0.812
TP73->ABL1	1	0.767
TP73->SIRT1	1	0.797
TP73->EP300	1	0.834
TP73->CREBBP	1	0.842
TP73->GNB2L1	1	0.791
RRM1->MYC	1	0.876
VIM->KIAA0101	1	0.878
VIM->SQSTM1	1	0.884
VIM->IKBKG	1	0.851
VIM->YWHAZ	1	0.884
VIM->VIM	1	0.904
VIM->SUMO1	1	0.88
VIM->SUMO2	1	0.881
VIM->RYK	1	0.854
VIM->RELA	1	0.885
VIM->PPP2R2B	1	0.888
VIM->NUP98	1	0.852
VIM->ATP1A1	1	0.901
VIM->MDM2	1	0.901
VIM->ARRB2	1	0.826
VIM->SMAD3	1	0.908
VIM->ARRB1	1	0.894
VIM->HDAC1	1	0.921
VIM->HTT	1	0.893
VIM->GSK3B	1	0.899
VIM->GRB2	1	0.932
VIM->MTOR	1	0.898
VIM->AKT2	1	0.897
VIM->AKT1	1	0.917
VIM->CREB1	1	0.868
VIM->YWHAQ	1	0.891
VIM->CDKN1A	1	0.907
VIM->TRIM28	1	0.894
RASSF1->BTRC	1	0.807
RASSF1->MDM2	1	0.817
RASSF1->HRAS	1	0.782
RASSF1->SFN	1	0.775
TSC1->PLK1	1	0.865
TSC1->AKT1	1	0.902
HSPA4->TP53	1	0.803
ZBTB16->HDAC4	1	0.87
ZBTB16->HDAC3	1	0.882
ZBTB16->RB1	1	0.89
ZBTB16->SMAD3	1	0.893
ZBTB16->HDAC2	1	0.878
ZBTB16->HDAC1	1	0.899
ZBTB16->CDKN1A	1	0.873
BRCA1->SUMO1	1	0.867
BRCA1->UBE3A	1	0.85
BRCA1->UBE2I	1	0.88
BRCA1->TP53	1	0.895
BRCA1->BRCA1	1	0.866
BRCA1->SRC	1	0.872
BRCA1->SP1	1	0.855
BRCA1->SUMO2	1	0.869
BRCA1->RPL31	1	0.856
BRCA1->RELA	1	0.855
BRCA1->RB1	1	0.886
BRCA1->PRKDC	1	0.828
BRCA1->PPP1CA	1	0.857
BRCA1->POLR2A	1	0.821
BRCA1->PIK3R1	1	0.894
BRCA1->MYC	1	0.89
BRCA1->MLH1	1	0.855
BRCA1->SMAD3	1	0.892
BRCA1->KPNA2	1	0.843
BRCA1->JUN	1	0.89
BRCA1->HSPA8	1	0.87
BRCA1->PRMT1	1	0.825
BRCA1->HDAC2	1	0.874
BRCA1->HDAC1	1	0.902
BRCA1->H2AFX	1	0.837
BRCA1->ABL1	1	0.816
BRCA1->AKT1	1	0.883
BRCA1->EP300	1	0.899
BRCA1->CSNK2A1	1	0.828
BRCA1->CREBBP	1	0.905
BRCA1->CREB1	1	0.831
BRCA1->CDK4	1	0.862
BRCA1->CDK2	1	0.85
PTEN->UBE2I	1	0.858
PTEN->TP53	1	0.86
PTEN->PPP1CA	1	0.834
PTEN->AKT1	1	0.875
PAK1->CDC42	1	0.863
PAK1->RAF1	1	0.873
PAK1->PLK1	1	0.876
PAK1->PLCG1	1	0.903
PAK1->HSP90AA1	1	0.873
PAK1->FLNA	1	0.868
PAK1->AKT1	1	0.913
PAK1->ERBB2	1	0.892
EP300->CDC20	1	0.833
EP300->NCOR2	1	0.853
EP300->NCOR1	1	0.837
EP300->BTRC	1	0.865
EP300->KAT2B	1	0.837
EP300->HDAC3	1	0.905
EP300->NCOA1	1	0.846
EP300->RUNX1	1	0.776
EP300->NCOA3	1	0.83
EP300->BAG6	1	0.854
EP300->VDR	1	0.883
EP300->TSG101	1	0.891
EP300->TRAF2	1	0.89
EP300->TP73	1	0.899
EP300->TP53	1	0.915
EP300->TCF3	1	0.833
EP300->TBP	1	0.89
EP300->STAT5A	1	0.848
EP300->STAT3	1	0.9
EP300->SREBF2	1	0.828
EP300->BRCA1	1	0.89
EP300->SRC	1	0.892
EP300->SP1	1	0.877
EP300->SMARCD1	1	0.833
EP300->SMARCA2	1	0.817
EP300->BCL6	1	0.876
EP300->ACTB	1	0.876
EP300->RELA	1	0.886
EP300->CCND1	1	0.879
EP300->RB1	1	0.91
EP300->RARA	1	0.914
EP300->RAN	1	0.854
EP300->ACTA1	1	0.828
EP300->MAPK1	1	0.898
EP300->PRKDC	1	0.85
EP300->PPARG	1	0.832
EP300->POLR2A	1	0.859
EP300->PLSCR1	1	0.88
EP300->PIK3R1	1	0.924
EP300->PGR	1	0.825
EP300->PCNA	1	0.907
EP300->NUP98	1	0.86
EP300->NFKB1	1	0.905
EP300->ATF4	1	0.833
EP300->MYC	1	0.912
EP300->MGMT	1	0.863
EP300->MDM2	1	0.901
EP300->MAGEA11	1	0.871
EP300->SMAD7	1	0.835
EP300->SMAD5	1	0.848
EP300->SMAD4	1	0.909
EP300->SMAD3	1	0.915
EP300->SMAD2	1	0.909
EP300->SMAD1	1	0.883
EP300->JUN	1	0.907
EP300->PRMT1	1	0.847
EP300->NR4A1	1	0.861
EP300->HIF1A	1	0.933
EP300->HDAC1	1	0.918
EP300->NR3C1	1	0.883
EP300->HIPK2	1	0.829
EP300->GRB2	1	0.932
EP300->XRCC6	1	0.897
EP300->SIRT1	1	0.88
EP300->FN1	1	0.873
EP300->SNW1	1	0.831
EP300->EWSR1	1	0.844
EP300->AKT1	1	0.909
EP300->EP300	1	0.915
EP300->EEF1A1	1	0.855
EP300->CTBP1	1	0.849
EP300->MAPK14	1	0.879
EP300->PARP1	1	0.853
EP300->CREBBP	1	0.921
EP300->CREB1	1	0.86
EP300->COPS6	1	0.861
EP300->RUVBL2	1	0.898
EP300->KAT5	1	0.8
EP300->TADA3	1	0.845
EP300->CDKN1A	1	0.914
EP300->CDK2	1	0.883
EP300->HDAC6	1	0.884
HDAC6->TUBA1A	1	0.886
HDAC6->HSP90AA1	1	0.902
HDAC6->HIF1A	1	0.931
HDAC6->GSK3B	1	0.904
HDAC6->NR3C1	1	0.89
HDAC6->ERBB2	1	0.911
HDAC6->EP300	1	0.923
HDAC6->EGFR	1	0.924
HDAC6->CDKN1A	1	0.91
STAT5A->SQSTM1	1	0.858
STAT5A->MAPK1	1	0.889
STAT5A->HDAC1	1	0.889
STAT5A->EP300	1	0.883
STAT5A->EGFR	1	0.875
STAT5A->CREBBP	1	0.897
TGM2->RB1	1	0.893
NR4A1->CDKN1A	3	0.867
NR4A1->TP53	1	0.853
NR4A1->STAT3	1	0.873
NR4A1->SMAD3	1	0.863
NR4A1->HIF1A	1	0.888
NR4A1->AKT1	1	0.892
NR4A1->EP300	1	0.886
NR4A1->CTNNB1	1	0.89
ERBB3->AKT1	1	0.877
ERBB3->EGFR	1	0.853
PTPRC->MAPK3	1	0.736
KPNA2->TP53	1	0.861
KPNA2->MYC	1	0.855
KPNA2->JUN	1	0.884
STAT1->JUN	1	0.789
STAT1->CREBBP	1	0.823
YWHAG->KIAA0101	1	0.844
YWHAG->HDAC4	1	0.86
YWHAG->YWHAH	1	0.865
YWHAG->YWHAE	1	0.868
YWHAG->VIM	1	0.867
YWHAG->TP53	1	0.871
YWHAG->RAF1	1	0.837
YWHAG->PIK3R1	1	0.892
YWHAG->ARRB2	1	0.788
YWHAG->ARRB1	1	0.854
YWHAG->HSPA9	1	0.862
YWHAG->HSPA1B	1	0.841
YWHAG->HSPA1A	1	0.841
YWHAG->HTT	1	0.856
YWHAG->SFN	1	0.833
YWHAG->COPS5	1	0.854
YWHAG->YWHAQ	1	0.853
PTPRK->MAPK3	1	0.691
HRAS->CDC25C	1	0.809
HRAS->BTRC	1	0.871
HRAS->CAV1	1	0.842
HRAS->TP73	1	0.853
HRAS->TIAM1	1	0.832
HRAS->BRAF	1	0.86
HRAS->SRC	1	0.82
HRAS->SOS1	1	0.828
HRAS->RASA1	1	0.825
HRAS->RAP1B	1	0.837
HRAS->RALGDS	1	0.855
HRAS->RALA	1	0.826
HRAS->RAF1	1	0.901
HRAS->MAP2K1	1	0.88
HRAS->PIK3R1	1	0.934
HRAS->PIK3CG	1	0.884
HRAS->PIK3CD	1	0.838
HRAS->PIK3CA	1	0.891
HRAS->KRT18	1	0.833
HRAS->ARAF	1	0.87
HRAS->INSR	1	0.846
HRAS->FHOD1	1	0.838
HRAS->FYN	1	0.749
HRAS->RASSF1	1	0.83
HNRNPK->KIAA0101	1	0.845
HNRNPK->UBE2I	1	0.884
HNRNPK->TP53	1	0.883
HNRNPK->MYC	1	0.872
HNRNPK->MDM2	1	0.882
HNRNPK->ARRB2	1	0.812
HNRNPK->EGFR	1	0.893
HNRNPK->YWHAQ	1	0.87
CSNK2A1->JUN	1	0.902
CSNK2A1->HSP90AA1	1	0.888
CSNK2A1->HIF1A	1	0.918
CSNK2A1->HDAC1	1	0.91
CSNK2A1->CREBBP	1	0.914
PPARG->TP53	3	0.845
PPARG->HDAC4	1	0.884
PPARG->RB1	1	0.91
PPARG->HDAC1	1	0.893
PPARG->EP300	1	0.887
PPARG->CREBBP	1	0.904
PDPK1->AKT1	1	0.844
RAP1A->RAF1	1	0.823
SLC3A2->EGFR	1	0.874
BRAF->YWHAH	1	0.819
BRAF->YWHAE	1	0.803
BRAF->YWHAB	1	0.779
BRAF->RAF1	1	0.81
BRAF->MAP2K2	1	0.759
BRAF->MAP2K1	1	0.806
BRAF->HSPA9	1	0.767
BRAF->HSPA8	1	0.804
BRAF->AKT1	1	0.844
CRKL->SHC1	1	0.894
CRKL->PTEN	1	0.861
CRKL->PIK3R1	1	0.924
CRKL->INSR	1	0.819
CRKL->GRB2	1	0.917
CRKL->ERBB2	1	0.886
CRKL->EGFR	1	0.88
RB1->KAT2B	1	0.844
RB1->HDAC3	1	0.912
RB1->ZBTB16	1	0.887
RB1->VDR	1	0.894
RB1->TP73	1	0.888
RB1->TP53	1	0.91
RB1->TGM2	1	0.859
RB1->TBP	1	0.9
RB1->STAT3	1	0.909
RB1->BRCA1	1	0.894
RB1->SP1	1	0.875
RB1->SMARCA4	1	0.833
RB1->SKIL	1	0.9
RB1->BCR	1	0.863
RB1->TRIM27	1	0.864
RB1->CCND1	1	0.904
RB1->RB1	1	0.924
RB1->RAF1	1	0.892
RB1->PPP1CA	1	0.876
RB1->PPARG	1	0.855
RB1->PML	1	0.854
RB1->NPM1	1	0.846
RB1->MYC	1	0.901
RB1->MDM2	1	0.904
RB1->LMNA	1	0.856
RB1->JUN	1	0.918
RB1->HDAC2	1	0.907
RB1->HDAC1	1	0.923
RB1->ABL1	1	0.835
RB1->CBX5	1	0.898
RB1->SIRT1	1	0.888
RB1->EP300	1	0.921
RB1->E2F3	1	0.896
RB1->E2F2	1	0.874
RB1->E2F1	1	0.896
RB1->MAPK14	1	0.885
RB1->GNB2L1	1	0.89
RB1->CDK9	1	0.883
RB1->CDK6	1	0.908
RB1->CDK2	1	0.891
CTNNB1->DAZAP2	1	0.883
CTNNB1->HDAC4	1	0.918
CTNNB1->ARHGAP32	1	0.897
CTNNB1->MAGI1	1	0.873
CTNNB1->BTRC	1	0.902
CTNNB1->KAT2B	1	0.866
CTNNB1->RUVBL1	1	0.9
CTNNB1->CUL1	1	0.898
CTNNB1->CDC73	1	0.881
CTNNB1->YWHAZ	1	0.912
CTNNB1->VCL	1	0.855
CTNNB1->SMARCA4	1	0.851
CTNNB1->SKP1	1	0.875
CTNNB1->RYK	1	0.878
CTNNB1->PTPRO	1	0.896
CTNNB1->PTPRK	1	0.835
CTNNB1->PTPRJ	1	0.855
CTNNB1->PTPRG	1	0.872
CTNNB1->PTPRC	1	0.843
CTNNB1->PTPRB	1	0.895
CTNNB1->PTPN12	1	0.875
CTNNB1->PTPN11	1	0.893
CTNNB1->PLK1	1	0.915
CTNNB1->PIN1	1	0.859
CTNNB1->PIK3R1	1	0.94
CTNNB1->LEF1	1	0.91
CTNNB1->NFKB1	1	0.924
CTNNB1->MLL	1	0.882
CTNNB1->MET	1	0.894
CTNNB1->SMAD7	1	0.888
CTNNB1->SMAD4	1	0.933
CTNNB1->SMAD3	1	0.932
CTNNB1->SMAD2	1	0.923
CTNNB1->LMNA	1	0.872
CTNNB1->JUP	1	0.898
CTNNB1->IKBKB	1	0.903
CTNNB1->APC	1	0.884
CTNNB1->NR4A1	1	0.891
CTNNB1->HDAC1	1	0.939
CTNNB1->HTT	1	0.914
CTNNB1->GSK3B	1	0.922
CTNNB1->KAT2A	1	0.873
CTNNB1->FYN	1	0.872
CTNNB1->ABL1	1	0.868
CTNNB1->SIRT1	1	0.906
CTNNB1->FLNB	1	0.899
CTNNB1->FHL2	1	0.857
CTNNB1->ESR2	1	0.817
CTNNB1->ERBB2	1	0.926
CTNNB1->EGFR	1	0.935
CTNNB1->DVL2	1	0.894
CTNNB1->CTNNA1	1	0.876
CTNNB1->CREBBP	1	0.943
CTNNB1->CHUK	1	0.912
CTNNB1->COPS5	1	0.916
CTNNB1->RUVBL2	1	0.918
CTNNB1->CEBPA	1	0.877
CTNNB1->TADA3	1	0.902
CTNNB1->TOB1	1	0.892
MAPK1->KIAA0101	1	0.894
MAPK1->HDAC4	1	0.915
MAPK1->CAV1	1	0.871
MAPK1->MKNK1	1	0.86
MAPK1->CASP8	1	0.871
MAPK1->TPR	1	0.884
MAPK1->TP53	1	0.924
MAPK1->STAT5A	1	0.874
MAPK1->SREBF2	1	0.865
MAPK1->SNCA	1	0.871
MAPK1->SHC1	1	0.922
MAPK1->SFPQ	1	0.89
MAPK1->RYK	1	0.865
MAPK1->RPS6KA1	1	0.836
MAPK1->BCL2	1	0.874
MAPK1->RARA	1	0.932
MAPK1->RAF1	1	0.9
MAPK1->MAP2K2	1	0.789
MAPK1->MAP2K1	1	0.849
MAPK1->PPP2CA	1	0.869
MAPK1->PPP1CC	1	0.865
MAPK1->PPP1CA	1	0.887
MAPK1->ATP1A1	1	0.912
MAPK1->MYC	1	0.925
MAPK1->ARRB2	1	0.847
MAPK1->SMAD3	1	0.923
MAPK1->LCK	1	0.872
MAPK1->JUN	1	0.933
MAPK1->INSR	1	0.857
MAPK1->SCRIB	1	0.775
MAPK1->FHL2	1	0.85
MAPK1->EP300	1	0.935
MAPK1->DCC	1	0.898
MAPK1->MAPK14	1	0.892
MAPK1->SPRY2	1	0.867
PIK3CD->AKT2	2	0.9
PIK3CD->AKT1	2	0.897
PIK3CD->ILK	2	0.882
PIK3CD->PTEN	2	0.849
PIK3CD->PIK3R1	1	0.913
PIK3CD->HRAS	1	0.77
ATP1A1->ATP1A1	2	0.888
ATP1A1->IQCB1	1	0.873
ATP1A1->VIM	1	0.892
ATP1A1->SRC	1	0.878
ATP1A1->MAPK3	1	0.861
ATP1A1->MAPK1	1	0.892
ATP1A1->MYC	1	0.896
ATP1A1->HSPA8	1	0.891
ATP1A1->EIF2C1	1	0.882
ATP1A1->FLNB	1	0.864
ATP1A1->EGFR	1	0.907
ATP1A1->CDK9	1	0.864
ATP1A1->HDAC5	1	0.863
CDC73->HSP90AA1	1	0.866
CDC73->CTNNB1	1	0.882
SMAD2->TP63	1	0.866
SMAD2->TP53	1	0.912
SMAD2->SP1	1	0.87
SMAD2->SKIL	1	0.898
SMAD2->PML	1	0.84
SMAD2->UCHL5	1	0.896
SMAD2->MYC	1	0.91
SMAD2->SMAD4	1	0.917
SMAD2->SMAD3	1	0.909
SMAD2->SMAD2	1	0.901
SMAD2->JUN	1	0.917
SMAD2->INSR	1	0.822
SMAD2->HSPA1B	1	0.883
SMAD2->HSPA1A	1	0.883
SMAD2->HDAC1	1	0.923
SMAD2->AKT1	1	0.913
SMAD2->EP300	1	0.921
SMAD2->CTNNB1	1	0.92
SMAD2->CREBBP	1	0.929
SMAD2->COPS5	1	0.892
SMAD2->STUB1	1	0.855
CDKN1A->CDC42	1	0.887
CDKN1A->SETDB1	1	0.91
CDKN1A->HDAC4	1	0.91
CDKN1A->NCOR2	1	0.868
CDKN1A->IKBKG	1	0.856
CDKN1A->TUBA1A	1	0.885
CDKN1A->ZBTB16	1	0.889
CDKN1A->VIM	1	0.911
CDKN1A->VDR	1	0.904
CDKN1A->TSG101	1	0.906
CDKN1A->TP53	1	0.914
CDKN1A->STAT3	1	0.912
CDKN1A->PCNA	1	0.918
CDKN1A->MGMT	1	0.881
CDKN1A->MDM2	1	0.906
CDKN1A->JUN	1	0.922
CDKN1A->HSP90AA1	1	0.905
CDKN1A->HDAC2	1	0.909
CDKN1A->HDAC1	1	0.925
CDKN1A->EP300	1	0.924
CDKN1A->CREBBP	1	0.932
CDKN1A->GNB2L1	1	0.887
CDKN1A->CDK6	1	0.924
CDKN1A->CDK4	1	0.918
CDKN1A->CDK2	1	0.903
CDKN1A->HDAC6	1	0.891
JUN->TP53	3	0.898
JUN->HDAC3	1	0.894
JUN->SUMO1	1	0.877
JUN->UBE2I	1	0.89
JUN->TBP	1	0.881
JUN->STAT3	1	0.89
JUN->BRCA1	1	0.877
JUN->SP1	1	0.865
JUN->SUMO2	1	0.869
JUN->RELA	1	0.872
JUN->RB1	1	0.902
JUN->MAPK3	1	0.845
JUN->MAPK1	1	0.89
JUN->PPP2R2B	1	0.878
JUN->MYC	1	0.887
JUN->MDM2	1	0.889
JUN->SMAD3	1	0.903
JUN->SMAD2	1	0.886
JUN->ARRB1	1	0.886
JUN->KPNA2	1	0.859
JUN->JUN	1	0.898
JUN->HSP90AA1	1	0.891
JUN->HIF1A	1	0.914
JUN->HDAC1	1	0.908
JUN->NR3C1	1	0.875
JUN->SIRT1	1	0.87
JUN->EP300	1	0.906
JUN->CREBBP	1	0.913
JUN->CREB1	1	0.848
JUN->COPS5	1	0.871
JUN->GNB2L1	1	0.869
JUN->CDKN1A	1	0.889
PDGFRB->RAF1	1	0.863
PDGFRB->PIK3R1	1	0.933
PDGFRB->EGFR	1	0.885
RUVBL2->KIAA0101	1	0.821
RUVBL2->RUVBL1	1	0.831
RUVBL2->RELA	1	0.833
RUVBL2->PPP1CA	1	0.825
RUVBL2->MYC	1	0.851
RUVBL2->MLH1	1	0.829
RUVBL2->HIF1A	1	0.88
RUVBL2->HDAC2	1	0.856
RUVBL2->HDAC1	1	0.876
RUVBL2->EIF2C2	1	0.863
RUVBL2->EP300	1	0.875
RUVBL2->CTNNB1	1	0.875
RUVBL2->YWHAQ	1	0.839
RUVBL2->RUVBL2	1	0.854
HDAC2->TP53	1	0.888
HDAC2->STAT3	1	0.871
HDAC2->BRCA1	1	0.862
HDAC2->SP1	1	0.846
HDAC2->RB1	1	0.883
HDAC2->RARA	1	0.89
HDAC2->MYC	1	0.887
HDAC2->ARRB2	1	0.803
HDAC2->HIF1A	1	0.903
HDAC2->HDAC2	1	0.872
HDAC2->HDAC1	1	0.895
HDAC2->SIRT1	1	0.853
HDAC2->CREBBP	1	0.9
HDAC2->CDKN1A	1	0.876
CALM2->IQCB1	1	0.886
CALM2->SQSTM1	1	0.888
CALM2->IKBKG	1	0.871
CALM2->YWHAZ	1	0.896
CALM2->YWHAE	1	0.907
CALM2->SNCA	1	0.864
CALM2->RELA	1	0.886
CALM2->RAF1	1	0.892
CALM2->PPP2R2B	1	0.893
CALM2->NFKBIA	1	0.902
CALM2->MYC	1	0.914
CALM2->ARRB2	1	0.842
CALM2->ARRB1	1	0.898
CALM2->HSP90AA1	1	0.903
CALM2->AKT1	1	0.912
CALM2->EGFR	1	0.919
CALM2->YWHAQ	1	0.9
MAPK8->TP53	1	0.837
MAPK8->PIK3R1	1	0.904
MAPK8->MYC	1	0.813
MAPK8->JUN	1	0.866
MAPK8->HSPA8	1	0.872
MAPK8->HDAC1	1	0.881
MAPK8->SIRT1	1	0.83
MAPK8->CDKN1A	1	0.865
SNCA->MAPK3	1	0.802
HSPA9->KIAA0101	1	0.856
HSPA9->IQCB1	1	0.853
HSPA9->IKBKG	1	0.832
HSPA9->YWHAZ	1	0.861
HSPA9->SUMO1	1	0.857
HSPA9->TP53	1	0.886
HSPA9->SUMO2	1	0.859
HSPA9->RELA	1	0.855
HSPA9->PPP2R2B	1	0.859
HSPA9->NFKBIA	1	0.866
HSPA9->ARRB1	1	0.866
HSPA9->EIF2C2	1	0.878
HSPA9->SIRT1	1	0.855
HSPA9->AKT1	1	0.884
HSPA9->EGFR	1	0.892
HSPA9->HDAC5	1	0.846
MAPK3->KIAA0101	1	0.836
MAPK3->HDAC4	1	0.84
MAPK3->SQSTM1	1	0.799
MAPK3->TP53	1	0.881
MAPK3->RAF1	1	0.793
MAPK3->MAPK3	1	0.763
MAPK3->PPP2CA	1	0.77
MAPK3->PPP1CA	1	0.824
MAPK3->ATP1A1	1	0.852
MAPK3->MYC	1	0.884
MAPK3->JUN	1	0.9
EGFR->GAB2	1	0.887
EGFR->CDK1	1	0.885
EGFR->HGS	1	0.881
EGFR->USP8	1	0.88
EGFR->LRSAM1	1	0.864
EGFR->CBL	1	0.874
EGFR->SOCS1	1	0.863
EGFR->CAV1	1	0.869
EGFR->CALM3	1	0.864
EGFR->CALM2	1	0.887
EGFR->CALM1	1	0.88
EGFR->TUBA1A	1	0.903
EGFR->YWHAZ	1	0.904
EGFR->YWHAE	1	0.927
EGFR->YES1	1	0.861
EGFR->WAS	1	0.884
EGFR->SYK	1	0.868
EGFR->STAT5B	1	0.894
EGFR->STAT5A	1	0.884
EGFR->STAT3	1	0.92
EGFR->STAT1	1	0.882
EGFR->SRC	1	0.903
EGFR->SLC3A2	1	0.868
EGFR->SLA	1	0.852
EGFR->SMURF2	1	0.882
EGFR->SHC1	1	0.938
EGFR->BLK	1	0.848
EGFR->RASA1	1	0.863
EGFR->PTPRJ	1	0.841
EGFR->PTPRC	1	0.841
EGFR->PTPRB	1	0.875
EGFR->PTPN12	1	0.874
EGFR->PTPN11	1	0.895
EGFR->PTPN6	1	0.879
EGFR->PTK2	1	0.884
EGFR->PRKCA	1	0.871
EGFR->PLSCR1	1	0.909
EGFR->PLCG2	1	0.868
EGFR->SHC3	1	0.869
EGFR->PLCG1	1	0.938
EGFR->PIK3R1	1	0.944
EGFR->SLC25A3	1	0.878
EGFR->PDGFRB	1	0.851
EGFR->PCNA	1	0.926
EGFR->ATP5C1	1	0.879
EGFR->PRDX1	1	0.85
EGFR->ATP1B1	1	0.86
EGFR->ATP1A1	1	0.922
EGFR->NEDD8	1	0.874
EGFR->NEDD4	1	0.869
EGFR->MET	1	0.883
EGFR->LYN	1	0.892
EGFR->JUP	1	0.887
EGFR->JAK2	1	0.86
EGFR->IGF1R	1	0.873
EGFR->HSP90AA1	1	0.917
EGFR->HSPB1	1	0.872
EGFR->HSPA9	1	0.919
EGFR->HSPA8	1	0.924
EGFR->HSPA5	1	0.893
EGFR->HSPA4	1	0.875
EGFR->HSPA1B	1	0.901
EGFR->HSPA1A	1	0.902
EGFR->APBB1	1	0.901
EGFR->HNRNPK	1	0.871
EGFR->HTT	1	0.911
EGFR->GRB14	1	0.875
EGFR->GRB10	1	0.86
EGFR->GRB2	1	0.945
EGFR->SFN	1	0.898
EGFR->GAB1	1	0.89
EGFR->ABL1	1	0.869
EGFR->FN1	1	0.902
EGFR->FHL2	1	0.849
EGFR->ERBB2	1	0.935
EGFR->EPS15	1	0.88
EGFR->EGFR	1	0.929
EGFR->EEF1G	1	0.847
EGFR->EEF1A1	1	0.871
EGFR->CTNNB1	1	0.935
EGFR->CTNNA1	1	0.859
EGFR->CSK	1	0.854
EGFR->MAPK14	1	0.912
EGFR->CRKL	1	0.897
EGFR->CRK	1	0.927
EGFR->AP2M1	1	0.865
EGFR->CISH	1	0.859
EGFR->GABARAPL2	1	0.897
EGFR->YWHAQ	1	0.91
EGFR->STUB1	1	0.88
EGFR->SPRY2	1	0.878
EGFR->TOM1L1	1	0.866
EGFR->PDCD6IP	1	0.876
EGFR->HDAC6	1	0.913
XRCC6->KIAA0101	1	0.877
XRCC6->YWHAZ	1	0.882
XRCC6->TP53	1	0.905
XRCC6->SUMO2	1	0.88
XRCC6->PCNA	1	0.89
XRCC6->MYC	1	0.901
XRCC6->MDM2	1	0.885
XRCC6->ARRB2	1	0.826
XRCC6->SMAD3	1	0.901
XRCC6->HTT	1	0.881
XRCC6->EIF2C2	1	0.888
XRCC6->SIRT1	1	0.868
XRCC6->EP300	1	0.907
XRCC6->CREBBP	1	0.912
XRCC6->HDAC5	1	0.868
FYN->SRC	1	0.883
FYN->SP1	1	0.866
FYN->SNCA	1	0.846
FYN->SHC1	1	0.917
FYN->RAF1	1	0.888
FYN->PIK3R1	1	0.93
FYN->HSP90AA1	1	0.896
FYN->HRAS	1	0.85
FYN->HNRNPK	1	0.842
FYN->NR3C1	1	0.886
FYN->GRB2	1	0.933
FYN->FYN	1	0.846
FYN->ABL1	1	0.842
FYN->FN1	1	0.877
FYN->FLNA	1	0.891
FYN->CTNNB1	1	0.919
FYN->GNB2L1	1	0.872
FYN->HDAC6	1	0.887
PML->HDAC3	1	0.886
PML->TP53	1	0.883
PML->RB1	1	0.897
PML->MYC	1	0.871
PML->SMAD3	1	0.891
PML->SMAD2	1	0.877
PML->JUN	1	0.892
PML->HDAC1	1	0.903
PML->CREBBP	1	0.909
SYK->HDAC4	1	0.883
SYK->HDAC3	1	0.879
SYK->STAT3	1	0.888
SYK->SRC	1	0.847
SYK->SP1	1	0.826
SYK->PLCG1	1	0.888
SYK->PIK3R1	1	0.911
SYK->HDAC2	1	0.89
SYK->HDAC1	1	0.898
SYK->GRB2	1	0.904
SYK->ERBB2	1	0.881
SYK->EGFR	1	0.888
BCL2L1->TP53	1	0.843
BCL2L1->RAF1	1	0.848
BCL2L1->PPP1CA	1	0.819
LYN->MAPK3	1	0.685
EIF2C2->RUVBL1	1	0.87
EIF2C2->TP53	1	0.902
EIF2C2->HSPA9	1	0.887
EIF2C2->HTT	1	0.886
EIF2C2->EIF2C1	1	0.882
EIF2C2->XRCC6	1	0.887
EIF2C2->CRK	1	0.887
EIF2C2->RUVBL2	1	0.891
EIF2C2->GNB2L1	1	0.871
RPS6KA1->MAPK3	1	0.728
PIK3R1->CDC42	1	0.872
PIK3R1->GAB2	1	0.77
PIK3R1->HDAC3	1	0.903
PIK3R1->CBL	1	0.824
PIK3R1->YWHAZ	1	0.881
PIK3R1->YWHAG	1	0.83
PIK3R1->WAS	1	0.824
PIK3R1->EZR	1	0.809
PIK3R1->TPR	1	0.867
PIK3R1->SYK	1	0.828
PIK3R1->BRCA1	1	0.882
PIK3R1->SRC	1	0.883
PIK3R1->SHC1	1	0.903
PIK3R1->BCR	1	0.799
PIK3R1->PTPN11	1	0.859
PIK3R1->PTPN6	1	0.841
PIK3R1->PTK2	1	0.838
PIK3R1->MAPK8	1	0.831
PIK3R1->PLCG2	1	0.764
PIK3R1->PLCG1	1	0.904
PIK3R1->PIK3R1	1	0.921
PIK3R1->PIK3CB	1	0.79
PIK3R1->PIK3CA	1	0.811
PIK3R1->PDGFRB	1	0.776
PIK3R1->NTRK1	1	0.814
PIK3R1->NPM1	1	0.818
PIK3R1->NFKBIA	1	0.887
PIK3R1->LCK	1	0.832
PIK3R1->JAK2	1	0.816
PIK3R1->ARAF	1	0.754
PIK3R1->INSR	1	0.821
PIK3R1->FASLG	1	0.843
PIK3R1->IGF1R	1	0.826
PIK3R1->HRAS	1	0.836
PIK3R1->HTT	1	0.888
PIK3R1->GRB2	1	0.926
PIK3R1->GNAO1	1	0.853
PIK3R1->GAB1	1	0.777
PIK3R1->FYN	1	0.835
PIK3R1->ABL1	1	0.83
PIK3R1->SIRT1	1	0.875
PIK3R1->FLNC	1	0.863
PIK3R1->FLNB	1	0.868
PIK3R1->FLNA	1	0.886
PIK3R1->FANCA	1	0.808
PIK3R1->ERBB3	1	0.801
PIK3R1->ERBB2	1	0.897
PIK3R1->EP300	1	0.913
PIK3R1->EGFR	1	0.913
PIK3R1->CTNNB1	1	0.914
PIK3R1->CRKL	1	0.839
PIK3R1->CRK	1	0.897
GRB10->RAF1	1	0.872
GRB10->EGFR	1	0.868
TP53->TP53	3	0.898
TP53->RB1	3	0.907
TP53->PCNA	3	0.905
TP53->MYC	3	0.896
TP53->MDM2	3	0.897
TP53->SFN	3	0.88
TP53->GNB2L1	3	0.868
TP53->CDKN1A	3	0.924
TP53->CDC42	1	0.885
TP53->KIAA0101	1	0.877
TP53->HDAC3	1	0.896
TP53->TP63	1	0.87
TP53->YWHAZ	1	0.881
TP53->YWHAE	1	0.909
TP53->VDR	1	0.879
TP53->SUMO1	1	0.879
TP53->UBE2I	1	0.895
TP53->TSG101	1	0.891
TP53->TP53	1	0.898
TP53->TBP	1	0.887
TP53->SREBF2	1	0.81
TP53->BRCA1	1	0.883
TP53->SP1	1	0.866
TP53->SUMO2	1	0.878
TP53->SAT1	1	0.876
TP53->RYK	1	0.849
TP53->RB1	1	0.907
TP53->PTEN	1	0.88
TP53->MAPK3	1	0.857
TP53->MAPK1	1	0.897
TP53->PPP1CA	1	0.886
TP53->PML	1	0.835
TP53->PLK1	1	0.894
TP53->NFKBIA	1	0.871
TP53->MYC	1	0.896
TP53->MDM2	1	0.897
TP53->SMAD3	1	0.903
TP53->SMAD2	1	0.917
TP53->KPNA2	1	0.877
TP53->HSP90AA1	1	0.898
TP53->HSPA9	1	0.902
TP53->HSPA8	1	0.904
TP53->HSPA1B	1	0.876
TP53->HSPA1A	1	0.877
TP53->HNRNPK	1	0.842
TP53->HIF1A	1	0.916
TP53->HDAC2	1	0.905
TP53->HDAC1	1	0.906
TP53->HTT	1	0.891
TP53->H2AFX	1	0.879
TP53->GSK3B	1	0.896
TP53->NR3C1	1	0.882
TP53->SFN	1	0.88
TP53->EIF2C2	1	0.906
TP53->EIF2C1	1	0.892
TP53->SIN3A	1	0.896
TP53->XRCC6	1	0.89
TP53->ABL1	1	0.848
TP53->MTOR	1	0.893
TP53->SIRT1	1	0.874
TP53->EP300	1	0.903
TP53->CREBBP	1	0.911
TP53->CREB1	1	0.86
TP53->COPS5	1	0.898
TP53->CDKN1A	1	0.924
TP53->CDK2	1	0.884
TP53->TRIM28	1	0.88
TP53->HDAC5	1	0.874
AKT2->SETDB1	1	0.897
AKT2->VIM	1	0.9
AKT2->PRKDC	1	0.842
AKT2->PML	1	0.835
AKT2->APP	1	0.874
AKT2->HSP90AA1	1	0.899
AKT2->GSK3B	1	0.896
AKT2->CHUK	1	0.874
AKT2->PDCD6IP	1	0.846
UBE3A->TP53	1	0.852
MAPK6->KIAA0101	1	0.858
MAPK6->PLK1	1	0.875
MTOR->RUVBL1	1	0.877
MTOR->VIM	1	0.901
MTOR->TP53	1	0.906
MTOR->STAT3	1	0.903
MTOR->GSK3B	1	0.897
MTOR->MTOR	1	0.896
MTOR->SIRT1	1	0.882
MTOR->AKT1	1	0.917
MTOR->YWHAQ	1	0.884
MAGI1->MYC	1	0.756
PARP1->TP53	1	0.871
PARP1->HDAC1	1	0.886
PARP1->EP300	1	0.884
ERBB2->SOCS1	1	0.876
ERBB2->SYK	1	0.862
ERBB2->STAT3	1	0.915
ERBB2->SRC	1	0.891
ERBB2->SHC1	1	0.928
ERBB2->ACTB	1	0.89
ERBB2->PTPRO	1	0.882
ERBB2->PTPRJ	1	0.831
ERBB2->PTPRG	1	0.833
ERBB2->PTPRC	1	0.842
ERBB2->PTPRB	1	0.871
ERBB2->PTPN11	1	0.892
ERBB2->PTK2	1	0.876
ERBB2->PLCG2	1	0.884
ERBB2->PLCG1	1	0.931
ERBB2->PIK3R1	1	0.941
ERBB2->PAK1	1	0.91
ERBB2->JUP	1	0.895
ERBB2->JAK2	1	0.855
ERBB2->JAK1	1	0.901
ERBB2->IGF1R	1	0.871
ERBB2->HSP90AA1	1	0.91
ERBB2->APBB1	1	0.895
ERBB2->GRB2	1	0.944
ERBB2->ABL1	1	0.837
ERBB2->ERBB2	1	0.921
ERBB2->EPS15	1	0.881
ERBB2->EGFR	1	0.929
ERBB2->CTNNB1	1	0.929
ERBB2->CRKL	1	0.905
ERBB2->CRK	1	0.913
ERBB2->STUB1	1	0.871
ERBB2->HDAC6	1	0.896
SMAD5->HDAC1	1	0.878
SMAD5->EP300	1	0.871
ACTA1->HDAC4	1	0.855
ACTA1->EP300	1	0.872
JAK1->STAT3	1	0.892
JAK1->BRCA1	1	0.845
JAK1->RARA	1	0.901
JAK1->RAF1	1	0.868
JAK1->ARRB1	1	0.858
JAK1->ERBB2	1	0.888
SLA->EGFR	1	0.88
EIF2C1->TP53	1	0.874
EIF2C1->ATP1A1	1	0.848
EIF2C1->EIF2C2	1	0.865
EIF2C1->XRCC6	1	0.859
EIF2C1->SIRT1	1	0.842
CCND1->RB1	1	0.852
CCND1->MAPK1	1	0.83
CCND1->HDAC1	1	0.838
CCND1->EP300	1	0.831
TIAM1->YWHAH	1	0.828
TIAM1->MYC	1	0.712
PIK3CB->AKT1	2	0.921
PIK3CB->PIK3R1	1	0.931
AKT1->SETDB1	1	0.922
AKT1->GAB2	1	0.884
AKT1->NCOR2	1	0.887
AKT1->KAT2B	1	0.864
AKT1->HDAC3	1	0.929
AKT1->PIAS1	1	0.889
AKT1->IKBKG	1	0.892
AKT1->CALM3	1	0.877
AKT1->CALM2	1	0.901
AKT1->CALM1	1	0.894
AKT1->YWHAZ	1	0.909
AKT1->VIM	1	0.924
AKT1->TSC1	1	0.886
AKT1->BRCA1	1	0.912
AKT1->ACTB	1	0.902
AKT1->RAF1	1	0.913
AKT1->ACTA1	1	0.868
AKT1->SH3RF1	1	0.886
AKT1->PTEN	1	0.906
AKT1->PRKCZ	1	0.879
AKT1->PPP2R1A	1	0.874
AKT1->PPP2CA	1	0.88
AKT1->PPP1CA	1	0.902
AKT1->PLCG1	1	0.934
AKT1->PAK1	1	0.912
AKT1->NPM1	1	0.858
AKT1->MDM2	1	0.924
AKT1->MAPT	1	0.874
AKT1->SMAD7	1	0.893
AKT1->ARRB2	1	0.865
AKT1->SMAD4	1	0.93
AKT1->SMAD3	1	0.932
AKT1->SMAD2	1	0.926
AKT1->IRAK1	1	0.905
AKT1->ILK	1	0.894
AKT1->IKBKB	1	0.908
AKT1->HSP90AA1	1	0.922
AKT1->HSPB1	1	0.879
AKT1->HSPA9	1	0.92
AKT1->NR4A1	1	0.893
AKT1->GSK3B	1	0.928
AKT1->SFN	1	0.894
AKT1->MTOR	1	0.921
AKT1->SIRT1	1	0.907
AKT1->AKT1	1	0.933
AKT1->EP300	1	0.936
AKT1->EEF1G	1	0.846
AKT1->CTBP1	1	0.889
AKT1->MAPK14	1	0.908
AKT1->CREBBP	1	0.942
AKT1->CHUK	1	0.919
AKT1->CDC37	1	0.887
AKT1->STUB1	1	0.887
DCC->MAPK3	1	0.734
CBL->CDC42	1	0.86
CBL->YWHAB	1	0.878
CBL->VIM	1	0.892
CBL->SHC1	1	0.9
CBL->PLCG1	1	0.901
CBL->PIK3R1	1	0.927
CBL->GRB2	1	0.917
CBL->EGFR	1	0.889
CBL->CRK	1	0.871
CBL->YWHAQ	1	0.834
RARA->SMAD3	3	0.921
RARA->HDAC4	1	0.91
RARA->NCOR2	1	0.878
RARA->NCOR1	1	0.855
RARA->HDAC3	1	0.916
RARA->RUVBL1	1	0.892
RARA->ZBTB16	1	0.891
RARA->SUMO1	1	0.895
RARA->UBE3A	1	0.892
RARA->SRC	1	0.899
RARA->SP1	1	0.887
RARA->RARA	1	0.924
RARA->MAPK1	1	0.914
RARA->PML	1	0.86
RARA->JAK1	1	0.882
RARA->HDAC2	1	0.914
RARA->SIRT1	1	0.894
RARA->FN1	1	0.883
RARA->EP300	1	0.925
RARA->PARP1	1	0.87
RARA->CREBBP	1	0.931
HDAC1->SETDB1	1	0.885
HDAC1->KIAA0101	1	0.877
HDAC1->VIM	1	0.891
HDAC1->TP73	1	0.883
HDAC1->TP53	1	0.898
HDAC1->TBP	1	0.873
HDAC1->STAT3	1	0.883
HDAC1->BRCA1	1	0.874
HDAC1->SP1	1	0.861
HDAC1->SUMO2	1	0.878
HDAC1->SKIL	1	0.877
HDAC1->BCL6	1	0.858
HDAC1->RELA	1	0.871
HDAC1->RB1	1	0.893
HDAC1->PML	1	0.824
HDAC1->PCNA	1	0.89
HDAC1->NUP98	1	0.843
HDAC1->NFKBIA	1	0.858
HDAC1->MYC	1	0.896
HDAC1->MDM2	1	0.885
HDAC1->SMAD4	1	0.893
HDAC1->SMAD3	1	0.899
HDAC1->SMAD2	1	0.894
HDAC1->SMAD1	1	0.866
HDAC1->JUN	1	0.891
HDAC1->HIF1A	1	0.916
HDAC1->HDAC2	1	0.889
HDAC1->HDAC1	1	0.902
HDAC1->NR3C1	1	0.866
HDAC1->SIN3A	1	0.877
HDAC1->CBX5	1	0.883
HDAC1->EP300	1	0.899
HDAC1->E2F1	1	0.853
HDAC1->CTNNB1	1	0.906
HDAC1->CSNK2A1	1	0.84
HDAC1->PARP1	1	0.835
HDAC1->CREBBP	1	0.905
HDAC1->CREB1	1	0.841
HDAC1->RUVBL2	1	0.881
HDAC1->CDKN1A	1	0.899
HDAC1->HDAC5	1	0.866
MDM2->VIM	1	0.885
MDM2->SUMO1	1	0.886
MDM2->UBE2I	1	0.901
MDM2->TP53	1	0.921
MDM2->TBP	1	0.882
MDM2->SUMO2	1	0.894
MDM2->RB1	1	0.901
MDM2->PLK1	1	0.87
MDM2->PCNA	1	0.896
MDM2->MDM2	1	0.892
MDM2->ARRB2	1	0.829
MDM2->ARRB1	1	0.886
MDM2->JUN	1	0.911
MDM2->HSP90AA1	1	0.89
MDM2->HSPA8	1	0.884
MDM2->HIF1A	1	0.929
MDM2->HDAC1	1	0.923
MDM2->SFN	1	0.851
MDM2->XRCC6	1	0.895
MDM2->ABL1	1	0.832
MDM2->AKT1	1	0.898
MDM2->EP300	1	0.92
MDM2->CREBBP	1	0.925
MDM2->COPS5	1	0.872
MDM2->YWHAQ	1	0.895
MDM2->CDKN1A	1	0.89
MDM2->CDK9	1	0.87
MYC->HDAC4	3	0.909
MYC->SQSTM1	3	0.898
MYC->HDAC3	3	0.903
MYC->CASP8	3	0.853
MYC->RARA	3	0.917
MYC->PTEN	3	0.894
MYC->SMARCAD1	3	0.867
MYC->PRKDC	3	0.854
MYC->MYC	3	0.897
MYC->MDM2	3	0.9
MYC->JUN	3	0.905
MYC->INSR	3	0.851
MYC->APP	3	0.896
MYC->HSPA8	3	0.91
MYC->HIF1A	3	0.918
MYC->H2AFX	3	0.888
MYC->GSK3B	3	0.898
MYC->CBX5	3	0.908
MYC->SIRT1	3	0.881
MYC->EEF1G	3	0.831
MYC->E2F1	3	0.888
MYC->CDKN1A	3	0.924
MYC->CDK4	3	0.926
MYC->NCOR2	1	0.868
MYC->BTRC	1	0.889
MYC->SQSTM1	1	0.898
MYC->HDAC3	1	0.903
MYC->RUVBL1	1	0.882
MYC->IKBKG	1	0.869
MYC->CUL1	1	0.884
MYC->CALM3	1	0.843
MYC->CALM2	1	0.866
MYC->CALM1	1	0.859
MYC->TUBA1A	1	0.888
MYC->YWHAE	1	0.913
MYC->YWHAB	1	0.907
MYC->TP73	1	0.892
MYC->TP53	1	0.9
MYC->TBP	1	0.898
MYC->BRCA1	1	0.887
MYC->SP1	1	0.868
MYC->SUMO2	1	0.88
MYC->RRM1	1	0.876
MYC->RELA	1	0.888
MYC->RB1	1	0.916
MYC->RAF1	1	0.899
MYC->SMARCAD1	1	0.867
MYC->MAPK3	1	0.883
MYC->MAPK1	1	0.909
MYC->PRKDC	1	0.854
MYC->RIF1	1	0.874
MYC->PPP2CA	1	0.869
MYC->PPP1CA	1	0.886
MYC->POLR2A	1	0.88
MYC->PML	1	0.85
MYC->PLK1	1	0.907
MYC->NUP98	1	0.871
MYC->ATP1A1	1	0.907
MYC->MYC	1	0.897
MYC->MLH1	1	0.903
MYC->SMAD3	1	0.905
MYC->SMAD2	1	0.918
MYC->KPNA2	1	0.902
MYC->JUN	1	0.905
MYC->HSP90AA1	1	0.901
MYC->HSPA8	1	0.91
MYC->HSPA1B	1	0.886
MYC->HSPA1A	1	0.887
MYC->HNRNPK	1	0.859
MYC->HIF1A	1	0.918
MYC->HDAC2	1	0.907
MYC->HDAC1	1	0.908
MYC->GSK3B	1	0.898
MYC->XRCC6	1	0.894
MYC->SIRT1	1	0.881
MYC->FN1	1	0.892
MYC->FLNA	1	0.904
MYC->EP300	1	0.904
MYC->EEF1G	1	0.831
MYC->CREBBP	1	0.913
MYC->CREB1	1	0.878
MYC->CHUK	1	0.877
MYC->YWHAQ	1	0.89
MYC->RUVBL2	1	0.91
MYC->CDK9	1	0.883
MYC->CALCOCO2	1	0.907
MYC->CDK6	1	0.925
MYC->CDK4	1	0.926
MYC->TRIM28	1	0.907
SMARCAD1->MYC	1	0.846
USP8->AKT1	1	0.895
USP8->EGFR	1	0.871
CASP8->MAPK3	1	0.746
KAT5->TP53	1	0.854
KAT5->MYC	1	0.847
NR0B2->HDAC1	1	0.866
CUL1->PPP1CA	1	0.818
CUL1->MYC	1	0.84
CUL1->MDM2	1	0.862
CUL1->SMAD3	1	0.863
CUL1->CTNNB1	1	0.887
CUL1->COPS5	1	0.846
IRAK1->SQSTM1	1	0.859
IRAK1->PPP2CA	1	0.835
IRAK1->MYC	1	0.794
IRAK1->AKT1	1	0.918
STAT5B->EGFR	1	0.841
STAT5B->CREBBP	1	0.826
APBB1->HDAC1	1	0.902
APBB1->EGFR	1	0.895
PTK2->TP53	1	0.856
PTK2->STAT3	1	0.883
PTK2->SRC	1	0.828
PTK2->SHC1	1	0.891
PTK2->PLCG1	1	0.891
PTK2->PIK3R1	1	0.926
PTK2->MDM2	1	0.867
PTK2->GSK3B	1	0.831
PTK2->GRB2	1	0.914
PTK2->ERBB2	1	0.878
PTK2->EGFR	1	0.885
PTK2->CRK	1	0.867
FASLG->SRC	1	0.821
FASLG->PIK3R1	1	0.88
VCL->ATP1A1	1	0.813
SUMO2->HDAC4	1	0.864
SUMO2->TP53	1	0.871
SUMO2->MYC	1	0.869
SUMO2->JUN	1	0.87
DAXX->TP53	1	0.833
YWHAZ->KIAA0101	1	0.845
YWHAZ->HDAC4	1	0.847
YWHAZ->RUVBL1	1	0.826
YWHAZ->IKBKG	1	0.827
YWHAZ->CALM3	1	0.805
YWHAZ->CALM2	1	0.827
YWHAZ->CALM1	1	0.82
YWHAZ->YWHAZ	1	0.848
YWHAZ->YWHAH	1	0.854
YWHAZ->YWHAE	1	0.858
YWHAZ->YWHAB	1	0.855
YWHAZ->VIM	1	0.862
YWHAZ->UBE3A	1	0.828
YWHAZ->TP53	1	0.867
YWHAZ->SUMO2	1	0.846
YWHAZ->SHC1	1	0.86
YWHAZ->RAF1	1	0.825
YWHAZ->MAP2K1	1	0.733
YWHAZ->PRKDC	1	0.801
YWHAZ->PIK3R1	1	0.881
YWHAZ->UCHL5	1	0.854
YWHAZ->ARRB1	1	0.851
YWHAZ->HSP90AA1	1	0.854
YWHAZ->HSPA9	1	0.858
YWHAZ->HSPA8	1	0.853
YWHAZ->HSPA1B	1	0.832
YWHAZ->HSPA1A	1	0.833
YWHAZ->HNRNPK	1	0.795
YWHAZ->H2AFX	1	0.828
YWHAZ->GRB2	1	0.887
YWHAZ->SFN	1	0.829
YWHAZ->XRCC6	1	0.85
YWHAZ->ABL1	1	0.807
YWHAZ->MTOR	1	0.845
YWHAZ->FLNA	1	0.844
YWHAZ->AKT1	1	0.861
YWHAZ->EGFR	1	0.872
YWHAZ->CTNNB1	1	0.875
YWHAZ->COPS5	1	0.848
YWHAZ->YWHAQ	1	0.851
YWHAZ->RUVBL2	1	0.849
YWHAZ->TRIM28	1	0.831
YWHAZ->HDAC5	1	0.835
DVL2->TP53	1	0.853
DVL2->SIRT1	1	0.832
DVL2->CTNNB1	1	0.877
CISH->EGFR	1	0.871
BRCA2->TP53	1	0.848
BRCA2->SMAD2	1	0.884
TRIM28->TP53	1	0.855
TRIM28->MYC	1	0.847
TRIM28->CREBBP	1	0.901
ILK->KIAA0101	1	0.816
ILK->SHC1	1	0.839
ILK->AKT1	1	0.884
HIPK2->TP53	1	0.837
HIPK2->CREBBP	1	0.89
SMAD3->HDAC4	1	0.902
SMAD3->BTRC	1	0.869
SMAD3->SQSTM1	1	0.883
SMAD3->CUL1	1	0.874
SMAD3->ZBTB16	1	0.893
SMAD3->VIM	1	0.908
SMAD3->VDR	1	0.886
SMAD3->TP53	1	0.924
SMAD3->SREBF2	1	0.83
SMAD3->BRCA1	1	0.899
SMAD3->SRC	1	0.903
SMAD3->SP1	1	0.888
SMAD3->SKIL	1	0.899
SMAD3->ACTB	1	0.883
SMAD3->MAPK1	1	0.905
SMAD3->PML	1	0.849
SMAD3->UCHL5	1	0.901
SMAD3->MYC	1	0.921
SMAD3->SMAD4	1	0.925
SMAD3->SMAD3	1	0.923
SMAD3->SMAD2	1	0.909
SMAD3->JUN	1	0.92
SMAD3->HSPA1B	1	0.892
SMAD3->HSPA1A	1	0.893
SMAD3->NR4A1	1	0.863
SMAD3->HDAC1	1	0.929
SMAD3->GSK3B	1	0.909
SMAD3->NR3C1	1	0.889
SMAD3->GRB2	1	0.935
SMAD3->SIN3A	1	0.898
SMAD3->XRCC6	1	0.908
SMAD3->FLNA	1	0.899
SMAD3->AKT1	1	0.914
SMAD3->EP300	1	0.926
SMAD3->CTNNB1	1	0.93
SMAD3->CRK	1	0.908
SMAD3->CREBBP	1	0.932
SMAD3->CHUK	1	0.864
SMAD3->STUB1	1	0.861
SMAD3->HDAC5	1	0.888
PIK3CA->AKT2	2	0.917
PIK3CA->AKT1	2	0.927
PIK3CA->ILK	2	0.906
PIK3CA->PDPK1	2	0.858
PIK3CA->PTEN	2	0.878
PIK3CA->SQSTM1	1	0.869
PIK3CA->YWHAH	1	0.905
PIK3CA->PIK3R1	1	0.936
PIK3CA->HRAS	1	0.834
PIK3CA->GRB2	1	0.935
PIK3CA->ERBB3	1	0.822
CREB3->JUN	1	0.873
SHC3->EGFR	1	0.855
RAC1->CDC42	1	0.883
RAC1->STAT3	1	0.906
RAC1->HTT	1	0.89
BCL6->HDAC4	1	0.871
BCL6->JUN	1	0.883
BCL6->HDAC2	1	0.879
BCL6->HDAC1	1	0.894
BCL6->EP300	1	0.894
CDK2->KIAA0101	1	0.837
CDK2->TP53	1	0.882
CDK2->BRCA1	1	0.874
CDK2->RB1	1	0.913
CDK2->PPP2CA	1	0.805
CDK2->PPP1CA	1	0.836
CDK2->XRCC6	1	0.879
CDK2->EP300	1	0.908
CDK2->CDKN1A	1	0.879
TADA3->TP53	1	0.804
TADA3->HSPA8	1	0.841
TADA3->EP300	1	0.834
PRKDC->TP53	1	0.871
PRKDC->MYC	1	0.86
PRKDC->EP300	1	0.881
RPL31->KIAA0101	1	0.874
RPL31->VIM	1	0.905
RPL31->BRCA1	1	0.89
RPL31->SUMO2	1	0.878
RPL31->MDM2	1	0.9
RPL31->ARRB2	1	0.82
RPL31->GRB2	1	0.936
RPL31->EIF2C2	1	0.913
RPL31->EIF2C1	1	0.896
RPL31->FLNB	1	0.864
CALM3->SQSTM1	1	0.888
CALM3->IKBKG	1	0.869
CALM3->YWHAE	1	0.906
CALM3->SNCA	1	0.861
CALM3->RELA	1	0.884
CALM3->RAF1	1	0.891
CALM3->MYC	1	0.91
CALM3->ARRB2	1	0.839
CALM3->ARRB1	1	0.895
CALM3->HSP90AA1	1	0.899
CALM3->AKT1	1	0.91
CALM3->EGFR	1	0.915
CALM3->YWHAQ	1	0.896
E2F2->RB1	1	0.88
RELA->SIRT1	3	0.845
RELA->HDAC3	1	0.877
RELA->CALM2	1	0.83
RELA->CALM1	1	0.822
RELA->VIM	1	0.866
RELA->TBP	1	0.857
RELA->STAT3	1	0.865
RELA->BRCA1	1	0.853
RELA->PPP2CA	1	0.813
RELA->PLK1	1	0.849
RELA->MYC	1	0.877
RELA->JUN	1	0.88
RELA->HSP90AA1	1	0.861
RELA->HSPA8	1	0.864
RELA->HDAC2	1	0.865
RELA->HDAC1	1	0.886
RELA->GSK3B	1	0.864
RELA->SIRT1	1	0.845
RELA->EP300	1	0.884
RELA->MAPK14	1	0.835
RELA->CREBBP	1	0.893
PTPN12->EGFR	1	0.846
RAN->EP300	1	0.856
MET->STAT3	1	0.873
MET->GRB2	1	0.934
MET->EGFR	1	0.891
MET->CTNNB1	1	0.89
PPP2CA->KIAA0101	1	0.843
PPP2CA->HDAC4	1	0.889
PPP2CA->RELA	1	0.877
PPP2CA->RAF1	1	0.87
PPP2CA->MAPK3	1	0.848
PPP2CA->MAPK1	1	0.896
PPP2CA->PPP2R2B	1	0.878
PPP2CA->MYC	1	0.875
PPP2CA->AKT1	1	0.911
PPP2CA->CDK6	1	0.889
PPP2CA->CDK2	1	0.874
ACTB->KIAA0101	1	0.854
ACTB->MDM2	1	0.883
ACTB->ARRB2	1	0.815
ACTB->SMAD3	1	0.893
ACTB->HSPA8	1	0.882
ACTB->AKT1	1	0.897
ACTB->EP300	1	0.905
ACTB->YWHAQ	1	0.874
ACTB->CDKN1A	1	0.879
PPP2R1A->TP53	1	0.85
PPP2R1A->HSP90AA1	1	0.863
PPP2R1A->HDAC1	1	0.884
MAGEA11->EP300	1	0.875
CHUK->UBE2I	1	0.872
CHUK->RELA	1	0.882
CHUK->NFKBIA	1	0.894
CHUK->NFKB1	1	0.922
CHUK->MYC	1	0.826
CHUK->ARRB2	1	0.76
CHUK->SMAD3	1	0.874
CHUK->SMAD2	1	0.91
CHUK->HSP90AA1	1	0.898
CHUK->HSPA9	1	0.895
CHUK->HSPA1B	1	0.844
CHUK->HSPA1A	1	0.844
CHUK->AKT2	1	0.887
CHUK->AKT1	1	0.92
CHUK->CTNNB1	1	0.907
CHUK->CREBBP	1	0.911
LCK->CDC42	1	0.836
LCK->SQSTM1	1	0.829
LCK->RAF1	1	0.842
LCK->MAPK1	1	0.867
LCK->PIK3R1	1	0.907
LCK->HSP90AA1	1	0.865
BAG6->PLK1	1	0.869
BAG6->GSK3B	1	0.877
BAG6->EP300	1	0.899
BAG6->CDKN1A	1	0.881
GNB2->RAF1	1	0.813
CTNNA1->EGFR	1	0.87
STAT3->CTNNB1	3	0.924
STAT3->HDAC3	1	0.914
STAT3->STAT3	1	0.907
STAT3->SRC	1	0.896
STAT3->SP1	1	0.88
STAT3->RELA	1	0.888
STAT3->RB1	1	0.921
STAT3->PML	1	0.852
STAT3->SMAD1	1	0.884
STAT3->JUN	1	0.92
STAT3->JAK1	1	0.88
STAT3->IKBKB	1	0.88
STAT3->HSP90AA1	1	0.905
STAT3->NR4A1	1	0.873
STAT3->HIF1A	1	0.929
STAT3->HDAC2	1	0.906
STAT3->HDAC1	1	0.925
STAT3->NR3C1	1	0.891
STAT3->MTOR	1	0.895
STAT3->ERBB2	1	0.904
STAT3->EP300	1	0.924
STAT3->EGFR	1	0.921
STAT3->CREBBP	1	0.93
STAT3->CDKN1A	1	0.906
STAT3->CDK9	1	0.883
E2F1->MYC	3	0.849
E2F1->RB1	1	0.902
E2F1->MDM2	1	0.87
E2F1->HDAC1	1	0.895
E2F1->GSK3B	1	0.836
E2F1->SIRT1	1	0.851
E2F1->CREBBP	1	0.905
E2F3->RB1	1	0.888
CRK->CBL	1	0.87
CRK->SRC	1	0.897
CRK->SP1	1	0.881
CRK->SHC1	1	0.931
CRK->BCR	1	0.873
CRK->PTK2	1	0.879
CRK->MAPK8	1	0.869
CRK->PPP1CA	1	0.892
CRK->PLSCR1	1	0.904
CRK->PIK3R1	1	0.941
CRK->PDGFRB	1	0.853
CRK->SMAD3	1	0.919
CRK->INSR	1	0.865
CRK->IGF1R	1	0.87
CRK->GRB2	1	0.943
CRK->EIF2C2	1	0.922
CRK->EIF2C1	1	0.908
CRK->ABL1	1	0.854
CRK->FLNC	1	0.882
CRK->FLNB	1	0.887
CRK->FLNA	1	0.908
CRK->ERBB2	1	0.926
CRK->EPS15	1	0.881
CRK->EGFR	1	0.93
CRK->AP2M1	1	0.859
SMAD7->HDAC3	1	0.859
SMAD7->SMAD2	1	0.887
SMAD7->HDAC2	1	0.888
SMAD7->HDAC1	1	0.891
SMAD7->XRCC6	1	0.844
SMAD7->SIRT1	1	0.836
SMAD7->AKT1	1	0.905
SMAD7->EP300	1	0.884
SMAD7->CTNNB1	1	0.892
SMAD7->MAPK14	1	0.839
SMAD7->COPS5	1	0.872
VDR->EGFR	3	0.866
VDR->TP53	1	0.853
VDR->RB1	1	0.875
VDR->SMAD3	1	0.853
VDR->JUN	1	0.876
VDR->HDAC2	1	0.853
VDR->EP300	1	0.882
VDR->CREBBP	1	0.896
SCRIB->MAPK3	1	0.789
SOS1->SHC1	1	0.832
SOS1->PLCG1	1	0.833
SOS1->PIK3R1	1	0.87
SOS1->HRAS	1	0.796
SOS1->GRB2	1	0.876
SOS1->EGFR	1	0.834
HSPA1B->KIAA0101	1	0.851
HSPA1B->IKBKG	1	0.831
HSPA1B->YWHAB	1	0.858
HSPA1B->TP53	1	0.885
HSPA1B->SNCA	1	0.81
HSPA1B->SUMO2	1	0.854
HSPA1B->RELA	1	0.853
HSPA1B->MAP2K1	1	0.792
HSPA1B->PPP2R2B	1	0.857
HSPA1B->PLK1	1	0.848
HSPA1B->MYC	1	0.877
HSPA1B->ARRB2	1	0.81
HSPA1B->SMAD3	1	0.887
HSPA1B->SMAD2	1	0.866
HSPA1B->ARRB1	1	0.868
HSPA1B->HSP90AA1	1	0.873
HSPA1B->GSK3B	1	0.876
HSPA1B->EGFR	1	0.893
HSPA1B->COPS5	1	0.851
HSPA1B->YWHAQ	1	0.869
ATF4->JUN	1	0.867
ATF4->EP300	1	0.9
ATF4->CREBBP	1	0.912
NCOA3->CREBBP	1	0.886
TUBA1A->YWHAB	1	0.825
TUBA1A->MYC	1	0.83
TUBA1A->HSP90AA1	1	0.848
TUBA1A->GSK3B	1	0.81
TUBA1A->EGFR	1	0.854
TUBA1A->YWHAQ	1	0.815
TUBA1A->CDKN1A	1	0.834
NPM1->KIAA0101	1	0.804
NPM1->TP53	1	0.846
NPM1->BRCA1	1	0.832
NPM1->RB1	1	0.865
NPM1->RARA	1	0.864
NPM1->MDM2	1	0.842
NPM1->HDAC2	1	0.851
NPM1->HDAC1	1	0.869
NPM1->EIF2C2	1	0.854
NPM1->SIRT1	1	0.823
NPM1->AKT1	1	0.861
NPM1->YWHAQ	1	0.827
NPM1->CDKN1A	1	0.842
CDC37->RAF1	1	0.776
CDC37->HSP90AA1	1	0.841
CDC37->AKT1	1	0.856
PRDX1->MYC	1	0.805
NFKBIA->HDAC4	1	0.888
NFKBIA->NCOR2	1	0.825
NFKBIA->NCOR1	1	0.804
NFKBIA->BTRC	1	0.823
NFKBIA->HDAC3	1	0.881
NFKBIA->IKBKG	1	0.774
NFKBIA->CUL1	1	0.845
NFKBIA->CALM3	1	0.751
NFKBIA->CALM2	1	0.798
NFKBIA->CALM1	1	0.778
NFKBIA->SUMO1	1	0.823
NFKBIA->TP53	1	0.861
NFKBIA->SKP1	1	0.83
NFKBIA->RELA	1	0.887
NFKBIA->PIK3R1	1	0.926
NFKBIA->NFKBIA	1	0.854
NFKBIA->NFKB1	1	0.917
NFKBIA->ARRB2	1	0.767
NFKBIA->ARRB1	1	0.887
NFKBIA->HSPA9	1	0.894
NFKBIA->HSPA8	1	0.903
NFKBIA->HSPA5	1	0.843
NFKBIA->HSPA1B	1	0.847
NFKBIA->HSPA1A	1	0.848
NFKBIA->HDAC2	1	0.907
NFKBIA->HDAC1	1	0.907
NFKBIA->MAPK14	1	0.84
NFKBIA->HDAC5	1	0.805
MKNK1->MAPK3	1	0.751
INSR->YWHAB	1	0.821
INSR->SHC1	1	0.839
INSR->MAPK3	1	0.759
INSR->MAPK1	1	0.833
INSR->PLCG1	1	0.842
INSR->PIK3R1	1	0.88
INSR->SMAD2	1	0.837
INSR->GRB2	1	0.872
INSR->CRK	1	0.815
GAB1->PIK3R1	1	0.916
GAB1->EGFR	1	0.889
FANCA->HSP90AA1	1	0.846
FANCA->AKT1	1	0.875
BCR->CDC42	1	0.861
BCR->TP53	1	0.856
BCR->RB1	1	0.899
BCR->PIK3R1	1	0.928
BCR->MYC	1	0.806
BCR->HSP90AA1	1	0.874
BCR->HSPA8	1	0.88
BCR->GRB2	1	0.937
CBX5->KIAA0101	1	0.849
CBX5->HDAC4	1	0.883
CBX5->TBP	1	0.877
CBX5->RB1	1	0.901
CBX5->PPP2CA	1	0.835
CBX5->HDAC1	1	0.902
CBX5->XRCC6	1	0.876
CDC20->EP300	1	0.875
CDC20->CREBBP	1	0.891
BTRC->BTRC	1	0.826
BTRC->TP63	1	0.835
BTRC->IKBKG	1	0.77
BTRC->CUL1	1	0.832
BTRC->TP53	1	0.86
BTRC->SP1	1	0.81
BTRC->SKP1	1	0.817
BTRC->RELA	1	0.862
BTRC->NFKBIA	1	0.856
BTRC->NFKB1	1	0.901
BTRC->MYC	1	0.842
BTRC->MDM2	1	0.872
BTRC->SMAD4	1	0.863
BTRC->SMAD3	1	0.87
BTRC->HRAS	1	0.792
BTRC->APC	1	0.822
BTRC->GSK3B	1	0.837
BTRC->EP300	1	0.897
BTRC->CTNNB1	1	0.901
BTRC->MAPK14	1	0.84
PLK1->IKBKG	1	0.839
PLK1->TP53	1	0.906
PLK1->RELA	1	0.879
PLK1->PLK1	1	0.888
PLK1->PAK1	1	0.875
PLK1->MYC	1	0.905
PLK1->MDM2	1	0.895
PLK1->HSPA1B	1	0.874
PLK1->HSPA1A	1	0.875
PLK1->CTNNB1	1	0.918
KIAA0101->TP53	1	0.863
KIAA0101->MAPK3	1	0.813
KIAA0101->MAPK1	1	0.854
KIAA0101->PPP2CA	1	0.806
KIAA0101->HSP90AA1	1	0.855
KIAA0101->HDAC1	1	0.87
PPP1CA->TP53	1	0.87
PPP1CA->RB1	1	0.876
PPP1CA->MAPK3	1	0.829
PPP1CA->MAPK1	1	0.865
PPP1CA->MYC	1	0.868
PPP1CA->HSPA8	1	0.868
PPP1CA->GSK3B	1	0.863
PPP1CA->AKT1	1	0.876
RALA->PPP2CA	1	0.794
RALA->HRAS	1	0.788
RALA->FLNA	1	0.826
MAPT->AKT1	1	0.899
GRB14->EGFR	1	0.864
EEF1A1->KIAA0101	1	0.858
EEF1A1->RAF1	1	0.859
EEF1A1->MDM2	1	0.876
EEF1A1->ARRB2	1	0.805
EEF1A1->SMAD2	1	0.888
EEF1A1->GSK3B	1	0.877
EEF1A1->EIF2C2	1	0.886
EEF1A1->EP300	1	0.894
EEF1A1->EGFR	1	0.896
EEF1A1->MAPK14	1	0.858
EEF1A1->YWHAQ	1	0.869
EEF1A1->CDKN1A	1	0.892
CDC42->CDC42	1	0.894
CDC42->TP53	1	0.915
CDC42->BCR	1	0.877
CDC42->RAC1	1	0.9
CDC42->PPP2R2B	1	0.9
CDC42->RIF1	1	0.869
CDC42->PIK3R1	1	0.939
CDC42->PAK1	1	0.915
CDC42->ARRB2	1	0.842
CDC42->ARRB1	1	0.906
CDC42->LCK	1	0.893
CDC42->GRB2	1	0.942
CDC42->EEF1G	1	0.823
CDC42->ABCA1	1	0.898
CDC42->CDKN1A	1	0.919
LEF1->SMAD2	1	0.827
LEF1->HDAC1	1	0.825
LEF1->EP300	1	0.808
LEF1->CTNNB1	1	0.847
TOM1L1->EGFR	1	0.868
ARRB2->MAPK3	1	0.837
ARRB2->MAPK1	1	0.882
EHMT2->HDAC2	1	0.896
EHMT2->HDAC1	1	0.908
PPP4C->TP53	1	0.84
PPP4C->JUN	1	0.871
IKBKG->SQSTM1	1	0.892
IKBKG->IKBKG	1	0.861
IKBKG->CALM2	1	0.862
IKBKG->CALM1	1	0.853
IKBKG->VIM	1	0.913
IKBKG->PLK1	1	0.903
IKBKG->MYC	1	0.899
IKBKG->HSP90AA1	1	0.899
IKBKG->HSPA9	1	0.904
IKBKG->HSPA8	1	0.909
IKBKG->HSPA1B	1	0.882
IKBKG->HSPA1A	1	0.883
IKBKG->FLNA	1	0.897
IKBKG->AKT1	1	0.914
IKBKG->CREBBP	1	0.919
IKBKG->CDKN1A	1	0.918
IKBKG->CALCOCO2	1	0.897
HDAC4->HDAC4	1	0.875
HDAC4->HDAC3	1	0.885
HDAC4->YWHAH	1	0.886
HDAC4->YWHAE	1	0.881
HDAC4->YWHAB	1	0.869
HDAC4->SUMO1	1	0.85
HDAC4->UBE2I	1	0.877
HDAC4->SP1	1	0.842
HDAC4->SUMO2	1	0.845
HDAC4->RARA	1	0.897
HDAC4->MAPK3	1	0.83
HDAC4->MAPK1	1	0.881
HDAC4->PPP2CA	1	0.823
HDAC4->NFKBIA	1	0.874
HDAC4->SMAD3	1	0.884
HDAC4->HIF1A	1	0.9
HDAC4->SFN	1	0.838
HDAC4->SIN3A	1	0.873
HDAC4->CBX5	1	0.871
HDAC4->SIRT1	1	0.858
HDAC4->CTNNB1	1	0.896
HDAC4->YWHAQ	1	0.863
HDAC4->CDKN1A	1	0.879
HDAC4->HDAC5	1	0.839
SREBF2->TP53	1	0.849
SREBF2->MAPK3	1	0.846
SREBF2->MAPK1	1	0.894
SREBF2->EP300	1	0.889
SREBF2->CREBBP	1	0.905
COPS6->EP300	1	0.886
FN1->RARA	1	0.9
FN1->MYC	1	0.861
FN1->EP300	1	0.896
FN1->EGFR	1	0.898
RYK->TP53	1	0.836
RYK->MAPK3	1	0.782
RYK->MAPK1	1	0.839
PLCG2->EGFR	1	0.876
YWHAB->KIAA0101	1	0.863
YWHAB->HDAC4	1	0.879
YWHAB->IQCB1	1	0.857
YWHAB->YWHAZ	1	0.868
YWHAB->YWHAH	1	0.886
YWHAB->YWHAE	1	0.884
YWHAB->SUMO2	1	0.866
YWHAB->RAF1	1	0.858
YWHAB->PRKDC	1	0.832
YWHAB->MYC	1	0.892
YWHAB->ARRB2	1	0.804
YWHAB->ARRB1	1	0.871
YWHAB->HSPA1B	1	0.862
YWHAB->HSPA1A	1	0.863
YWHAB->HTT	1	0.872
YWHAB->GRB2	1	0.914
YWHAB->ABL1	1	0.809
YWHAB->CSNK2A1	1	0.82
YWHAB->YWHAQ	1	0.872
YWHAB->HDAC5	1	0.849
RAF1->CALM3	1	0.768
RAF1->CALM2	1	0.81
RAF1->CALM1	1	0.794
RAF1->YWHAZ	1	0.838
RAF1->YWHAH	1	0.905
RAF1->YWHAG	1	0.779
RAF1->YWHAE	1	0.902
RAF1->YWHAB	1	0.884
RAF1->VDAC1	1	0.829
RAF1->BRAF	1	0.832
RAF1->SRC	1	0.849
RAF1->BCL2L1	1	0.838
RAF1->BCL2	1	0.829
RAF1->RB1	1	0.917
RAF1->RAP2A	1	0.816
RAF1->RAP1A	1	0.805
RAF1->RAF1	1	0.875
RAF1->MAP2K2	1	0.829
RAF1->MAP2K1	1	0.875
RAF1->MAPK3	1	0.847
RAF1->MAPK1	1	0.896
RAF1->PRKCZ	1	0.814
RAF1->PPP2CA	1	0.836
RAF1->PDGFRB	1	0.815
RAF1->PAK1	1	0.862
RAF1->NEDD4	1	0.79
RAF1->MYC	1	0.86
RAF1->LCK	1	0.806
RAF1->KRT18	1	0.825
RAF1->KRAS	1	0.789
RAF1->JAK2	1	0.817
RAF1->JAK1	1	0.845
RAF1->HSP90AA1	1	0.894
RAF1->HSPA8	1	0.899
RAF1->HSPA5	1	0.842
RAF1->HRAS	1	0.839
RAF1->NR3C1	1	0.874
RAF1->GRB10	1	0.791
RAF1->SFN	1	0.848
RAF1->GNB2	1	0.812
RAF1->FYN	1	0.777
RAF1->AKT1	1	0.916
RAF1->EEF1A1	1	0.775
RAF1->CDC37	1	0.842
RAF1->YWHAQ	1	0.851
RAF1->STUB1	1	0.842
RAF1->SPRY2	1	0.83
H2AFX->TP53	1	0.857
LMNA->RB1	1	0.895
LMNA->MYC	1	0.807
LMNA->SMAD3	1	0.847
LMNA->CTNNB1	1	0.884
PCNA->SETDB1	1	0.896
PCNA->KIAA0101	1	0.883
PCNA->SUMO1	1	0.885
PCNA->RYK	1	0.849
PCNA->RELA	1	0.883
PCNA->SMARCAD1	1	0.854
PCNA->PRKDC	1	0.859
PCNA->PCNA	1	0.91
PCNA->MGMT	1	0.874
PCNA->MDM2	1	0.901
PCNA->HDAC1	1	0.923
PCNA->XRCC6	1	0.899
PCNA->ABL1	1	0.836
PCNA->EP300	1	0.921
PCNA->EGFR	1	0.919
PCNA->PARP1	1	0.859
PCNA->RUVBL2	1	0.9
PCNA->CDKN1A	1	0.902
PCNA->CDK4	1	0.902
PCNA->CDK2	1	0.887
PCNA->HDAC5	1	0.875
UBE2I->HDAC4	1	0.895
UBE2I->UBE2I	1	0.905
UBE2I->TP53	1	0.918
UBE2I->SREBF2	1	0.838
UBE2I->BRCA1	1	0.892
UBE2I->MDM2	1	0.901
UBE2I->JUN	1	0.913
PLSCR1->SRC	1	0.87
PLSCR1->SHC1	1	0.897
PLSCR1->EP300	1	0.905
PLSCR1->EGFR	1	0.908
PLSCR1->CRK	1	0.888
TCF3->CREBBP	1	0.879
SIRT1->CDK1	1	0.86
SIRT1->HDAC4	1	0.882
SIRT1->NCOR1	1	0.831
SIRT1->VDR	1	0.873
SIRT1->TP73	1	0.879
SIRT1->TP53	1	0.904
SIRT1->RELA	1	0.873
SIRT1->RB1	1	0.901
SIRT1->RARA	1	0.903
SIRT1->MAPK8	1	0.837
SIRT1->PML	1	0.835
SIRT1->PIK3R1	1	0.907
SIRT1->NFKB1	1	0.887
SIRT1->MYC	1	0.902
SIRT1->KPNA2	1	0.864
SIRT1->JUN	1	0.902
SIRT1->HSPA9	1	0.885
SIRT1->HSPA5	1	0.853
SIRT1->HDAC2	1	0.889
SIRT1->EIF2C1	1	0.877
SIRT1->XRCC6	1	0.886
SIRT1->MTOR	1	0.876
SIRT1->FHL2	1	0.823
SIRT1->AKT1	1	0.897
SIRT1->EP300	1	0.908
SIRT1->EEF1G	1	0.807
SIRT1->E2F1	1	0.869
SIRT1->DVL2	1	0.855
SIRT1->CTNNB1	1	0.908
SIRT1->CSNK2A1	1	0.844
SIRT1->CDK6	1	0.889
PIN1->TP53	1	0.839
PIN1->MYC	1	0.842
PIN1->JUN	1	0.85
MAP2K2->RAF1	1	0.871
MAP2K2->MAPK3	1	0.816
MAP2K2->MAPK1	1	0.875
MLH1->SQSTM1	1	0.88
MLH1->BRCA1	1	0.885
MLH1->MYC	1	0.904
CREB1->VIM	1	0.891
CREB1->UBE2I	1	0.894
CREB1->TP53	1	0.887
CREB1->BRCA1	1	0.88
CREB1->MYC	1	0.873
CREB1->JUN	1	0.906
CREB1->HDAC2	1	0.901
CREB1->HDAC1	1	0.921
CREB1->EP300	1	0.921
CREB1->CREBBP	1	0.93
SHC1->YWHAZ	1	0.879
SHC1->STAT5A	1	0.852
SHC1->SHC1	1	0.914
SHC1->PTK2	1	0.856
SHC1->MAPK6	1	0.852
SHC1->MAPK1	1	0.906
SHC1->PLSCR1	1	0.884
SHC1->PLCG1	1	0.916
SHC1->PIK3R1	1	0.932
SHC1->PDGFRB	1	0.824
SHC1->NTRK1	1	0.858
SHC1->NPM1	1	0.831
SHC1->MET	1	0.839
SHC1->LYN	1	0.868
SHC1->JAK2	1	0.835
SHC1->INSR	1	0.844
SHC1->ILK	1	0.874
SHC1->APP	1	0.885
SHC1->IGF1R	1	0.851
SHC1->HSPA1B	1	0.877
SHC1->HSPA1A	1	0.878
SHC1->HIF1A	1	0.929
SHC1->GRB2	1	0.937
SHC1->FYN	1	0.833
SHC1->ABL1	1	0.828
SHC1->ERBB2	1	0.907
SHC1->EGFR	1	0.922
SHC1->CRKL	1	0.873
SHC1->CRK	1	0.901
SHC1->AP2M1	1	0.84
SHC1->CALCOCO2	1	0.894
CALCOCO2->MYC	1	0.871
CALCOCO2->CALCOCO2	1	0.879
KRT18->RAF1	1	0.753
KRT18->ATP1A1	1	0.793
KRT18->HDAC2	1	0.798
KRT18->GRB2	1	0.844
KRT18->MTOR	1	0.766
KRT18->EP300	1	0.81

::::::::::::::
KIT->BAD
::::::::::::::

HTT->GRB2	1	0.915
FLNC->GRB2	1	0.926
KIT->BCR	1	0.766
KIT->PTPN11	1	0.859
KIT->PTPN6	1	0.831
KIT->PLCG1	1	0.864
KIT->PIK3R1	1	0.918 
KIT->JAK2	1	0.808
KIT->GRB2	1	0.922 
KIT->CRKL	1	0.803
KIT->CRK	1	0.789
SRC->SMAD3	1	0.915
SRC->GRB2	1	0.929
SRC->CREBBP	1	0.921
SMAD4->AKT1	1	0.903
PTPN6->GRB2	1	0.898
FLNB->GRB2	1	0.918
PTPN11->PLCG1	1	0.857
PTPN11->GRB2	1	0.883
HSP90AA1->AKT1	1	0.911
PLCG1->SHC1	1	0.911
PLCG1->PIK3R1	1	0.928
PLCG1->PAK1	1	0.866
PLCG1->GRB2	1	0.935
PLCG1->AKT1	1	0.916
PLCG1->ERBB2	1	0.904
PLCG1->EGFR	1	0.926
MAPK14->AKT1	1	0.89
YWHAH->YWHAH	1	0.916
YWHAH->BAD	1	0.892
YWHAH->GRB2	1	0.936
HDAC3->HDAC3	1	0.903
HDAC3->AKT1	1	0.906
HDAC3->EP300	1	0.914
HDAC3->CREBBP	1	0.92
GAB2->YWHAH	1	0.876
GAB2->AKT1	1	0.893
APP->GRB2	1	0.924
GSK3B->AKT1	1	0.924
YWHAE->YWHAH	1	0.883
YWHAE->BAD	1	0.777
YWHAE->GRB2	1	0.906
GRB2->CDC42	1	0.863
GRB2->GAB2	1	0.855
GRB2->USP8	1	0.812
GRB2->YWHAZ	1	0.85
GRB2->YWHAH	1	0.875
GRB2->YWHAE	1	0.884
GRB2->YWHAB	1	0.878
GRB2->VIM	1	0.888
GRB2->SHC1	1	0.893
GRB2->RPL31	1	0.878
GRB2->BAD	1	0.831
GRB2->PPP1CA	1	0.857
GRB2->PLCG1	1	0.894
GRB2->PIK3R1	1	0.904
GRB2->PIK3CB	1	0.835
GRB2->PIK3CA	1	0.832
GRB2->SMAD3	1	0.874
GRB2->APP	1	0.869
GRB2->HSPA8	1	0.878
GRB2->GRB2	1	0.901
GRB2->ABL1	1	0.816
GRB2->FLNA	1	0.869
GRB2->ERBB2	1	0.888
GRB2->EP300	1	0.878
GRB2->EGFR	1	0.883
GRB2->CRK	1	0.882
GRB2->YWHAQ	1	0.857
YWHAQ->YWHAH	1	0.888
YWHAQ->BAD	1	0.793
IKBKB->AKT1	1	0.918
JAK2->GRB2	1	0.909
CREBBP->AKT1	1	0.911
FLNA->GRB2	1	0.915
HSPA8->YWHAH	1	0.877
HSPA8->GRB2	1	0.904
SFN->AKT1	1	0.908
ABL1->YWHAH	1	0.918
VIM->VIM	1	0.904
VIM->SMAD3	1	0.908
VIM->GSK3B	1	0.899
VIM->GRB2	1	0.932
VIM->AKT1	1	0.917
BRCA1->AKT1	1	0.883
PAK1->AKT1	1	0.913
EP300->HDAC3	1	0.905
EP300->MDM2	1	0.901
EP300->SMAD4	1	0.909
EP300->SMAD3	1	0.915
EP300->SMAD2	1	0.909
EP300->GRB2	1	0.932
EP300->AKT1	1	0.909
EP300->EP300	1	0.915
EP300->CREBBP	1	0.921
CRKL->GRB2	1	0.917
CTNNB1->SMAD4	1	0.933
CTNNB1->SMAD3	1	0.932
CTNNB1->SMAD2	1	0.923
CTNNB1->IKBKB	1	0.903
CTNNB1->GSK3B	1	0.922
CTNNB1->SIRT1	1	0.906
CTNNB1->ERBB2	1	0.926
CTNNB1->EGFR	1	0.935
CTNNB1->CREBBP	1	0.943
CTNNB1->CHUK	1	0.912
SMAD2->AKT1	1	0.913
CALM2->AKT1	1	0.912
HSPA9->AKT1	1	0.884
EGFR->CALM2	1	0.887
EGFR->YWHAE	1	0.927
EGFR->SHC1	1	0.938
EGFR->PLCG1	1	0.938
EGFR->PIK3R1	1	0.944
EGFR->HSP90AA1	1	0.917
EGFR->HSPA9	1	0.919
EGFR->GRB2	1	0.945
EGFR->SFN	1	0.898
EGFR->ERBB2	1	0.935
EGFR->EGFR	1	0.929
EGFR->MAPK14	1	0.912
EGFR->CRK	1	0.927
EGFR->YWHAQ	1	0.91
PIK3R1->CDC42	1	0.872
PIK3R1->HDAC3	1	0.903
PIK3R1->YWHAZ	1	0.881
PIK3R1->BRCA1	1	0.882
PIK3R1->SRC	1	0.883
PIK3R1->SHC1	1	0.903
PIK3R1->PLCG1	1	0.904
PIK3R1->PIK3R1	1	0.921
PIK3R1->PIK3CB	1	0.79 
PIK3R1->PIK3CA	1	0.811 
PIK3R1->HTT	1	0.888
PIK3R1->GRB2	1	0.926
PIK3R1->ABL1	1	0.83
PIK3R1->SIRT1	1	0.875
PIK3R1->FLNC	1	0.863
PIK3R1->FLNB	1	0.868
PIK3R1->FLNA	1	0.886
PIK3R1->ERBB2	1	0.897
PIK3R1->EP300	1	0.913
PIK3R1->EGFR	1	0.913
PIK3R1->CTNNB1	1	0.914
PIK3R1->CRK	1	0.897
ERBB2->PLCG1	1	0.931
ERBB2->PAK1	1	0.91
ERBB2->HSP90AA1	1	0.91
ERBB2->GRB2	1	0.944
PIK3CB->AKT1	2	0.921 
AKT1->BAD	1	0.903 
AKT1->PLCG1	1	0.934
AKT1->GSK3B	1	0.928
AKT1->AKT1	1	0.933
AKT1->CREBBP	1	0.942
MDM2->AKT1	1	0.898
USP8->AKT1	1	0.895
YWHAZ->YWHAH	1	0.854
YWHAZ->BAD	1	0.748
YWHAZ->AKT1	1	0.861
SMAD3->SMAD3	1	0.923
SMAD3->GSK3B	1	0.909
SMAD3->GRB2	1	0.935
SMAD3->AKT1	1	0.914
SMAD3->EP300	1	0.926
SMAD3->CREBBP	1	0.932
PIK3CA->AKT1	2	0.927 
PIK3CA->YWHAH	1	0.905
RPL31->GRB2	1	0.936
CHUK->AKT1	1	0.92
CRK->SMAD3	1	0.919
CRK->GRB2	1	0.943
BCR->GRB2	1	0.937
PPP1CA->BAD	1	0.757
PPP1CA->AKT1	1	0.876
CDC42->GRB2	1	0.942
YWHAB->YWHAH	1	0.886
YWHAB->BAD	1	0.74
YWHAB->GRB2	1	0.914
SIRT1->AKT1	1	0.897
SHC1->PLCG1	1	0.916
SHC1->GRB2	1	0.937

::::::::::::::
KIT->EIF4EBP1
::::::::::::::

RASA1->PLCG1	1	0.881
RASA1->GRB2	1	0.906
RASA1->ERBB2	1	0.871
RASA1->EGFR	1	0.862
PDCD6IP->ATP1A1	1	0.872
PDCD6IP->GRB2	1	0.898
PDCD6IP->AKT2	1	0.866
PDCD6IP->EGFR	1	0.867
NR3C1->TP53	1	0.871
NR3C1->STAT3	1	0.868
NR3C1->SMAD3	1	0.873
NR3C1->HSP90AA1	1	0.868
NR3C1->EP300	1	0.887
NR3C1->CREBBP	1	0.896
NR3C1->HDAC6	1	0.828
MGMT->VIM	1	0.893
MGMT->HSP90AA1	1	0.889
MGMT->EP300	1	0.898
MGMT->CREBBP	1	0.913
GNB2L1->SRC	1	0.87
GNB2L1->RB1	1	0.908
GNB2L1->PLCG1	1	0.875
GNB2L1->JUN	1	0.903
GNB2L1->HIF1A	1	0.906
GNB2L1->EIF2C2	1	0.897
GNB2L1->COPS5	1	0.86
GNB2L1->CDKN1A	1	0.879
SORBS2->AKT1	1	0.79
JUP->ERBB2	1	0.888
JUP->EGFR	1	0.878
JUP->CTNNB1	1	0.888
SMARCA4->TP53	1	0.855
SMARCA4->STAT3	1	0.844
SMARCA4->SMAD3	1	0.856
SMARCA4->CTNNB1	1	0.866
NOTCH1->GSK3B	1	0.738
NOTCH1->CTNNB1	1	0.825
SQSTM1->VIM	1	0.878
SQSTM1->MYC	1	0.889
SQSTM1->SMAD3	1	0.886
EPS15->TRAF2	1	0.829
EPS15->GRB2	1	0.908
EPS15->ERBB2	1	0.873
EPS15->EGFR	1	0.869
CDH2->CTNNB1	1	0.833
SKP1->CTNNB1	1	0.867
APC->TPR	1	0.8
APC->GSK3B	1	0.834
APC->CTNNB1	1	0.871
APC->CREBBP	1	0.885
APC->YWHAQ	1	0.831
DSP->MTOR	1	0.77
HTT->SETDB1	1	0.891
HTT->SQSTM1	1	0.872
HTT->KAT2B	1	0.831
HTT->ZBTB16	1	0.862
HTT->YWHAB	1	0.884
HTT->VIM	1	0.894
HTT->SUMO1	1	0.863
HTT->TPR	1	0.867
HTT->TP53	1	0.887
HTT->SP1	1	0.85
HTT->SUMO2	1	0.863
HTT->RAC1	1	0.87
HTT->PRPF40A	1	0.883
HTT->PIK3R1	1	0.914
HTT->NFKB1	1	0.898
HTT->KPNA2	1	0.871
HTT->HSPA8	1	0.888
HTT->HTT	1	0.876
HTT->GRB2	1	0.915
HTT->EIF2C2	1	0.891
HTT->GAPDH	1	0.788
HTT->SIN3A	1	0.881
HTT->XRCC6	1	0.877
HTT->EGFR	1	0.897
HTT->EEF1G	1	0.803
HTT->CTNNB1	1	0.902
HTT->CTBP1	1	0.84
HTT->CREBBP	1	0.902
HTT->CHD3	1	0.843
EZR->PIK3R1	1	0.905
EZR->CTNNB1	1	0.879
FLNC->KIAA0101	1	0.872
FLNC->TP63	1	0.876
FLNC->CALM3	1	0.833
FLNC->CALM2	1	0.86
FLNC->CALM1	1	0.851
FLNC->VIM	1	0.906
FLNC->SMURF2	1	0.856
FLNC->RPL31	1	0.899
FLNC->PLCG1	1	0.915
FLNC->PIK3R1	1	0.926
FLNC->MLH1	1	0.897
FLNC->HSPB1	1	0.843
FLNC->HSPA8	1	0.901
FLNC->GRB2	1	0.926
FLNC->FYN	1	0.843
FLNC->ABL1	1	0.838
FLNC->FLNC	1	0.868
FLNC->FLNB	1	0.871
FLNC->CRK	1	0.905
FLNC->YWHAQ	1	0.886
KIT->SOCS1	1	0.771
KIT->STAT1	1	0.659
KIT->BCR	1	0.766
KIT->PTPRO	1	0.767
KIT->PTPN11	1	0.859
KIT->PTPN6	1	0.831
KIT->PLCG1	1	0.864
KIT->PIK3R1	1	0.918
KIT->LYN	1	0.774
KIT->JAK2	1	0.808
KIT->SH3KBP1	1	0.729
KIT->GRB10	1	0.696
KIT->GRB2	1	0.922
KIT->CRKL	1	0.803
KIT->CRK	1	0.789
NTRK1->SHC1	1	0.894
NTRK1->PLCG1	1	0.898
NTRK1->PIK3R1	1	0.923
NTRK1->HSP90AA1	1	0.867
NTRK1->GRB2	1	0.927
PRKCA->GSK3B	1	0.789
HSPB1->TP53	1	0.823
HSPB1->MYC	1	0.801
HSPB1->GRB2	1	0.867
HSPB1->AKT1	1	0.869
HSPB1->EGFR	1	0.846
HSPB1->YWHAQ	1	0.803
HSPB1->HDAC6	1	0.8
RAD21->TPR	1	0.852
CDK6->RB1	1	0.926
CDK6->MYC	1	0.883
CDK6->SIRT1	1	0.879
SMARCA2->GSK3B	1	0.815
CHD3->GSK3B	1	0.804
FUS->RPL31	1	0.852
FUS->RELA	1	0.851
FUS->GSK3B	1	0.826
FUS->GRB2	1	0.898
TPR->KIAA0101	1	0.878
TPR->SUMO1	1	0.883
TPR->SUMO2	1	0.881
TPR->RAD21	1	0.887
TPR->MAPK1	1	0.907
TPR->PIK3R1	1	0.932
TPR->PIK3CB	1	0.853
TPR->NUP98	1	0.858
TPR->NFKB1	1	0.914
TPR->APC	1	0.865
TPR->HTT	1	0.897
TPR->MTOR	1	0.903
TPR->YWHAQ	1	0.893
TPR->CDK9	1	0.877
PTPRG->CTNNB1	1	0.83
SRC->GAB2	1	0.809
SRC->HDAC3	1	0.907
SRC->CBL	1	0.837
SRC->IKBKG	1	0.87
SRC->VDR	1	0.885
SRC->SYK	1	0.837
SRC->STAT3	1	0.9
SRC->STAT1	1	0.844
SRC->BRCA1	1	0.889
SRC->SRC	1	0.893
SRC->SP1	1	0.877
SRC->RPS6KB1	1	0.827
SRC->RARA	1	0.915
SRC->RAF1	1	0.878
SRC->ACTA1	1	0.829
SRC->PTPN11	1	0.864
SRC->PTK2	1	0.849
SRC->PRKCZ	1	0.809
SRC->PRKCD	1	0.834
SRC->PLSCR1	1	0.878
SRC->PLCG1	1	0.908
SRC->PIK3R1	1	0.922
SRC->ATP1A1	1	0.897
SRC->MET	1	0.849
SRC->MAPT	1	0.843
SRC->SMAD3	1	0.915
SRC->JAK2	1	0.828
SRC->IKBKB	1	0.856
SRC->HSP90AA1	1	0.899
SRC->HNRNPK	1	0.847
SRC->NR4A1	1	0.861
SRC->NR3C1	1	0.884
SRC->GRB2	1	0.929
SRC->FYN	1	0.853
SRC->ABL1	1	0.849
SRC->FLNB	1	0.88
SRC->FLNA	1	0.892
SRC->FANCA	1	0.825
SRC->ERBB3	1	0.819
SRC->ERBB2	1	0.903
SRC->EP300	1	0.915
SRC->EGFR	1	0.918
SRC->CSNK2A1	1	0.853
SRC->CRK	1	0.903
SRC->CREBBP	1	0.921
SRC->CHUK	1	0.865
SRC->CDC37	1	0.857
SRC->STUB1	1	0.856
WAS->PRPF40A	1	0.83
WAS->PLCG1	1	0.855
WAS->PIK3R1	1	0.89
WAS->GRB2	1	0.888
WAS->EGFR	1	0.855
GABARAPL2->EGFR	1	0.867
PPP1CC->TP53	1	0.835
PPP1CC->MAPK1	1	0.877
PPP1CC->HDAC1	1	0.881
PPP1CC->GSK3B	1	0.813
PPP1CC->GRB2	1	0.895
PPP1CC->HDAC6	1	0.84
KAT2B->TP53	1	0.842
KAT2B->SMAD3	1	0.849
KAT2B->SIRT1	1	0.827
KAT2B->AKT1	1	0.879
KAT2B->EP300	1	0.872
KAT2B->CTNNB1	1	0.875
KAT2B->CREBBP	1	0.886
CDK1->TP53	1	0.828
CDK1->SIRT1	1	0.819
SP1->RARA	3	0.899
SP1->EGFR	3	0.902
SP1->E2F1	3	0.854
SP1->CDKN1A	3	0.888
SP1->HDAC4	1	0.876
SP1->NCOR2	1	0.835
SP1->HDAC3	1	0.892
SP1->SUMO1	1	0.873
SP1->TP53	1	0.9
SP1->TBP	1	0.872
SP1->STAT3	1	0.88
SP1->BRCA1	1	0.873
SP1->SRC	1	0.877
SP1->SP1	1	0.861
SP1->RELA	1	0.863
SP1->RB1	1	0.891
SP1->RARA	1	0.899
SP1->NFKB1	1	0.883
SP1->MYC	1	0.898
SP1->SMAD4	1	0.897
SP1->SMAD3	1	0.897
SP1->SMAD2	1	0.884
SP1->JUN	1	0.894
SP1->HSP90AA1	1	0.881
SP1->HIF1A	1	0.915
SP1->HDAC2	1	0.882
SP1->HDAC1	1	0.904
SP1->HTT	1	0.879
SP1->GRB2	1	0.913
SP1->ABL1	1	0.829
SP1->EP300	1	0.901
SP1->E2F1	1	0.854
SP1->MAPK14	1	0.856
SP1->CRK	1	0.883
SP1->CREBBP	1	0.908
RICTOR->MTOR	1	0.854
RICTOR->AKT1	1	0.896
NF2->MTOR	1	0.821
NF2->AKT1	1	0.856
IGF1R->YWHAZ	1	0.822
IGF1R->YWHAE	1	0.908
IGF1R->TP53	1	0.86
IGF1R->SHC1	1	0.918
IGF1R->PIK3R1	1	0.934
IGF1R->MDM2	1	0.88
IGF1R->ERBB2	1	0.908
IGF1R->EGFR	1	0.89
IGF1R->CRK	1	0.886
ANXA7->TP53	1	0.855
PPP2R2B->VIM	1	0.886
PPP2R2B->PRPF40A	1	0.883
PPP2R2B->HSP90AA1	1	0.884
PPP2R2B->HSPA1B	1	0.868
PPP2R2B->HSPA1A	1	0.869
SMAD4->SMAD7	3	0.835
SMAD4->BTRC	1	0.857
SMAD4->SUMO1	1	0.885
SMAD4->UBE2I	1	0.901
SMAD4->SP1	1	0.876
SMAD4->SKIL	1	0.88
SMAD4->PRPF40A	1	0.888
SMAD4->SMAD7	1	0.835
SMAD4->SMAD3	1	0.915
SMAD4->SMAD2	1	0.893
SMAD4->SMAD1	1	0.874
SMAD4->HDAC1	1	0.919
SMAD4->EWSR1	1	0.828
SMAD4->AKT1	1	0.903
SMAD4->EP300	1	0.917
SMAD4->EEF1A1	1	0.844
SMAD4->CTNNB1	1	0.918
SMAD4->COPS5	1	0.879
SMAD4->STUB1	1	0.856
PTPN6->GAB2	1	0.774
PTPN6->SYK	1	0.806
PTPN6->PRKCD	1	0.786
PTPN6->PIK3R1	1	0.898
PTPN6->SMAD3	1	0.87
PTPN6->JAK2	1	0.793
PTPN6->JAK1	1	0.821
PTPN6->GRB2	1	0.898
PTPN6->ABL1	1	0.787
PTPN6->EGFR	1	0.889
FLNB->SETDB1	1	0.894
FLNB->SRC	1	0.87
FLNB->SMURF2	1	0.844
FLNB->RPL31	1	0.888
FLNB->RAD21	1	0.869
FLNB->RAC1	1	0.873
FLNB->PLCG1	1	0.903
FLNB->PIK3R1	1	0.918
FLNB->NFKB1	1	0.902
FLNB->ATP1A1	1	0.891
FLNB->MLH1	1	0.886
FLNB->HSPA1B	1	0.869
FLNB->HSPA1A	1	0.87
FLNB->GRB2	1	0.918
FLNB->FLNC	1	0.86
FLNB->FLNB	1	0.863
FLNB->FLNA	1	0.883
FLNB->CTNNB1	1	0.907
FLNB->CRK	1	0.894
KAT2A->TP53	1	0.813
KAT2A->SMAD3	1	0.828
KAT2A->CTNNB1	1	0.859
AP2M1->GRB2	1	0.911
AP2M1->EGFR	1	0.895
AP2M1->CRK	1	0.878
AP2B1->MTOR	1	0.782
PTPRO->CTNNB1	1	0.776
NEDD8->TP53	1	0.824
CSK->CREBBP	1	0.858
PTPN11->GAB2	1	0.754
PTPN11->IQCB1	1	0.827
PTPN11->CBL	1	0.754
PTPN11->STAT3	1	0.856
PTPN11->SRC	1	0.829
PTPN11->PTPN11	1	0.815
PTPN11->PTK2	1	0.783
PTPN11->PLCG1	1	0.857
PTPN11->PIK3R1	1	0.882
PTPN11->MET	1	0.778
PTPN11->JAK2	1	0.772
PTPN11->JAK1	1	0.797
PTPN11->GRB2	1	0.883
PTPN11->FYN	1	0.774
PTPN11->ERBB2	1	0.848
PTPN11->EGFR	1	0.875
PTPN11->CTNNB1	1	0.874
HSP90AA1->KIAA0101	1	0.897
HSP90AA1->IKBKG	1	0.87
HSP90AA1->CALM3	1	0.858
HSP90AA1->CALM2	1	0.883
HSP90AA1->CALM1	1	0.875
HSP90AA1->YWHAZ	1	0.9
HSP90AA1->SUMO1	1	0.893
HSP90AA1->TRAF2	1	0.884
HSP90AA1->TP53	1	0.924
HSP90AA1->STAT3	1	0.902
HSP90AA1->SRC	1	0.9
HSP90AA1->SP1	1	0.884
HSP90AA1->RELA	1	0.884
HSP90AA1->RAF1	1	0.878
HSP90AA1->PPP2R2B	1	0.889
HSP90AA1->PAK1	1	0.841
HSP90AA1->NFKB1	1	0.902
HSP90AA1->MYC	1	0.923
HSP90AA1->MGMT	1	0.863
HSP90AA1->MDM2	1	0.903
HSP90AA1->ARRB1	1	0.897
HSP90AA1->JUN	1	0.918
HSP90AA1->IKBKB	1	0.855
HSP90AA1->HSP90AA1	1	0.901
HSP90AA1->HSPA8	1	0.899
HSP90AA1->HSPA1B	1	0.887
HSP90AA1->HSPA1A	1	0.888
HSP90AA1->HIF1A	1	0.934
HSP90AA1->SIN3A	1	0.894
HSP90AA1->ABL1	1	0.845
HSP90AA1->AKT2	1	0.883
HSP90AA1->AKT1	1	0.911
HSP90AA1->ERBB2	1	0.9
HSP90AA1->EGFR	1	0.922
HSP90AA1->CHUK	1	0.863
HSP90AA1->STUB1	1	0.86
HSP90AA1->CDKN1A	1	0.906
HSP90AA1->HDAC5	1	0.883
HSP90AA1->HDAC6	1	0.88
NEDD4->RUVBL1	1	0.856
NEDD4->RAF1	1	0.864
NEDD4->SMAD3	1	0.891
NEDD4->SMAD2	1	0.889
NEDD4->SMAD1	1	0.863
NEDD4->ABL1	1	0.822
NEDD4->EGFR	1	0.905
RUVBL1->YWHAZ	1	0.86
RUVBL1->UBE2I	1	0.878
RUVBL1->TRAF2	1	0.847
RUVBL1->TBP	1	0.869
RUVBL1->ACTB	1	0.858
RUVBL1->RELA	1	0.855
RUVBL1->RARA	1	0.893
RUVBL1->NFKB1	1	0.874
RUVBL1->MYC	1	0.875
RUVBL1->HSPA8	1	0.873
RUVBL1->GRB2	1	0.898
RUVBL1->EIF2C2	1	0.882
RUVBL1->MTOR	1	0.856
RUVBL1->CTNNB1	1	0.896
RUVBL1->CREBBP	1	0.905
PLCG1->GAB2	1	0.799
PLCG1->ARHGAP32	1	0.81
PLCG1->CBL	1	0.824
PLCG1->WAS	1	0.851
PLCG1->SYK	1	0.84
PLCG1->SRC	1	0.888
PLCG1->SHC1	1	0.911
PLCG1->RAC1	1	0.879
PLCG1->PTPN11	1	0.872
PLCG1->PTK2	1	0.851
PLCG1->PIK3R1	1	0.928
PLCG1->PDGFRB	1	0.813
PLCG1->PAK1	1	0.866
PLCG1->NTRK1	1	0.845
PLCG1->JAK2	1	0.83
PLCG1->SLC25A6	1	0.812
PLCG1->GIT1	1	0.841
PLCG1->GRB2	1	0.935
PLCG1->ABL1	1	0.83
PLCG1->FLNC	1	0.867
PLCG1->FLNB	1	0.87
PLCG1->FLNA	1	0.894
PLCG1->FANCA	1	0.827
PLCG1->AKT1	1	0.916
PLCG1->ERBB3	1	0.82
PLCG1->ERBB2	1	0.904
PLCG1->EGFR	1	0.926
PLCG1->EEF1A1	1	0.832
PLCG1->SYNCRIP	1	0.849
PLCG1->GNB2L1	1	0.873
SMURF2->TRAF2	1	0.848
SMURF2->SMAD3	1	0.872
SMURF2->SMAD2	1	0.876
SMURF2->SMAD1	1	0.85
SMURF2->GSK3B	1	0.856
SMURF2->EGFR	1	0.891
NCOA1->STAT3	1	0.859
HSPA1A->IKBKG	1	0.832
HSPA1A->YWHAZ	1	0.863
HSPA1A->TRAF2	1	0.849
HSPA1A->TP53	1	0.887
HSPA1A->RELA	1	0.854
HSPA1A->MYC	1	0.879
HSPA1A->SMAD3	1	0.889
HSPA1A->SMAD2	1	0.867
HSPA1A->HSP90AA1	1	0.874
HSPA1A->GSK3B	1	0.878
HSPA1A->EGFR	1	0.894
HSPA1A->CHUK	1	0.837
HSPA1A->COPS5	1	0.852
HSPA1A->YWHAQ	1	0.871
SIN3A->TP53	1	0.866
SIN3A->SMAD3	1	0.868
NFKB1->EGFR	3	0.86
NFKB1->HDAC3	1	0.857
NFKB1->RUVBL1	1	0.821
NFKB1->VIM	1	0.841
NFKB1->TPR	1	0.796
NFKB1->STAT3	1	0.849
NFKB1->HSP90AA1	1	0.846
NFKB1->HSPA1B	1	0.822
NFKB1->HSPA1A	1	0.822
NFKB1->HDAC1	1	0.869
NFKB1->GSK3B	1	0.829
NFKB1->SIRT1	1	0.826
NFKB1->EP300	1	0.868
NFKB1->CTNNB1	1	0.867
NFKB1->COPS5	1	0.819
TBP->RUVBL1	1	0.869
TBP->TP53	1	0.895
TBP->RELA	1	0.869
TBP->RB1	1	0.905
TBP->MYC	1	0.887
TBP->MDM2	1	0.887
TBP->JUN	1	0.902
TBP->HDAC1	1	0.909
TBP->EP300	1	0.907
TBP->CREBBP	1	0.915
MAPK14->HDAC3	1	0.88
MAPK14->RELA	1	0.836
MAPK14->RB1	1	0.895
MAPK14->MAPK1	1	0.865
MAPK14->AKT1	1	0.89
MAPK14->EP300	1	0.892
MAPK14->EGFR	1	0.882
MAPK14->COPS5	1	0.847
THOC4->AKT1	1	0.846
FHL2->STAT3	1	0.848
FHL2->CTNNB1	1	0.87
LARP1->YWHAZ	1	0.863
LARP1->YWHAQ	1	0.873
MLL->TP53	1	0.824
MLL->CTNNB1	1	0.868
MLL->CREBBP	1	0.88
HGS->UBE2I	1	0.85
HGS->GRB2	1	0.875
HGS->EGFR	1	0.86
ACTG1->RUVBL1	1	0.838
ACTG1->TRAF2	1	0.836
ACTG1->RELA	1	0.847
ACTG1->NFKB1	1	0.895
ACTG1->GRB2	1	0.894
ACTG1->YWHAQ	1	0.812
YWHAH->GAB2	1	0.876
YWHAH->HDAC4	1	0.91
YWHAH->USP8	1	0.865
YWHAH->YWHAZ	1	0.9
YWHAH->YWHAH	1	0.916
YWHAH->YWHAG	1	0.856
YWHAH->YWHAE	1	0.913
YWHAH->YWHAB	1	0.905
YWHAH->TSC1	1	0.871
YWHAH->RAF1	1	0.899
YWHAH->BAD	1	0.892
YWHAH->PRKCZ	1	0.862
YWHAH->PIK3CA	1	0.887
YWHAH->PDPK1	1	0.868
YWHAH->ARRB2	1	0.853
YWHAH->ARRB1	1	0.907
YWHAH->HSPA8	1	0.911
YWHAH->SLC25A6	1	0.866
YWHAH->NR3C1	1	0.899
YWHAH->GRB2	1	0.936
YWHAH->ABL1	1	0.855
YWHAH->LARP1	1	0.904
YWHAH->YWHAQ	1	0.908
YWHAH->HDAC5	1	0.891
SETDB1->SETDB1	2	0.897
SETDB1->VIM	1	0.897
SETDB1->UBE2I	1	0.894
SETDB1->MDM2	1	0.893
SETDB1->HDAC1	1	0.915
SETDB1->AKT2	1	0.892
SETDB1->AKT1	1	0.911
SETDB1->CDKN1A	1	0.9
ARHGAP32->PLCG1	1	0.836
ARHGAP32->PIK3R1	1	0.879
ARHGAP32->GRB2	1	0.879
ARHGAP32->AKT1	1	0.854
ARHGAP32->CTNNB1	1	0.829
TP63->TP53	1	0.881
CALM1->IKBKG	1	0.872
CALM1->YWHAZ	1	0.896
CALM1->TRAF2	1	0.894
CALM1->RELA	1	0.888
CALM1->RAF1	1	0.894
CALM1->NFKB1	1	0.91
CALM1->MYC	1	0.914
CALM1->MAPT	1	0.882
CALM1->IKBKB	1	0.881
CALM1->HSP90AA1	1	0.903
CALM1->EWSR1	1	0.846
CALM1->AKT1	1	0.913
CALM1->EGFR	1	0.92
CALM1->CHUK	1	0.891
CALM1->YWHAQ	1	0.901
SMARCD1->GRB2	1	0.889
SMARCD1->EP300	1	0.885
HDAC3->HDAC4	1	0.894
HDAC3->NCOR2	1	0.863
HDAC3->NCOR1	1	0.84
HDAC3->KAT2B	1	0.836
HDAC3->HDAC3	1	0.903
HDAC3->ZBTB16	1	0.879
HDAC3->YWHAE	1	0.896
HDAC3->TP53	1	0.907
HDAC3->SYK	1	0.838
HDAC3->STAT3	1	0.899
HDAC3->SREBF2	1	0.845
HDAC3->SRC	1	0.889
HDAC3->SP1	1	0.875
HDAC3->RELA	1	0.882
HDAC3->CCND1	1	0.903
HDAC3->RB1	1	0.91
HDAC3->RARA	1	0.912
HDAC3->PPP4C	1	0.855
HDAC3->PPARG	1	0.846
HDAC3->PML	1	0.846
HDAC3->PIK3R1	1	0.915
HDAC3->NFKBIA	1	0.888
HDAC3->NFKB1	1	0.899
HDAC3->MYC	1	0.898
HDAC3->SMAD7	1	0.849
HDAC3->JUN	1	0.907
HDAC3->HSPA8	1	0.895
HDAC3->HIF1A	1	0.923
HDAC3->EWSR1	1	0.832
HDAC3->AKT1	1	0.906
HDAC3->EP300	1	0.914
HDAC3->CTBP1	1	0.857
HDAC3->MAPK14	1	0.874
HDAC3->PARP1	1	0.856
HDAC3->CREBBP	1	0.92
HDAC3->HDAC5	1	0.879
POLR2A->MYC	1	0.831
POLR2A->GRB2	1	0.861
POLR2A->EP300	1	0.858
POLR2A->CREBBP	1	0.871
PSMC5->VIM	1	0.886
PSMC5->TP53	1	0.842
TNNT1->VIM	1	0.817
HSPA5->YWHAZ	1	0.803
HSPA5->TRAF2	1	0.8
HSPA5->TP53	1	0.837
HSPA5->RELA	1	0.816
HSPA5->GRB2	1	0.865
HSPA5->SIRT1	1	0.822
HSPA5->EGFR	1	0.85
HSPA5->COPS5	1	0.814
HSPA5->HDAC6	1	0.792
CLU->TPR	1	0.815
CLU->GRB2	1	0.881
GAB2->YWHAH	1	0.876
GAB2->YWHAE	1	0.858
GAB2->SHC1	1	0.873
GAB2->PTPN11	1	0.888
GAB2->PLCG1	1	0.872
GAB2->PIK3R1	1	0.918
GAB2->GRB2	1	0.91
GAB2->AKT1	1	0.893
GAB2->EGFR	1	0.882
BAD->GRB2	1	0.879
BAD->AKT1	1	0.857
CDK9->STAT3	1	0.866
APP->YWHAZ	1	0.869
APP->SNCA	1	0.849
APP->SHC1	1	0.901
APP->ACTB	1	0.867
APP->MAPT	1	0.837
APP->APP	1	0.873
APP->HSP90AA1	1	0.891
APP->HSPA8	1	0.892
APP->GRB2	1	0.924
APP->ABL1	1	0.818
APP->PHLPP1	1	0.837
APP->AKT2	1	0.884
APP->STUB1	1	0.847
EWSR1->HDAC3	1	0.906
EWSR1->SMAD4	1	0.909
EWSR1->SMAD1	1	0.884
EWSR1->GSK3B	1	0.9
EWSR1->EP300	1	0.912
EWSR1->CREBBP	1	0.92
SHANK3->AKT2	1	0.841
TRAF2->RUVBL1	1	0.86
TRAF2->IKBKG	1	0.845
TRAF2->CALM2	1	0.854
TRAF2->CALM1	1	0.846
TRAF2->TRAF2	1	0.875
TRAF2->HSP90AA1	1	0.884
TRAF2->HSPA9	1	0.887
TRAF2->HSPA1B	1	0.867
TRAF2->HSPA1A	1	0.868
TRAF2->GSK3B	1	0.889
TRAF2->MTOR	1	0.883
TRAF2->EP300	1	0.906
TRAF2->CHUK	1	0.849
TRAF2->COPS5	1	0.885
STUB1->TRAF2	1	0.851
STUB1->TP53	1	0.877
STUB1->SMAD4	1	0.88
STUB1->SMAD3	1	0.887
STUB1->SMAD2	1	0.883
STUB1->SMAD1	1	0.86
STUB1->HSP90AA1	1	0.891
STUB1->HSPA1B	1	0.858
STUB1->HSPA1A	1	0.858
STUB1->AKT1	1	0.904
STUB1->EGFR	1	0.889
GSK3B->BTRC	1	0.888
GSK3B->BAG6	1	0.867
GSK3B->TUBA1A	1	0.887
GSK3B->VIM	1	0.919
GSK3B->TSC1	1	0.836
GSK3B->TRAF2	1	0.901
GSK3B->TP53	1	0.924
GSK3B->SMURF2	1	0.868
GSK3B->RELA	1	0.898
GSK3B->PTK2	1	0.869
GSK3B->PPP1CA	1	0.895
GSK3B->NFKB1	1	0.919
GSK3B->MYC	1	0.921
GSK3B->MAPT	1	0.831
GSK3B->SMAD3	1	0.924
GSK3B->SMAD1	1	0.898
GSK3B->HSPA1B	1	0.898
GSK3B->HSPA1A	1	0.899
GSK3B->APC	1	0.876
GSK3B->FUS	1	0.874
GSK3B->MTOR	1	0.91
GSK3B->EWSR1	1	0.853
GSK3B->AKT2	1	0.903
GSK3B->AKT1	1	0.924
GSK3B->EIF4EBP1	1	0.825
GSK3B->EEF1G	1	0.837
GSK3B->EEF1A1	1	0.864
GSK3B->E2F1	1	0.893
GSK3B->CTNNB1	1	0.935
GSK3B->COPS5	1	0.911
GSK3B->HDAC6	1	0.9
MAPKAPK2->MTOR	1	0.801
SPRY1->STAT3	1	0.81
HCK->PIK3R1	1	0.904
ARRB1->CALM2	1	0.863
ARRB1->YWHAZ	1	0.88
ARRB1->VIM	1	0.889
ARRB1->MDM2	1	0.887
ARRB1->HSP90AA1	1	0.885
ARRB1->HSPA1B	1	0.87
ARRB1->HSPA1A	1	0.871
ARRB1->YWHAQ	1	0.885
HIF1A->TPR	3	0.858
HIF1A->JUN	3	0.878
HIF1A->HSPA9	3	0.875
HIF1A->HDAC4	1	0.873
HIF1A->HDAC3	1	0.876
HIF1A->SUMO1	1	0.857
HIF1A->TP53	1	0.88
HIF1A->STAT3	1	0.872
HIF1A->SP1	1	0.845
HIF1A->SHC1	1	0.886
HIF1A->MYC	1	0.878
HIF1A->MDM2	1	0.871
HIF1A->JUN	1	0.878
HIF1A->HSP90AA1	1	0.872
HIF1A->NR4A1	1	0.84
HIF1A->HIF1A	1	0.895
HIF1A->HDAC2	1	0.877
HIF1A->HDAC1	1	0.886
HIF1A->EP300	1	0.883
HIF1A->CREBBP	1	0.891
HIF1A->STUB1	1	0.83
HIF1A->HDAC6	1	0.864
SUMO1->VIM	1	0.883
SUMO1->TPR	1	0.856
SUMO1->TP53	1	0.884
TAB1->RUVBL1	1	0.823
TAB1->TRAF2	1	0.824
TAB1->HSP90AA1	1	0.859
TAB1->HSPA9	1	0.849
TAB1->GRB2	1	0.893
TAB1->EIF2C2	1	0.872
YWHAE->KIAA0101	1	0.845
YWHAE->HDAC4	1	0.877
YWHAE->HDAC3	1	0.884
YWHAE->CALM3	1	0.809
YWHAE->CALM2	1	0.838
YWHAE->CALM1	1	0.829
YWHAE->YWHAZ	1	0.856
YWHAE->YWHAH	1	0.883
YWHAE->YWHAB	1	0.868
YWHAE->UBE3A	1	0.854
YWHAE->TP53	1	0.882
YWHAE->TBP	1	0.87
YWHAE->SUMO2	1	0.848
YWHAE->RAF1	1	0.859
YWHAE->PPP2R2B	1	0.861
YWHAE->UCHL5	1	0.869
YWHAE->MYC	1	0.873
YWHAE->ARRB2	1	0.802
YWHAE->ARRB1	1	0.869
YWHAE->H2AFX	1	0.844
YWHAE->GRB2	1	0.906
YWHAE->ABL1	1	0.802
YWHAE->SRRM2	1	0.847
YWHAE->EGFR	1	0.895
YWHAE->YWHAQ	1	0.864
YWHAE->HDAC5	1	0.845
NONO->PRPF40A	1	0.859
NONO->NFKB1	1	0.873
NONO->ATP1A1	1	0.859
NONO->MYC	1	0.809
NONO->HDAC1	1	0.882
NONO->GRB2	1	0.882
GRB2->CDC42	1	0.863
GRB2->GAB2	1	0.855
GRB2->KIAA0101	1	0.846
GRB2->ARHGAP32	1	0.817
GRB2->HGS	1	0.833
GRB2->USP8	1	0.812
GRB2->CBL	1	0.818
GRB2->DYNLL1	1	0.831
GRB2->SOCS1	1	0.796
GRB2->RUVBL1	1	0.848
GRB2->SHANK3	1	0.791
GRB2->YWHAZ	1	0.85
GRB2->YWHAH	1	0.875
GRB2->YWHAG	1	0.813
GRB2->YWHAE	1	0.884
GRB2->YWHAB	1	0.878
GRB2->WAS	1	0.829
GRB2->VIM	1	0.888
GRB2->VAV2	1	0.822
GRB2->TSG101	1	0.871
GRB2->ACTG1	1	0.817
GRB2->SYK	1	0.826
GRB2->BRCA2	1	0.813
GRB2->SRC	1	0.849
GRB2->SP1	1	0.834
GRB2->SOS1	1	0.831
GRB2->SMARCD1	1	0.811
GRB2->SMARCC2	1	0.791
GRB2->SHC1	1	0.893
GRB2->RPS25	1	0.834
GRB2->RPL31	1	0.878
GRB2->BCR	1	0.82
GRB2->RPL6	1	0.85
GRB2->RASA1	1	0.804
GRB2->ACTA1	1	0.814
GRB2->PTPN12	1	0.829
GRB2->PTPN11	1	0.853
GRB2->PTPN6	1	0.835
GRB2->PTK2	1	0.834
GRB2->BAD	1	0.831
GRB2->PRKDC	1	0.819
GRB2->PRKAR1A	1	0.823
GRB2->RIF1	1	0.839
GRB2->PPP1CC	1	0.824
GRB2->PPP1CA	1	0.857
GRB2->POLR2A	1	0.845
GRB2->PLCG2	1	0.79
GRB2->PLCG1	1	0.894
GRB2->PIK3R1	1	0.904
GRB2->PIK3CB	1	0.835
GRB2->PIK3CA	1	0.832
GRB2->SLC25A3	1	0.818
GRB2->LUC7L2	1	0.791
GRB2->PDGFRB	1	0.788
GRB2->PRDX1	1	0.804
GRB2->NTRK1	1	0.836
GRB2->NPM1	1	0.804
GRB2->NONO	1	0.833
GRB2->MET	1	0.831
GRB2->SMAD3	1	0.874
GRB2->LMNA	1	0.823
GRB2->KRT18	1	0.823
GRB2->KIT	1	0.793
GRB2->JAK2	1	0.815
GRB2->JAK1	1	0.841
GRB2->INSR	1	0.822
GRB2->FASLG	1	0.841
GRB2->APP	1	0.869
GRB2->HSP90AB1	1	0.817
GRB2->HSPB1	1	0.826
GRB2->HSPA8	1	0.878
GRB2->HSPA5	1	0.845
GRB2->HNRNPK	1	0.823
GRB2->HNRNPA1	1	0.788
GRB2->HTT	1	0.863
GRB2->HADHB	1	0.795
GRB2->SH3KBP1	1	0.809
GRB2->SLC25A6	1	0.79
GRB2->GIT1	1	0.825
GRB2->GRB10	1	0.809
GRB2->GRB2	1	0.901
GRB2->GAB1	1	0.835
GRB2->XRCC6	1	0.862
GRB2->FYN	1	0.82
GRB2->FUS	1	0.839
GRB2->ABL1	1	0.816
GRB2->FTH1	1	0.804
GRB2->FN1	1	0.858
GRB2->FLNC	1	0.846
GRB2->FLNB	1	0.847
GRB2->FLNA	1	0.869
GRB2->SHANK2	1	0.829
GRB2->PTK2B	1	0.815
GRB2->FANCA	1	0.809
GRB2->ERBB3	1	0.807
GRB2->ERBB2	1	0.888
GRB2->EPS15	1	0.823
GRB2->EP300	1	0.878
GRB2->AHSG	1	0.737
GRB2->EGFR	1	0.883
GRB2->EEF1G	1	0.794
GRB2->EEF1A1	1	0.818
GRB2->DNM1	1	0.826
GRB2->AP2B1	1	0.795
GRB2->CSK	1	0.809
GRB2->CRKL	1	0.846
GRB2->CRK	1	0.882
GRB2->CLU	1	0.819
GRB2->AP2M1	1	0.818
GRB2->YWHAQ	1	0.857
GRB2->EHMT2	1	0.832
GRB2->TCERG1	1	0.808
GRB2->RUVBL2	1	0.878
GRB2->STAMBP	1	0.807
GRB2->SYNCRIP	1	0.832
GRB2->TAB1	1	0.835
GRB2->PRMT5	1	0.837
GRB2->TUBB3	1	0.812
GRB2->CDKN1B	1	0.79
GRB2->SPRY2	1	0.816
GRB2->SPRY1	1	0.773
GRB2->TOM1L1	1	0.802
GRB2->PDCD6IP	1	0.831
RPL6->YWHAZ	1	0.811
RPL6->PPP2R2B	1	0.856
RPL6->MDM2	1	0.863
RPL6->ARRB1	1	0.861
RPL6->GRB2	1	0.903
RPL6->EIF2C2	1	0.89
RPL6->EIF2C1	1	0.872
SH3RF1->AKT1	1	0.852
IQCB1->HSP90AA1	1	0.886
CTBP1->TP53	1	0.831
CTBP1->AKT1	1	0.885
CTBP1->CREBBP	1	0.889
ABCA1->CREBBP	1	0.886
ABCA1->COPS5	1	0.882
RIF1->SETDB1	1	0.831
RIF1->VIM	1	0.841
RIF1->MYC	1	0.865
RIF1->GRB2	1	0.883
YWHAQ->KIAA0101	1	0.881
YWHAQ->HDAC4	1	0.88
YWHAQ->CALM3	1	0.842
YWHAQ->CALM2	1	0.865
YWHAQ->CALM1	1	0.858
YWHAQ->YWHAZ	1	0.885
YWHAQ->YWHAH	1	0.888
YWHAQ->YWHAE	1	0.888
YWHAQ->YWHAB	1	0.882
YWHAQ->VIM	1	0.889
YWHAQ->TPR	1	0.86
YWHAQ->SUMO2	1	0.883
YWHAQ->ACTB	1	0.862
YWHAQ->RAF1	1	0.858
YWHAQ->PIK3CB	1	0.811
YWHAQ->MYC	1	0.902
YWHAQ->MDM2	1	0.887
YWHAQ->MAPT	1	0.804
YWHAQ->ARRB2	1	0.826
YWHAQ->ARRB1	1	0.883
YWHAQ->HSPA8	1	0.884
YWHAQ->HSPA1B	1	0.869
YWHAQ->HSPA1A	1	0.87
YWHAQ->APC	1	0.841
YWHAQ->GRB2	1	0.918
YWHAQ->SFN	1	0.857
YWHAQ->MTOR	1	0.874
YWHAQ->FLNC	1	0.865
YWHAQ->EGFR	1	0.907
YWHAQ->EEF1A1	1	0.84
YWHAQ->E2F1	1	0.857
YWHAQ->RUVBL2	1	0.88
YWHAQ->HDAC5	1	0.869
CEBPA->SMAD3	1	0.841
CEBPA->CTNNB1	1	0.872
TSG101->TSG101	1	0.86
TSG101->TP53	1	0.863
TSG101->MDM2	1	0.862
TSG101->NR3C1	1	0.852
TSG101->GRB2	1	0.89
TSG101->EP300	1	0.884
TSG101->CDKN1A	1	0.866
EEF1G->MYC	1	0.888
EEF1G->GSK3B	1	0.881
EEF1G->GRB2	1	0.917
EEF1G->SIRT1	1	0.861
EEF1G->AKT1	1	0.894
EEF1G->EGFR	1	0.9
SPRY2->TRAF2	1	0.821
SPRY2->RAF1	1	0.844
SPRY2->MAPK1	1	0.86
SPRY2->GRB2	1	0.898
SPRY2->EGFR	1	0.861
PRKCZ->AKT1	1	0.878
TOB1->SETDB1	1	0.876
TOB1->MAPK1	1	0.884
TOB1->SMAD3	1	0.813
TOB1->SMAD1	1	0.85
TOB1->CTNNB1	1	0.882
IKBKB->TRAF2	1	0.862
IKBKB->TP53	1	0.859
IKBKB->STAT3	1	0.895
IKBKB->NFKB1	1	0.921
IKBKB->IRAK1	1	0.846
IKBKB->HSP90AA1	1	0.894
IKBKB->HSPA9	1	0.888
IKBKB->HSPA8	1	0.907
IKBKB->HSPA1B	1	0.843
IKBKB->HSPA1A	1	0.844
IKBKB->AKT1	1	0.918
IKBKB->CTNNB1	1	0.905
IKBKB->MAPK14	1	0.865
IKBKB->CREBBP	1	0.912
IKBKB->COPS5	1	0.893
DAZAP2->CTNNB1	1	0.878
PRKCQ->AKT1	1	0.873
NCOR2->AKT1	1	0.895
NCOR2->EP300	1	0.889
NCOR2->CREBBP	1	0.903
NCOR1->TP53	1	0.869
COPS5->YWHAZ	1	0.876
COPS5->TRAF2	1	0.873
COPS5->TP53	1	0.903
COPS5->NFKB1	1	0.9
COPS5->MDM2	1	0.89
COPS5->SMAD7	1	0.837
COPS5->SMAD4	1	0.899
COPS5->SMAD2	1	0.895
COPS5->JUN	1	0.909
COPS5->IKBKB	1	0.843
COPS5->HSPA1B	1	0.869
COPS5->HSPA1A	1	0.87
COPS5->GSK3B	1	0.894
COPS5->CTNNB1	1	0.913
COPS5->MAPK14	1	0.87
JAK2->IKBKG	1	0.781
JAK2->STAT3	1	0.888
JAK2->BRCA1	1	0.859
JAK2->SRC	1	0.838
JAK2->SHC1	1	0.896
JAK2->RARA	1	0.903
JAK2->RAF1	1	0.866
JAK2->PTPN11	1	0.852
JAK2->PTK2	1	0.818
JAK2->PLCG1	1	0.893
JAK2->PIK3R1	1	0.92
JAK2->HSP90AA1	1	0.885
JAK2->HSPA8	1	0.89
JAK2->GRB2	1	0.909
JAK2->ERBB3	1	0.796
JAK2->ERBB2	1	0.886
JAK2->EGFR	1	0.886
CREBBP->NCOR2	1	0.858
CREBBP->KAT2B	1	0.839
CREBBP->HDAC3	1	0.911
CREBBP->RUVBL1	1	0.88
CREBBP->IKBKG	1	0.875
CREBBP->VDR	1	0.883
CREBBP->TP53	1	0.923
CREBBP->TBP	1	0.894
CREBBP->STAT3	1	0.903
CREBBP->BRCA1	1	0.894
CREBBP->SRC	1	0.899
CREBBP->SP1	1	0.884
CREBBP->RELA	1	0.889
CREBBP->RARA	1	0.917
CREBBP->PML	1	0.847
CREBBP->NUP98	1	0.86
CREBBP->MYC	1	0.919
CREBBP->MGMT	1	0.864
CREBBP->MDM2	1	0.905
CREBBP->SMAD3	1	0.92
CREBBP->SMAD2	1	0.908
CREBBP->SMAD1	1	0.885
CREBBP->JUN	1	0.913
CREBBP->IKBKB	1	0.856
CREBBP->APC	1	0.86
CREBBP->HIF1A	1	0.939
CREBBP->HDAC2	1	0.906
CREBBP->HDAC1	1	0.925
CREBBP->HTT	1	0.902
CREBBP->NR3C1	1	0.886
CREBBP->XRCC6	1	0.902
CREBBP->EWSR1	1	0.845
CREBBP->AKT1	1	0.911
CREBBP->EP300	1	0.922
CREBBP->E2F1	1	0.878
CREBBP->CTNNB1	1	0.925
CREBBP->CTBP1	1	0.853
CREBBP->CREBBP	1	0.927
CREBBP->CREB1	1	0.862
CREBBP->CHUK	1	0.867
CREBBP->CDKN1A	1	0.912
CREBBP->TRIM28	1	0.882
SLC25A3->SMAD2	1	0.853
SLC25A3->GRB2	1	0.881
SLC25A3->EGFR	1	0.847
UCHL5->RUVBL1	1	0.868
UCHL5->YWHAZ	1	0.875
UCHL5->SMAD3	1	0.896
UCHL5->SMAD2	1	0.893
SKIL->SETDB1	1	0.882
SKIL->RB1	1	0.916
SKIL->SMAD4	1	0.89
SKIL->SMAD3	1	0.896
SKIL->SMAD2	1	0.893
SKIL->SMAD1	1	0.866
SKIL->HDAC1	1	0.915
PRMT5->YWHAZ	1	0.805
PRMT5->ARRB1	1	0.864
PRMT5->HSP90AA1	1	0.881
PRMT5->GRB2	1	0.908
PRMT5->EIF2C2	1	0.894
PRMT5->EIF2C1	1	0.876
PRMT5->YWHAQ	1	0.823
LUC7L2->GSK3B	1	0.737
NUP98->VIM	1	0.893
NUP98->TPR	1	0.864
NUP98->MYC	1	0.899
NUP98->EP300	1	0.908
NUP98->CREBBP	1	0.916
SOCS1->GRB2	1	0.901
SOCS1->ERBB2	1	0.847
SOCS1->EGFR	1	0.863
PRPF40A->PRPF40A	1	0.88
PRPF40A->SMAD4	1	0.891
PRPF40A->MTOR	1	0.87
AHSG->AKT1	1	0.825
FLNA->KIAA0101	1	0.861
FLNA->IKBKG	1	0.847
FLNA->YWHAZ	1	0.872
FLNA->SUMO1	1	0.873
FLNA->TRAF2	1	0.871
FLNA->SRC	1	0.881
FLNA->SUMO2	1	0.863
FLNA->PLCG1	1	0.893
FLNA->PIK3R1	1	0.914
FLNA->PAK1	1	0.855
FLNA->MYC	1	0.887
FLNA->ARRB2	1	0.831
FLNA->SMAD3	1	0.904
FLNA->ARRB1	1	0.891
FLNA->LMNA	1	0.834
FLNA->IKBKB	1	0.852
FLNA->APC	1	0.841
FLNA->GRB2	1	0.915
FLNA->FYN	1	0.83
FLNA->RICTOR	1	0.784
FLNA->ABL1	1	0.826
FLNA->FLNB	1	0.865
FLNA->MAPK14	1	0.864
FLNA->CRK	1	0.886
FLNA->HDAC5	1	0.866
SMAD1->STAT3	1	0.883
SMAD1->SMAD4	1	0.893
SMAD1->SMAD1	1	0.861
SMAD1->HDAC1	1	0.903
SMAD1->GSK3B	1	0.885
SMAD1->EP300	1	0.902
SMAD1->CREBBP	1	0.909
PIAS1->AKT1	1	0.844
PRKCD->MTOR	1	0.848
PRMT1->TP53	1	0.854
SMARCC2->AKT1	1	0.848
HSPA8->KIAA0101	1	0.85
HSPA8->HDAC3	1	0.882
HSPA8->RUVBL1	1	0.848
HSPA8->IKBKG	1	0.821
HSPA8->YWHAZ	1	0.856
HSPA8->YWHAH	1	0.877
HSPA8->SUMO1	1	0.851
HSPA8->TRAF2	1	0.845
HSPA8->TP53	1	0.883
HSPA8->BRCA1	1	0.86
HSPA8->SUMO2	1	0.854
HSPA8->ACTB	1	0.849
HSPA8->RELA	1	0.852
HSPA8->RAF1	1	0.85
HSPA8->PPP2R2B	1	0.856
HSPA8->PPP1CA	1	0.847
HSPA8->NFKBIA	1	0.871
HSPA8->NFKB1	1	0.876
HSPA8->ATP1A1	1	0.867
HSPA8->MYC	1	0.882
HSPA8->MDM2	1	0.869
HSPA8->ARRB2	1	0.796
HSPA8->ARRB1	1	0.863
HSPA8->IKBKB	1	0.813
HSPA8->HSP90AA1	1	0.869
HSPA8->HTT	1	0.863
HSPA8->GRB2	1	0.904
HSPA8->ABL1	1	0.796
HSPA8->LARP1	1	0.856
HSPA8->FLNC	1	0.835
HSPA8->EGFR	1	0.891
HSPA8->YWHAQ	1	0.86
HSPA8->STUB1	1	0.831
SFN->YWHAZ	1	0.877
SFN->TP53	1	0.901
SFN->RAF1	1	0.88
SFN->MDM2	1	0.892
SFN->SFN	1	0.862
SFN->ABL1	1	0.828
SFN->AKT1	1	0.908
SFN->EGFR	1	0.913
SFN->YWHAQ	1	0.885
ABL1->CBL	1	0.874
ABL1->YWHAZ	1	0.893
ABL1->YWHAH	1	0.918
ABL1->YWHAE	1	0.923
ABL1->YWHAB	1	0.913
ABL1->TP53	1	0.915
ABL1->BRCA1	1	0.897
ABL1->SRC	1	0.893
ABL1->SP1	1	0.878
ABL1->SHC1	1	0.935
ABL1->RB1	1	0.927
ABL1->PRKCD	1	0.831
ABL1->PLCG1	1	0.934
ABL1->PIK3R1	1	0.943
ABL1->PCNA	1	0.921
ABL1->NFKBIA	1	0.919
ABL1->MDM2	1	0.909
ABL1->JAK1	1	0.883
ABL1->HSP90AA1	1	0.909
ABL1->HSPA8	1	0.917
ABL1->GRB2	1	0.944
ABL1->SFN	1	0.891
ABL1->XRCC6	1	0.905
ABL1->FYN	1	0.861
ABL1->ABL1	1	0.856
ABL1->MTOR	1	0.917
ABL1->FLNC	1	0.884
ABL1->FLNA	1	0.907
ABL1->ERBB2	1	0.929
ABL1->EGFR	1	0.927
ABL1->CTNNB1	1	0.93
ABL1->CRK	1	0.925
ABL1->CREB1	1	0.881
GNAO1->PRPF40A	1	0.845
GNAO1->PIK3R1	1	0.881
GNAO1->HSPA1B	1	0.822
GNAO1->HSPA1A	1	0.823
GNAO1->HTT	1	0.841
ESR2->VIM	1	0.876
ESR2->CTNNB1	1	0.89
HDAC5->HDAC3	1	0.887
HDAC5->RUVBL1	1	0.857
HDAC5->YWHAZ	1	0.867
HDAC5->TP53	1	0.887
HDAC5->SMAD3	1	0.888
HDAC5->HSP90AA1	1	0.879
HDAC5->YWHAQ	1	0.873
STAMBP->GRB2	1	0.912
FTH1->GRB2	1	0.911
TP73->CREBBP	3	0.842
TP73->MYC	1	0.827
TP73->ABL1	1	0.767
TP73->SIRT1	1	0.797
TP73->CREBBP	1	0.842
FHIT->CTNNB1	1	0.818
VIM->SETDB1	1	0.903
VIM->KIAA0101	1	0.878
VIM->SQSTM1	1	0.884
VIM->CBL	1	0.832
VIM->IKBKG	1	0.851
VIM->YWHAZ	1	0.884
VIM->YWHAG	1	0.831
VIM->VIM	1	0.904
VIM->SUMO1	1	0.88
VIM->TNNT1	1	0.875
VIM->SUMO2	1	0.881
VIM->RYK	1	0.854
VIM->RPL31	1	0.898
VIM->RELA	1	0.885
VIM->ACTA1	1	0.835
VIM->PSMC5	1	0.866
VIM->LRIF1	1	0.863
VIM->PPP2R2B	1	0.888
VIM->RIF1	1	0.851
VIM->NUP98	1	0.852
VIM->NFKB1	1	0.913
VIM->ATP1A1	1	0.901
VIM->MGMT	1	0.874
VIM->MDM2	1	0.901
VIM->ARRB2	1	0.826
VIM->SMAD3	1	0.908
VIM->ARRB1	1	0.894
VIM->ANXA7	1	0.848
VIM->HDAC1	1	0.921
VIM->HTT	1	0.893
VIM->GSK3B	1	0.899
VIM->GRB2	1	0.932
VIM->MTOR	1	0.898
VIM->SRRM2	1	0.871
VIM->FLNC	1	0.865
VIM->AKT2	1	0.897
VIM->AKT1	1	0.917
VIM->ATN1	1	0.889
VIM->CREB1	1	0.868
VIM->CHD3	1	0.852
VIM->COPS6	1	0.854
VIM->YWHAQ	1	0.891
VIM->UTP14A	1	0.836
VIM->CDKN1A	1	0.907
VIM->TRIM28	1	0.894
CEBPB->GSK3B	1	0.74
TSC1->AKT1	1	0.902
HSPA4->TP53	1	0.803
HSPA4->AKT1	1	0.796
ZBTB16->HDAC3	1	0.882
ZBTB16->TRAF2	1	0.852
ZBTB16->SMAD3	1	0.893
ZBTB16->HDAC6	1	0.843
BRCA1->SUMO1	1	0.867
BRCA1->UBE2I	1	0.88
BRCA1->TP53	1	0.895
BRCA1->BRCA1	1	0.866
BRCA1->SRC	1	0.872
BRCA1->SP1	1	0.855
BRCA1->SUMO2	1	0.869
BRCA1->RPL31	1	0.856
BRCA1->RELA	1	0.855
BRCA1->RB1	1	0.886
BRCA1->PPP1CA	1	0.857
BRCA1->PIK3R1	1	0.894
BRCA1->MYC	1	0.89
BRCA1->MLH1	1	0.855
BRCA1->SMAD3	1	0.892
BRCA1->JUN	1	0.89
BRCA1->JAK1	1	0.817
BRCA1->HSPA8	1	0.87
BRCA1->HDAC2	1	0.874
BRCA1->HDAC1	1	0.902
BRCA1->ABL1	1	0.816
BRCA1->AKT1	1	0.883
BRCA1->EP300	1	0.899
BRCA1->CTBP1	1	0.822
BRCA1->CREBBP	1	0.905
BRCA1->CREB1	1	0.831
BRCA1->CDK2	1	0.85
PTEN->TP53	1	0.86
PTEN->AKT1	1	0.875
TUBB3->GRB2	1	0.883
PAK1->CDC42	1	0.863
PAK1->RAF1	1	0.873
PAK1->RAC1	1	0.87
PAK1->PLK1	1	0.876
PAK1->PLCG1	1	0.903
PAK1->HSP90AA1	1	0.873
PAK1->AKT1	1	0.913
PAK1->ERBB2	1	0.892
EP300->NCOR2	1	0.853
EP300->NCOR1	1	0.837
EP300->BTRC	1	0.865
EP300->KAT2B	1	0.837
EP300->HDAC3	1	0.905
EP300->NCOA1	1	0.846
EP300->BAG6	1	0.854
EP300->VDR	1	0.883
EP300->TSG101	1	0.891
EP300->TRAF2	1	0.89
EP300->TP73	1	0.899
EP300->TP53	1	0.915
EP300->TBP	1	0.89
EP300->STAT5A	1	0.848
EP300->STAT3	1	0.9
EP300->STAT1	1	0.84
EP300->SREBF2	1	0.828
EP300->BRCA1	1	0.89
EP300->SRC	1	0.892
EP300->SP1	1	0.877
EP300->SMARCA2	1	0.817
EP300->RPS6KB1	1	0.811
EP300->BCL6	1	0.876
EP300->ACTB	1	0.876
EP300->RELA	1	0.886
EP300->CCND1	1	0.879
EP300->RB1	1	0.91
EP300->RARA	1	0.914
EP300->ACTA1	1	0.828
EP300->MAPK1	1	0.898
EP300->PRKDC	1	0.85
EP300->PPARG	1	0.832
EP300->PLSCR1	1	0.88
EP300->PIK3R1	1	0.924
EP300->PCNA	1	0.907
EP300->NUP98	1	0.86
EP300->NFKB1	1	0.905
EP300->ATF4	1	0.833
EP300->MYC	1	0.912
EP300->MGMT	1	0.863
EP300->MDM2	1	0.901
EP300->MAGEA11	1	0.871
EP300->SMAD7	1	0.835
EP300->SMAD4	1	0.909
EP300->SMAD3	1	0.915
EP300->SMAD2	1	0.909
EP300->SMAD1	1	0.883
EP300->KRT18	1	0.839
EP300->JUN	1	0.907
EP300->PRMT1	1	0.847
EP300->NR4A1	1	0.861
EP300->HIF1A	1	0.933
EP300->HDAC1	1	0.918
EP300->UBQLN1	1	0.841
EP300->NR3C1	1	0.883
EP300->GRB2	1	0.932
EP300->XRCC6	1	0.897
EP300->SIRT1	1	0.88
EP300->FN1	1	0.873
EP300->EWSR1	1	0.844
EP300->ESR2	1	0.802
EP300->AKT1	1	0.909
EP300->EP300	1	0.915
EP300->EEF1A1	1	0.855
EP300->CTBP1	1	0.849
EP300->MAPK14	1	0.879
EP300->PARP1	1	0.853
EP300->CREBBP	1	0.921
EP300->CREB1	1	0.86
EP300->COPS6	1	0.861
EP300->RUVBL2	1	0.898
EP300->TADA3	1	0.845
EP300->PIAS3	1	0.858
EP300->CDKN1A	1	0.914
EP300->CDK2	1	0.883
EP300->HDAC6	1	0.884
HDAC6->MAPT	1	0.857
HDAC6->SMAD7	1	0.871
HDAC6->HSP90AA1	1	0.902
HDAC6->NR4A1	1	0.877
HDAC6->HIF1A	1	0.931
HDAC6->GSK3B	1	0.904
HDAC6->ERBB2	1	0.911
HDAC6->EP300	1	0.923
HDAC6->EGFR	1	0.924
HDAC6->CDKN1A	1	0.91
STAT5A->MAPK1	1	0.889
STAT5A->EP300	1	0.883
STAT5A->EGFR	1	0.875
STAT5A->CREBBP	1	0.897
NR4A1->TP53	1	0.853
NR4A1->STAT3	1	0.873
NR4A1->SMAD3	1	0.863
NR4A1->AKT1	1	0.892
NR4A1->EP300	1	0.886
NR4A1->CTNNB1	1	0.89
NR4A1->HDAC6	1	0.829
ERBB3->PLCG1	1	0.859
ERBB3->PIK3R1	1	0.894
ERBB3->GRB2	1	0.885
ERBB3->AKT1	1	0.877
ERBB3->HDAC6	1	0.817
KPNA2->TP53	1	0.861
STAT1->MTOR	1	0.772
YWHAG->YWHAZ	1	0.848
YWHAG->VIM	1	0.867
YWHAG->TP53	1	0.871
YWHAG->RAF1	1	0.837
YWHAG->PRPF40A	1	0.859
YWHAG->PIK3R1	1	0.892
YWHAG->HSPA9	1	0.862
YWHAG->HSPA1B	1	0.841
YWHAG->HSPA1A	1	0.841
YWHAG->GRB2	1	0.896
YWHAG->SFN	1	0.833
YWHAG->ABL1	1	0.798
YWHAG->COPS5	1	0.854
YWHAG->YWHAQ	1	0.853
HRAS->BTRC	1	0.871
HRAS->RAF1	1	0.901
HRAS->PIK3R1	1	0.934
HRAS->PIK3CD	1	0.838
HRAS->PIK3CA	1	0.891
PSEN1->GSK3B	1	0.743
PSEN1->CTNNB1	1	0.849
PIAS3->STAT3	1	0.819
HNRNPK->YWHAZ	1	0.856
HNRNPK->UBE2I	1	0.884
HNRNPK->TP53	1	0.883
HNRNPK->SRC	1	0.867
HNRNPK->PRPF40A	1	0.88
HNRNPK->PPP2R2B	1	0.873
HNRNPK->MYC	1	0.872
HNRNPK->MDM2	1	0.882
HNRNPK->ARRB1	1	0.881
HNRNPK->GRB2	1	0.903
HNRNPK->EGFR	1	0.893
HNRNPK->YWHAQ	1	0.87
CSNK2A1->PRPF40A	1	0.888
CSNK2A1->SIRT1	1	0.873
CSNK2A1->CREBBP	1	0.914
PPARG->TP53	3	0.845
PPARG->CREBBP	1	0.904
PDPK1->MTOR	1	0.775
PDPK1->AKT1	1	0.844
CDKN1B->AKT1	1	0.839
HNRNPA1->YWHAQ	1	0.824
CRKL->SYK	1	0.829
CRKL->SHC1	1	0.894
CRKL->PTPN11	1	0.859
CRKL->PTEN	1	0.861
CRKL->PLSCR1	1	0.865
CRKL->PIK3R1	1	0.924
CRKL->GRB2	1	0.917
CRKL->ABL1	1	0.711
CRKL->ERBB2	1	0.886
CRKL->EGFR	1	0.88
RB1->HDAC3	1	0.912
RB1->TP53	1	0.91
RB1->TBP	1	0.9
RB1->STAT3	1	0.909
RB1->BRCA1	1	0.894
RB1->SP1	1	0.875
RB1->SKIL	1	0.9
RB1->RB1	1	0.924
RB1->RAF1	1	0.892
RB1->PPP1CA	1	0.876
RB1->MYC	1	0.901
RB1->MDM2	1	0.904
RB1->JUN	1	0.918
RB1->HDAC2	1	0.907
RB1->HDAC1	1	0.923
RB1->ABL1	1	0.835
RB1->SIRT1	1	0.888
RB1->EP300	1	0.921
RB1->E2F1	1	0.896
RB1->MAPK14	1	0.885
RB1->CDK6	1	0.908
RB1->CDK2	1	0.891
SLC25A6->MTOR	1	0.771
CTNNB1->DAZAP2	1	0.883
CTNNB1->HDAC4	1	0.918
CTNNB1->ARHGAP32	1	0.897
CTNNB1->MAGI1	1	0.873
CTNNB1->BTRC	1	0.902
CTNNB1->KAT2B	1	0.866
CTNNB1->RUVBL1	1	0.9
CTNNB1->CUL1	1	0.898
CTNNB1->CDC73	1	0.881
CTNNB1->YWHAZ	1	0.912
CTNNB1->EZR	1	0.859
CTNNB1->SMARCA4	1	0.851
CTNNB1->SKP1	1	0.875
CTNNB1->RYK	1	0.878
CTNNB1->PTPRG	1	0.872
CTNNB1->PTPN12	1	0.875
CTNNB1->PTPN11	1	0.893
CTNNB1->CTNNBIP1	1	0.888
CTNNB1->PSEN1	1	0.882
CTNNB1->PLK1	1	0.915
CTNNB1->PIN1	1	0.859
CTNNB1->PIK3R1	1	0.94
CTNNB1->LEF1	1	0.91
CTNNB1->NOTCH1	1	0.883
CTNNB1->NFKB1	1	0.924
CTNNB1->MLL	1	0.882
CTNNB1->MET	1	0.894
CTNNB1->SMAD7	1	0.888
CTNNB1->SMAD4	1	0.933
CTNNB1->SMAD3	1	0.932
CTNNB1->SMAD2	1	0.923
CTNNB1->LMNA	1	0.872
CTNNB1->JUP	1	0.898
CTNNB1->IKBKB	1	0.903
CTNNB1->APC	1	0.884
CTNNB1->NR4A1	1	0.891
CTNNB1->HDAC1	1	0.939
CTNNB1->HTT	1	0.914
CTNNB1->GSK3B	1	0.922
CTNNB1->CACYBP	1	0.869
CTNNB1->KAT2A	1	0.873
CTNNB1->FYN	1	0.872
CTNNB1->ABL1	1	0.868
CTNNB1->SIRT1	1	0.906
CTNNB1->FLNB	1	0.899
CTNNB1->FHL2	1	0.857
CTNNB1->FHIT	1	0.871
CTNNB1->ESR2	1	0.817
CTNNB1->ERBB2	1	0.926
CTNNB1->EGFR	1	0.935
CTNNB1->DVL2	1	0.894
CTNNB1->CTNNA1	1	0.876
CTNNB1->CREBBP	1	0.943
CTNNB1->CHUK	1	0.912
CTNNB1->PHB2	1	0.881
CTNNB1->COPS5	1	0.916
CTNNB1->RUVBL2	1	0.918
CTNNB1->CEBPA	1	0.877
CTNNB1->TADA3	1	0.902
CTNNB1->TOB1	1	0.892
CTNNB1->CDH2	1	0.861
MAPK1->HDAC4	1	0.915
MAPK1->TPR	1	0.884
MAPK1->TP53	1	0.924
MAPK1->SHC1	1	0.922
MAPK1->RARA	1	0.932
MAPK1->RAF1	1	0.9
MAPK1->PPP2CA	1	0.869
MAPK1->PPP1CA	1	0.887
MAPK1->ATP1A1	1	0.912
MAPK1->MYC	1	0.925
MAPK1->SMAD3	1	0.923
MAPK1->JUN	1	0.933
MAPK1->EP300	1	0.935
MAPK1->MAPK14	1	0.892
MAPK8IP1->AKT1	1	0.795
DYNLL1->COPS5	1	0.796
PIK3CD->AKT1	2	0.897
ATP1A1->ATP1A1	2	0.888
ATP1A1->VIM	1	0.892
ATP1A1->SRC	1	0.878
ATP1A1->MAPK1	1	0.892
ATP1A1->MYC	1	0.896
ATP1A1->HSPA8	1	0.891
ATP1A1->EIF2C1	1	0.882
ATP1A1->FLNB	1	0.864
ATP1A1->EGFR	1	0.907
CDC73->HSP90AA1	1	0.866
CDC73->CTNNB1	1	0.882
SMAD2->TP53	1	0.912
SMAD2->SP1	1	0.87
SMAD2->SKIL	1	0.898
SMAD2->SMURF2	1	0.847
SMAD2->UCHL5	1	0.896
SMAD2->MYC	1	0.91
SMAD2->SMAD7	1	0.821
SMAD2->SMAD4	1	0.917
SMAD2->SMAD3	1	0.909
SMAD2->SMAD2	1	0.901
SMAD2->JUN	1	0.917
SMAD2->HSPA1B	1	0.883
SMAD2->HSPA1A	1	0.883
SMAD2->HDAC1	1	0.923
SMAD2->AKT1	1	0.913
SMAD2->EP300	1	0.921
SMAD2->EEF1A1	1	0.832
SMAD2->CTNNB1	1	0.92
SMAD2->CREBBP	1	0.929
SMAD2->CHUK	1	0.855
SMAD2->COPS5	1	0.892
SMAD2->STUB1	1	0.855
CDKN1A->CDC42	1	0.887
CDKN1A->SETDB1	1	0.91
CDKN1A->HDAC4	1	0.91
CDKN1A->NCOR2	1	0.868
CDKN1A->IKBKG	1	0.856
CDKN1A->BAG6	1	0.855
CDKN1A->VIM	1	0.911
CDKN1A->TSG101	1	0.906
CDKN1A->TP53	1	0.914
CDKN1A->STAT3	1	0.912
CDKN1A->ACTB	1	0.887
CDKN1A->PCNA	1	0.918
CDKN1A->MGMT	1	0.881
CDKN1A->MDM2	1	0.906
CDKN1A->JUN	1	0.922
CDKN1A->HSP90AA1	1	0.905
CDKN1A->HDAC2	1	0.909
CDKN1A->HDAC1	1	0.925
CDKN1A->EP300	1	0.924
CDKN1A->EEF1A1	1	0.838
CDKN1A->CREBBP	1	0.932
CDKN1A->CDK6	1	0.924
CDKN1A->CDK2	1	0.903
CDKN1A->HDAC6	1	0.891
LRIF1->VIM	1	0.858
JUN->TP53	3	0.898
JUN->NCOR2	1	0.853
JUN->HDAC3	1	0.894
JUN->UBE2I	1	0.89
JUN->TBP	1	0.881
JUN->STAT3	1	0.89
JUN->BRCA1	1	0.877
JUN->RELA	1	0.872
JUN->RB1	1	0.902
JUN->MAPK1	1	0.89
JUN->PPP2R2B	1	0.878
JUN->MYC	1	0.887
JUN->MDM2	1	0.889
JUN->SMAD3	1	0.903
JUN->SMAD2	1	0.886
JUN->ARRB1	1	0.886
JUN->JUN	1	0.898
JUN->HSP90AA1	1	0.891
JUN->HIF1A	1	0.914
JUN->HDAC1	1	0.908
JUN->SIRT1	1	0.87
JUN->EP300	1	0.906
JUN->CREBBP	1	0.913
JUN->COPS5	1	0.871
JUN->CDKN1A	1	0.889
PDGFRB->RAF1	1	0.863
PDGFRB->PLCG1	1	0.913
PDGFRB->PIK3R1	1	0.933
PDGFRB->GRB2	1	0.93
PDGFRB->EGFR	1	0.885
RUVBL2->RUVBL1	1	0.831
RUVBL2->YWHAZ	1	0.831
RUVBL2->TRAF2	1	0.822
RUVBL2->ACTB	1	0.832
RUVBL2->RELA	1	0.833
RUVBL2->PPP1CA	1	0.825
RUVBL2->UCHL5	1	0.839
RUVBL2->PCNA	1	0.866
RUVBL2->NFKB1	1	0.859
RUVBL2->MYC	1	0.851
RUVBL2->HIF1A	1	0.88
RUVBL2->HDAC2	1	0.856
RUVBL2->HDAC1	1	0.876
RUVBL2->GRB2	1	0.884
RUVBL2->EIF2C2	1	0.863
RUVBL2->EIF2C1	1	0.845
RUVBL2->SRRM2	1	0.823
RUVBL2->EP300	1	0.875
RUVBL2->CTNNB1	1	0.875
RUVBL2->YWHAQ	1	0.839
RUVBL2->RUVBL2	1	0.854
HDAC2->SETDB1	1	0.865
HDAC2->TP53	1	0.888
HDAC2->STAT3	1	0.871
HDAC2->MYC	1	0.887
HDAC2->SIRT1	1	0.853
HDAC2->CREBBP	1	0.9
CALM2->IKBKG	1	0.871
CALM2->YWHAZ	1	0.896
CALM2->YWHAE	1	0.907
CALM2->TRAF2	1	0.892
CALM2->RELA	1	0.886
CALM2->RAF1	1	0.892
CALM2->NFKB1	1	0.909
CALM2->MYC	1	0.914
CALM2->MAPT	1	0.881
CALM2->ARRB1	1	0.898
CALM2->IKBKB	1	0.879
CALM2->HSP90AA1	1	0.903
CALM2->FLNC	1	0.878
CALM2->EWSR1	1	0.845
CALM2->AKT1	1	0.912
CALM2->EGFR	1	0.919
CALM2->CHUK	1	0.889
CALM2->YWHAQ	1	0.9
MAPK8->TP53	1	0.837
MAPK8->PIK3R1	1	0.904
MAPK8->MYC	1	0.813
MAPK8->JUN	1	0.866
MAPK8->HDAC1	1	0.881
MAPK8->SIRT1	1	0.83
MAPK8->CDKN1A	1	0.865
SNCA->GSK3B	1	0.806
HSPA9->IKBKG	1	0.832
HSPA9->YWHAZ	1	0.861
HSPA9->TRAF2	1	0.854
HSPA9->TP53	1	0.886
HSPA9->RELA	1	0.855
HSPA9->NFKB1	1	0.878
HSPA9->ARRB1	1	0.866
HSPA9->IKBKB	1	0.813
HSPA9->EIF2C2	1	0.878
HSPA9->SIRT1	1	0.855
HSPA9->EWSR1	1	0.802
HSPA9->AKT1	1	0.884
HSPA9->EGFR	1	0.892
HSPA9->CHUK	1	0.824
MAPK3->TP53	1	0.881
EGFR->GAB2	1	0.887
EGFR->CDK1	1	0.885
EGFR->MAPK8IP1	1	0.886
EGFR->USP8	1	0.88
EGFR->CBL	1	0.874
EGFR->SORBS2	1	0.875
EGFR->CALM3	1	0.864
EGFR->CALM2	1	0.887
EGFR->CALM1	1	0.88
EGFR->TUBA1A	1	0.903
EGFR->YWHAZ	1	0.904
EGFR->YWHAE	1	0.927
EGFR->WAS	1	0.884
EGFR->SYK	1	0.868
EGFR->STAT5A	1	0.884
EGFR->STAT3	1	0.92
EGFR->STAT1	1	0.882
EGFR->SRC	1	0.903
EGFR->SMURF2	1	0.882
EGFR->SHC1	1	0.938
EGFR->RASA1	1	0.863
EGFR->PTPN12	1	0.874
EGFR->PTPN11	1	0.895
EGFR->PTPN6	1	0.879
EGFR->PTK2	1	0.884
EGFR->PRKCA	1	0.871
EGFR->PLSCR1	1	0.909
EGFR->PLCG1	1	0.938
EGFR->PIK3R1	1	0.944
EGFR->PDGFRB	1	0.851
EGFR->PCNA	1	0.926
EGFR->ATP1A1	1	0.922
EGFR->NEDD8	1	0.874
EGFR->NEDD4	1	0.869
EGFR->MET	1	0.883
EGFR->JUP	1	0.887
EGFR->JAK2	1	0.86
EGFR->IGF1R	1	0.873
EGFR->HSP90AB1	1	0.866
EGFR->HSP90AA1	1	0.917
EGFR->HSPB1	1	0.872
EGFR->HSPA9	1	0.919
EGFR->HSPA8	1	0.924
EGFR->HSPA5	1	0.893
EGFR->HSPA4	1	0.875
EGFR->HSPA1B	1	0.901
EGFR->HSPA1A	1	0.902
EGFR->APBB1	1	0.901
EGFR->HNRNPK	1	0.871
EGFR->HTT	1	0.911
EGFR->GRB10	1	0.86
EGFR->GRB2	1	0.945
EGFR->SFN	1	0.898
EGFR->GAPDH	1	0.825
EGFR->GAB1	1	0.89
EGFR->ABL1	1	0.869
EGFR->FN1	1	0.902
EGFR->FHL2	1	0.849
EGFR->ERBB3	1	0.855
EGFR->ERBB2	1	0.935
EGFR->EPS15	1	0.88
EGFR->EGFR	1	0.929
EGFR->EEF1G	1	0.847
EGFR->EEF1A1	1	0.871
EGFR->CTNNB1	1	0.935
EGFR->CTNNA1	1	0.859
EGFR->MAPK14	1	0.912
EGFR->CRKL	1	0.897
EGFR->CRK	1	0.927
EGFR->AP2M1	1	0.865
EGFR->GABARAPL2	1	0.897
EGFR->YWHAQ	1	0.91
EGFR->CEBPB	1	0.872
EGFR->STUB1	1	0.88
EGFR->SPRY2	1	0.878
EGFR->PDCD6IP	1	0.876
EGFR->HDAC6	1	0.913
HADHB->GRB2	1	0.906
RPS25->PRPF40A	1	0.875
RPS25->GRB2	1	0.909
XRCC6->KIAA0101	1	0.877
XRCC6->YWHAZ	1	0.882
XRCC6->TP53	1	0.905
XRCC6->SUMO2	1	0.88
XRCC6->SKIL	1	0.875
XRCC6->PRPF40A	1	0.879
XRCC6->PCNA	1	0.89
XRCC6->MYC	1	0.901
XRCC6->MGMT	1	0.85
XRCC6->MDM2	1	0.885
XRCC6->SMAD7	1	0.828
XRCC6->ARRB2	1	0.826
XRCC6->SMAD3	1	0.901
XRCC6->HTT	1	0.881
XRCC6->GRB2	1	0.913
XRCC6->EIF2C2	1	0.888
XRCC6->EIF2C1	1	0.873
XRCC6->ABL1	1	0.83
XRCC6->SRRM2	1	0.852
XRCC6->SIRT1	1	0.868
XRCC6->EP300	1	0.907
XRCC6->CREBBP	1	0.912
XRCC6->CDK2	1	0.864
XRCC6->HDAC5	1	0.868
FYN->SRC	1	0.883
FYN->SP1	1	0.866
FYN->SHC1	1	0.917
FYN->RAF1	1	0.888
FYN->PRKCD	1	0.801
FYN->PIK3R1	1	0.93
FYN->HSP90AA1	1	0.896
FYN->NR3C1	1	0.886
FYN->GRB2	1	0.933
FYN->ABL1	1	0.842
FYN->FLNC	1	0.872
FYN->FLNA	1	0.891
FYN->CTNNB1	1	0.919
FYN->HDAC6	1	0.887
PML->TP53	1	0.883
PML->STAT3	1	0.883
PML->SMAD3	1	0.891
PML->SIRT1	1	0.862
PML->CREBBP	1	0.909
SYK->HDAC4	1	0.883
SYK->HDAC3	1	0.879
SYK->STAT3	1	0.888
SYK->PLCG1	1	0.888
SYK->PIK3R1	1	0.911
SYK->HDAC2	1	0.89
SYK->HDAC1	1	0.898
SYK->GRB2	1	0.904
SYK->ERBB2	1	0.881
SYK->EGFR	1	0.888
SYK->HDAC6	1	0.856
TCERG1->SETDB1	1	0.87
TCERG1->GRB2	1	0.911
LYN->EGFR	1	0.82
EIF2C2->RUVBL1	1	0.87
EIF2C2->TP53	1	0.902
EIF2C2->RPL31	1	0.881
EIF2C2->HSPA9	1	0.887
EIF2C2->HTT	1	0.886
EIF2C2->XRCC6	1	0.887
EIF2C2->EIF4E	1	0.816
EIF2C2->EEF1A1	1	0.833
EIF2C2->CRK	1	0.887
PIK3R1->CDC42	1	0.872
PIK3R1->GAB2	1	0.77
PIK3R1->ARHGAP32	1	0.771
PIK3R1->HDAC3	1	0.903
PIK3R1->CBL	1	0.824
PIK3R1->YWHAZ	1	0.881
PIK3R1->YWHAG	1	0.83
PIK3R1->WAS	1	0.824
PIK3R1->EZR	1	0.809
PIK3R1->TPR	1	0.867
PIK3R1->SYK	1	0.828
PIK3R1->BRCA1	1	0.882
PIK3R1->SRC	1	0.883
PIK3R1->SHC1	1	0.903
PIK3R1->BCR	1	0.799
PIK3R1->PTPN11	1	0.859
PIK3R1->PTPN6	1	0.841
PIK3R1->PTK2	1	0.838
PIK3R1->MAPK8	1	0.831
PIK3R1->PLCG1	1	0.904
PIK3R1->PIK3R1	1	0.921
PIK3R1->PIK3CD	1	0.684
PIK3R1->PIK3CB	1	0.79
PIK3R1->PIK3CA	1	0.811
PIK3R1->PDGFRB	1	0.776
PIK3R1->NTRK1	1	0.814
PIK3R1->NPM1	1	0.818
PIK3R1->NFKBIA	1	0.887
PIK3R1->SEPT2	1	0.715
PIK3R1->LCK	1	0.832
PIK3R1->JAK2	1	0.816
PIK3R1->INSR	1	0.821
PIK3R1->FASLG	1	0.843
PIK3R1->IGF1R	1	0.826
PIK3R1->HRAS	1	0.836
PIK3R1->HTT	1	0.888
PIK3R1->HCK	1	0.788
PIK3R1->GRB2	1	0.926
PIK3R1->GNAO1	1	0.853
PIK3R1->GAB1	1	0.777
PIK3R1->FYN	1	0.835
PIK3R1->ABL1	1	0.83
PIK3R1->SIRT1	1	0.875
PIK3R1->FLNC	1	0.863
PIK3R1->FLNB	1	0.868
PIK3R1->FLNA	1	0.886
PIK3R1->FANCA	1	0.808
PIK3R1->ERBB3	1	0.801
PIK3R1->ERBB2	1	0.897
PIK3R1->EP300	1	0.913
PIK3R1->EGFR	1	0.913
PIK3R1->CTNNB1	1	0.914
PIK3R1->CRKL	1	0.839
PIK3R1->CRK	1	0.897
GRB10->RAF1	1	0.872
GRB10->GRB2	1	0.898
GRB10->EGFR	1	0.868
TP53->TP53	3	0.898
TP53->RB1	3	0.907
TP53->PCNA	3	0.905
TP53->MYC	3	0.896
TP53->MDM2	3	0.897
TP53->SFN	3	0.88
TP53->CDKN1A	3	0.924
TP53->CDC42	1	0.885
TP53->BTRC	1	0.859
TP53->HDAC3	1	0.896
TP53->YWHAZ	1	0.881
TP53->YWHAE	1	0.909
TP53->SUMO1	1	0.879
TP53->UBE2I	1	0.895
TP53->TP53	1	0.898
TP53->TBP	1	0.887
TP53->BRCA1	1	0.883
TP53->SP1	1	0.866
TP53->RB1	1	0.907
TP53->PTEN	1	0.88
TP53->MAPK1	1	0.897
TP53->PPP1CA	1	0.886
TP53->PLK1	1	0.894
TP53->MYC	1	0.896
TP53->MDM2	1	0.897
TP53->SMAD3	1	0.903
TP53->SMAD2	1	0.917
TP53->IKBKB	1	0.834
TP53->HSP90AA1	1	0.898
TP53->HSPA9	1	0.902
TP53->HSPA8	1	0.904
TP53->HSPA1B	1	0.876
TP53->HSPA1A	1	0.877
TP53->NR4A1	1	0.859
TP53->HIF1A	1	0.916
TP53->HDAC2	1	0.905
TP53->HDAC1	1	0.906
TP53->HTT	1	0.891
TP53->GSK3B	1	0.896
TP53->SFN	1	0.88
TP53->EIF2C2	1	0.906
TP53->EIF2C1	1	0.892
TP53->SIN3A	1	0.896
TP53->XRCC6	1	0.89
TP53->ABL1	1	0.848
TP53->MTOR	1	0.893
TP53->SIRT1	1	0.874
TP53->EP300	1	0.903
TP53->CREBBP	1	0.911
TP53->COPS5	1	0.898
TP53->STUB1	1	0.85
TP53->CDKN1A	1	0.924
TP53->CDK2	1	0.884
TP53->HDAC5	1	0.874
AKT2->SETDB1	1	0.897
AKT2->VIM	1	0.9
AKT2->HSP90AA1	1	0.899
AKT2->GSK3B	1	0.896
AKT2->CHUK	1	0.874
UBE3A->TP53	1	0.852
MTOR->RUVBL1	1	0.877
MTOR->YWHAZ	1	0.88
MTOR->VIM	1	0.901
MTOR->TRAF2	1	0.882
MTOR->TPR	1	0.872
MTOR->TP53	1	0.906
MTOR->STAT3	1	0.903
MTOR->RPS6KB1	1	0.888
MTOR->PRKCD	1	0.862
MTOR->PRPF40A	1	0.896
MTOR->GSK3B	1	0.897
MTOR->ABL1	1	0.827
MTOR->MTOR	1	0.896
MTOR->SIRT1	1	0.882
MTOR->AKT1	1	0.917
MTOR->EIF4EBP1	1	0.867
MTOR->EIF4E	1	0.871
MTOR->YWHAQ	1	0.884
MAGI1->CTNNB1	1	0.824
PARP1->TP53	1	0.871
ERBB2->MAPK8IP1	1	0.888
ERBB2->SYK	1	0.862
ERBB2->STAT3	1	0.915
ERBB2->STAT1	1	0.876
ERBB2->SRC	1	0.891
ERBB2->SHC1	1	0.928
ERBB2->ACTB	1	0.89
ERBB2->RASA1	1	0.871
ERBB2->PTPN12	1	0.874
ERBB2->PTPN11	1	0.892
ERBB2->PTK2	1	0.876
ERBB2->PLCG1	1	0.931
ERBB2->PIK3R1	1	0.941
ERBB2->PAK1	1	0.91
ERBB2->JUP	1	0.895
ERBB2->JAK2	1	0.855
ERBB2->JAK1	1	0.901
ERBB2->IGF1R	1	0.871
ERBB2->HSP90AA1	1	0.91
ERBB2->APBB1	1	0.895
ERBB2->GRB2	1	0.944
ERBB2->ABL1	1	0.837
ERBB2->ERBB3	1	0.85
ERBB2->ERBB2	1	0.921
ERBB2->EPS15	1	0.881
ERBB2->EGFR	1	0.929
ERBB2->CTNNB1	1	0.929
ERBB2->CRKL	1	0.905
ERBB2->CRK	1	0.913
ERBB2->STUB1	1	0.871
ERBB2->HDAC6	1	0.896
ACTA1->VIM	1	0.865
ACTA1->HDAC1	1	0.877
ACTA1->GRB2	1	0.887
ACTA1->AKT1	1	0.887
ACTA1->EP300	1	0.872
JAK1->STAT3	1	0.892
JAK1->BRCA1	1	0.845
JAK1->RARA	1	0.901
JAK1->RAF1	1	0.868
JAK1->ARRB1	1	0.858
JAK1->GRB2	1	0.911
JAK1->ABL1	1	0.729
JAK1->ERBB2	1	0.888
EIF2C1->TP53	1	0.874
EIF2C1->SIRT1	1	0.842
CCND1->STAT3	1	0.825
SH3KBP1->PIK3R1	1	0.882
SH3KBP1->GRB2	1	0.885
PIK3CB->AKT2	2	0.914
PIK3CB->AKT1	2	0.921
PIK3CB->ILK	2	0.904
PIK3CB->PTEN	2	0.87
PIK3CB->TPR	1	0.858
PIK3CB->PIK3R1	1	0.931
PIK3CB->GRB2	1	0.93
AKT1->SETDB1	1	0.922
AKT1->GAB2	1	0.884
AKT1->ARHGAP32	1	0.889
AKT1->NCOR2	1	0.887
AKT1->MAPKAPK2	1	0.833
AKT1->USP8	1	0.876
AKT1->KAT2B	1	0.864
AKT1->HDAC3	1	0.929
AKT1->PIAS1	1	0.889
AKT1->IKBKG	1	0.892
AKT1->CALM3	1	0.877
AKT1->CALM2	1	0.901
AKT1->CALM1	1	0.894
AKT1->YWHAZ	1	0.909
AKT1->VIM	1	0.924
AKT1->TSC1	1	0.886
AKT1->BRCA1	1	0.912
AKT1->RPS6KB1	1	0.897
AKT1->ACTB	1	0.902
AKT1->RAF1	1	0.913
AKT1->ACTA1	1	0.868
AKT1->SH3RF1	1	0.886
AKT1->PTEN	1	0.906
AKT1->BAD	1	0.903
AKT1->PRKCZ	1	0.879
AKT1->PRKCQ	1	0.862
AKT1->PPP2R1A	1	0.874
AKT1->PPP2CA	1	0.88
AKT1->PPP1CA	1	0.902
AKT1->PLCG1	1	0.934
AKT1->PDPK1	1	0.883
AKT1->PAK1	1	0.912
AKT1->NPM1	1	0.858
AKT1->NF2	1	0.844
AKT1->MDM2	1	0.924
AKT1->MAPT	1	0.874
AKT1->SMAD7	1	0.893
AKT1->ARRB2	1	0.865
AKT1->SMAD4	1	0.93
AKT1->SMAD3	1	0.932
AKT1->SMAD2	1	0.926
AKT1->IRAK1	1	0.905
AKT1->ILK	1	0.894
AKT1->IKBKB	1	0.908
AKT1->HSP90AA1	1	0.922
AKT1->HSPB1	1	0.879
AKT1->HSPA9	1	0.92
AKT1->NR4A1	1	0.893
AKT1->GSK3B	1	0.928
AKT1->SFN	1	0.894
AKT1->RICTOR	1	0.843
AKT1->MTOR	1	0.921
AKT1->SIRT1	1	0.907
AKT1->PHLPP1	1	0.877
AKT1->FANCA	1	0.877
AKT1->AKT1	1	0.933
AKT1->ERBB3	1	0.86
AKT1->EP300	1	0.936
AKT1->EEF1G	1	0.846
AKT1->CTBP1	1	0.889
AKT1->MAPK14	1	0.908
AKT1->CREBBP	1	0.942
AKT1->CHUK	1	0.919
AKT1->CDC37	1	0.887
AKT1->STUB1	1	0.887
AKT1->CDKN1B	1	0.886
AKT1->THOC4	1	0.859
CBL->CDC42	1	0.86
CBL->YWHAZ	1	0.823
CBL->VIM	1	0.892
CBL->ACTB	1	0.854
CBL->PLCG1	1	0.901
CBL->PIK3R1	1	0.927
CBL->PIK3CB	1	0.876
CBL->PIK3CA	1	0.883
CBL->GRB2	1	0.917
CBL->ABL1	1	0.752
CBL->EGFR	1	0.889
CBL->YWHAQ	1	0.834
RARA->SMAD3	3	0.921
RARA->HDAC4	1	0.91
RARA->NCOR2	1	0.878
RARA->HDAC3	1	0.916
RARA->RUVBL1	1	0.892
RARA->SUMO1	1	0.895
RARA->SRC	1	0.899
RARA->SP1	1	0.887
RARA->RARA	1	0.924
RARA->PSMC5	1	0.881
RARA->MAPK1	1	0.914
RARA->JAK1	1	0.882
RARA->HDAC2	1	0.914
RARA->SIRT1	1	0.894
RARA->EP300	1	0.925
RARA->CREBBP	1	0.931
CACYBP->CTNNB1	1	0.836
HDAC1->SETDB1	1	0.885
HDAC1->KIAA0101	1	0.877
HDAC1->NCOR2	1	0.832
HDAC1->VIM	1	0.891
HDAC1->TP53	1	0.898
HDAC1->TBP	1	0.873
HDAC1->STAT3	1	0.883
HDAC1->BRCA1	1	0.874
HDAC1->SP1	1	0.861
HDAC1->SUMO2	1	0.878
HDAC1->SKIL	1	0.877
HDAC1->RELA	1	0.871
HDAC1->RB1	1	0.893
HDAC1->PCNA	1	0.89
HDAC1->NUP98	1	0.843
HDAC1->NFKB1	1	0.888
HDAC1->MYC	1	0.896
HDAC1->MDM2	1	0.885
HDAC1->SMAD7	1	0.807
HDAC1->SMAD4	1	0.893
HDAC1->SMAD3	1	0.899
HDAC1->SMAD2	1	0.894
HDAC1->SMAD1	1	0.866
HDAC1->JUN	1	0.891
HDAC1->HIF1A	1	0.916
HDAC1->HDAC2	1	0.889
HDAC1->HDAC1	1	0.902
HDAC1->NR3C1	1	0.866
HDAC1->SIN3A	1	0.877
HDAC1->EP300	1	0.899
HDAC1->E2F1	1	0.853
HDAC1->CTNNB1	1	0.906
HDAC1->CTBP1	1	0.829
HDAC1->CREBBP	1	0.905
HDAC1->CREB1	1	0.841
HDAC1->RUVBL2	1	0.881
HDAC1->CDKN1A	1	0.899
HDAC1->HDAC5	1	0.866
UBQLN1->MTOR	1	0.816
MDM2->SETDB1	1	0.878
MDM2->VIM	1	0.885
MDM2->UBE2I	1	0.901
MDM2->TP53	1	0.921
MDM2->TBP	1	0.882
MDM2->SUMO2	1	0.894
MDM2->RPL31	1	0.871
MDM2->ACTB	1	0.867
MDM2->RB1	1	0.901
MDM2->PLK1	1	0.87
MDM2->MDM2	1	0.892
MDM2->ARRB1	1	0.886
MDM2->JUN	1	0.911
MDM2->HSP90AA1	1	0.89
MDM2->HIF1A	1	0.929
MDM2->HDAC1	1	0.923
MDM2->SFN	1	0.851
MDM2->XRCC6	1	0.895
MDM2->ABL1	1	0.832
MDM2->AKT1	1	0.898
MDM2->EP300	1	0.92
MDM2->EEF1A1	1	0.838
MDM2->CREBBP	1	0.925
MDM2->COPS5	1	0.872
MDM2->YWHAQ	1	0.895
MDM2->CDKN1A	1	0.89
GAPDH->GSK3B	1	0.856
MYC->HDAC4	3	0.909
MYC->SQSTM1	3	0.898
MYC->HDAC3	3	0.903
MYC->RARA	3	0.917
MYC->PTEN	3	0.894
MYC->PRKCD	3	0.817
MYC->MYC	3	0.897
MYC->MDM2	3	0.9
MYC->SMAD7	3	0.846
MYC->JUN	3	0.905
MYC->HSPA8	3	0.91
MYC->APC	3	0.878
MYC->HIF1A	3	0.918
MYC->GSK3B	3	0.898
MYC->SIRT1	3	0.881
MYC->EIF4E	3	0.834
MYC->EEF1G	3	0.831
MYC->E2F1	3	0.888
MYC->CDKN1A	3	0.924
MYC->NCOR2	1	0.868
MYC->BTRC	1	0.889
MYC->SQSTM1	1	0.898
MYC->KAT2B	1	0.857
MYC->HDAC3	1	0.903
MYC->RUVBL1	1	0.882
MYC->IKBKG	1	0.869
MYC->CALM3	1	0.843
MYC->CALM2	1	0.866
MYC->CALM1	1	0.859
MYC->YWHAE	1	0.913
MYC->TP53	1	0.9
MYC->TBP	1	0.898
MYC->BRCA1	1	0.887
MYC->SP1	1	0.868
MYC->RELA	1	0.888
MYC->RB1	1	0.916
MYC->RAF1	1	0.899
MYC->MAPK3	1	0.883
MYC->MAPK1	1	0.909
MYC->PPP2CA	1	0.869
MYC->PPP1CA	1	0.886
MYC->PLK1	1	0.907
MYC->NUP98	1	0.871
MYC->ATP1A1	1	0.907
MYC->MYC	1	0.897
MYC->MLH1	1	0.903
MYC->SMAD3	1	0.905
MYC->SMAD2	1	0.918
MYC->JUN	1	0.905
MYC->IRAK1	1	0.851
MYC->HSP90AA1	1	0.901
MYC->HSPA8	1	0.91
MYC->HSPA1B	1	0.886
MYC->HSPA1A	1	0.887
MYC->HIF1A	1	0.918
MYC->HDAC2	1	0.907
MYC->HDAC1	1	0.908
MYC->GSK3B	1	0.898
MYC->XRCC6	1	0.894
MYC->SIRT1	1	0.881
MYC->FLNA	1	0.904
MYC->EP300	1	0.904
MYC->EEF1G	1	0.831
MYC->CTBP1	1	0.872
MYC->CREBBP	1	0.913
MYC->CREB1	1	0.878
MYC->CHUK	1	0.877
MYC->YWHAQ	1	0.89
MYC->RUVBL2	1	0.91
MYC->CALCOCO2	1	0.907
MYC->CDK6	1	0.925
MYC->TRIM28	1	0.907
RPS6KB1->MTOR	1	0.812
RPS6KB1->AKT1	1	0.851
USP8->GRB2	1	0.915
USP8->AKT1	1	0.895
USP8->EGFR	1	0.871
CUL1->MYC	1	0.84
CUL1->MDM2	1	0.862
CUL1->SMAD3	1	0.863
CUL1->CTNNB1	1	0.887
CUL1->COPS5	1	0.846
IRAK1->AKT1	1	0.918
APBB1->HDAC1	1	0.902
APBB1->ERBB2	1	0.876
APBB1->EGFR	1	0.895
PTK2->TP53	1	0.856
PTK2->STAT3	1	0.883
PTK2->SHC1	1	0.891
PTK2->RAC1	1	0.847
PTK2->PTEN	1	0.854
PTK2->PLCG1	1	0.891
PTK2->PIK3R1	1	0.926
PTK2->MDM2	1	0.867
PTK2->GSK3B	1	0.831
PTK2->GRB2	1	0.914
PTK2->ERBB2	1	0.878
PTK2->EGFR	1	0.885
PTK2->CRK	1	0.867
FASLG->PIK3R1	1	0.88
FASLG->GRB2	1	0.881
SUMO2->VIM	1	0.877
SUMO2->TPR	1	0.849
SUMO2->TP53	1	0.871
SUMO2->PRPF40A	1	0.862
SUMO2->MYC	1	0.869
SUMO2->YWHAQ	1	0.858
YWHAZ->KIAA0101	1	0.845
YWHAZ->HDAC4	1	0.847
YWHAZ->RUVBL1	1	0.826
YWHAZ->IKBKG	1	0.827
YWHAZ->CALM3	1	0.805
YWHAZ->CALM2	1	0.827
YWHAZ->CALM1	1	0.82
YWHAZ->YWHAZ	1	0.848
YWHAZ->YWHAH	1	0.854
YWHAZ->YWHAE	1	0.858
YWHAZ->YWHAB	1	0.855
YWHAZ->VIM	1	0.862
YWHAZ->TP53	1	0.867
YWHAZ->SUMO2	1	0.846
YWHAZ->SHC1	1	0.86
YWHAZ->RPL31	1	0.846
YWHAZ->ACTB	1	0.827
YWHAZ->RAF1	1	0.825
YWHAZ->PRKCD	1	0.756
YWHAZ->PIK3R1	1	0.881
YWHAZ->UCHL5	1	0.854
YWHAZ->PAK1	1	0.784
YWHAZ->ARRB1	1	0.851
YWHAZ->HSP90AA1	1	0.854
YWHAZ->HSPA9	1	0.858
YWHAZ->HSPA8	1	0.853
YWHAZ->HSPA1B	1	0.832
YWHAZ->HSPA1A	1	0.833
YWHAZ->APC	1	0.813
YWHAZ->GRB2	1	0.887
YWHAZ->SFN	1	0.829
YWHAZ->XRCC6	1	0.85
YWHAZ->ABL1	1	0.807
YWHAZ->MTOR	1	0.845
YWHAZ->FLNA	1	0.844
YWHAZ->AKT1	1	0.861
YWHAZ->EGFR	1	0.872
YWHAZ->EEF1A1	1	0.811
YWHAZ->CTNNB1	1	0.875
YWHAZ->COPS5	1	0.848
YWHAZ->YWHAQ	1	0.851
YWHAZ->RUVBL2	1	0.849
YWHAZ->HDAC5	1	0.835
DVL2->TRAF2	1	0.832
DVL2->TP53	1	0.853
DVL2->SIRT1	1	0.832
DVL2->CTNNB1	1	0.877
GIT1->PLCG1	1	0.871
GIT1->GRB2	1	0.896
BRCA2->TP53	1	0.848
BRCA2->PLK1	1	0.875
BRCA2->SMAD3	1	0.827
BRCA2->SMAD2	1	0.884
BRCA2->GRB2	1	0.927
TRIM28->VIM	1	0.854
TRIM28->TP53	1	0.855
TRIM28->MYC	1	0.847
TRIM28->CREBBP	1	0.901
TRIM28->YWHAQ	1	0.833
ILK->AKT1	1	0.884
SMAD3->SMAD7	3	0.837
SMAD3->HDAC4	1	0.902
SMAD3->BTRC	1	0.869
SMAD3->SQSTM1	1	0.883
SMAD3->KAT2B	1	0.841
SMAD3->CUL1	1	0.874
SMAD3->ZBTB16	1	0.893
SMAD3->VIM	1	0.908
SMAD3->VDR	1	0.886
SMAD3->TP53	1	0.924
SMAD3->BRCA1	1	0.899
SMAD3->SRC	1	0.903
SMAD3->SP1	1	0.888
SMAD3->SKIL	1	0.899
SMAD3->SMURF2	1	0.851
SMAD3->ACTB	1	0.883
SMAD3->MAPK1	1	0.905
SMAD3->PPP2R1A	1	0.842
SMAD3->PML	1	0.849
SMAD3->UCHL5	1	0.901
SMAD3->NEDD4	1	0.847
SMAD3->MYC	1	0.921
SMAD3->SMAD4	1	0.925
SMAD3->SMAD3	1	0.923
SMAD3->SMAD2	1	0.909
SMAD3->JUN	1	0.92
SMAD3->HSPA1B	1	0.892
SMAD3->HSPA1A	1	0.893
SMAD3->NR4A1	1	0.863
SMAD3->HDAC1	1	0.929
SMAD3->GSK3B	1	0.909
SMAD3->NR3C1	1	0.889
SMAD3->GRB2	1	0.935
SMAD3->SIN3A	1	0.898
SMAD3->XRCC6	1	0.908
SMAD3->FLNA	1	0.899
SMAD3->AKT1	1	0.914
SMAD3->EP300	1	0.926
SMAD3->CTNNB1	1	0.93
SMAD3->CRK	1	0.908
SMAD3->CREBBP	1	0.932
SMAD3->CHUK	1	0.864
SMAD3->STUB1	1	0.861
SMAD3->HDAC5	1	0.888
PIK3CA->AKT2	2	0.917
PIK3CA->AKT1	2	0.927
PIK3CA->ILK	2	0.906
PIK3CA->PTEN	2	0.878
PIK3CA->YWHAH	1	0.905
PIK3CA->PIK3R1	1	0.936
PIK3CA->GRB2	1	0.935
RAC1->CDC42	1	0.883
RAC1->BAG6	1	0.851
RAC1->SUMO1	1	0.877
RAC1->STAT3	1	0.906
RAC1->ACTB	1	0.88
RAC1->RAC1	1	0.889
RAC1->PLCG1	1	0.919
RAC1->PAK1	1	0.908
RAC1->HTT	1	0.89
BCL6->EP300	1	0.894
DNM1->GRB2	1	0.92
PHLPP1->AKT1	1	0.852
CDK2->TP53	1	0.882
CDK2->RB1	1	0.913
CDK2->EP300	1	0.908
CDK2->CDKN1A	1	0.879
TADA3->TP53	1	0.804
TADA3->CTNNB1	1	0.85
PRKDC->RUVBL1	1	0.839
PRKDC->YWHAZ	1	0.848
PRKDC->TP53	1	0.871
PRKDC->RELA	1	0.841
PRKDC->MYC	1	0.86
PRKDC->GRB2	1	0.883
PRKDC->ABL1	1	0.794
PRKDC->AKT2	1	0.836
PRKDC->EP300	1	0.881
PRKDC->CHUK	1	0.823
PRKDC->YWHAQ	1	0.856
RPL31->KIAA0101	1	0.874
RPL31->YWHAZ	1	0.88
RPL31->VIM	1	0.905
RPL31->BRCA1	1	0.89
RPL31->SUMO2	1	0.878
RPL31->RPL31	1	0.894
RPL31->MDM2	1	0.9
RPL31->ARRB2	1	0.82
RPL31->GRB2	1	0.936
RPL31->EIF2C2	1	0.913
RPL31->EIF2C1	1	0.896
RPL31->FUS	1	0.861
RPL31->SRRM2	1	0.87
RPL31->FLNC	1	0.861
RPL31->FLNB	1	0.864
RPL31->EWSR1	1	0.812
RPL31->DSP	1	0.843
CALM3->YWHAZ	1	0.891
CALM3->TRAF2	1	0.891
CALM3->RELA	1	0.884
CALM3->RAF1	1	0.891
CALM3->MYC	1	0.91
CALM3->IKBKB	1	0.876
CALM3->HSP90AA1	1	0.899
CALM3->AKT1	1	0.91
CALM3->EGFR	1	0.915
CALM3->CHUK	1	0.886
CALM3->YWHAQ	1	0.896
UTP14A->VIM	1	0.868
EIF4E->MTOR	1	0.852
RELA->SIRT1	3	0.845
RELA->HDAC3	1	0.877
RELA->RUVBL1	1	0.839
RELA->VIM	1	0.866
RELA->STAT3	1	0.865
RELA->MYC	1	0.877
RELA->HSP90AA1	1	0.861
RELA->GSK3B	1	0.864
RELA->SIRT1	1	0.845
RELA->EP300	1	0.884
RELA->CREBBP	1	0.893
PTPN12->GRB2	1	0.876
PTPN12->ERBB2	1	0.841
PTPN12->EGFR	1	0.846
PTPN12->CTNNB1	1	0.854
MET->YWHAZ	1	0.802
MET->STAT3	1	0.873
MET->GRB2	1	0.934
MET->EGFR	1	0.891
MET->CTNNB1	1	0.89
PPP2CA->AKT1	1	0.911
ACTB->RUVBL1	1	0.865
ACTB->YWHAZ	1	0.864
ACTB->MDM2	1	0.883
ACTB->SMAD3	1	0.893
ACTB->AKT1	1	0.897
ACTB->EP300	1	0.905
ACTB->YWHAQ	1	0.874
PPP2R1A->AKT1	1	0.882
MAGEA11->EP300	1	0.875
CHUK->UBE2I	1	0.872
CHUK->TRAF2	1	0.865
CHUK->RELA	1	0.882
CHUK->NFKB1	1	0.922
CHUK->MYC	1	0.826
CHUK->SMAD3	1	0.874
CHUK->SMAD2	1	0.91
CHUK->IRAK1	1	0.827
CHUK->HSP90AA1	1	0.898
CHUK->HSPA9	1	0.895
CHUK->HSPA1B	1	0.844
CHUK->HSPA1A	1	0.844
CHUK->AKT2	1	0.887
CHUK->AKT1	1	0.92
CHUK->CTNNB1	1	0.907
CHUK->CREBBP	1	0.911
LCK->RAF1	1	0.842
LCK->MAPK1	1	0.867
LCK->PIK3R1	1	0.907
LCK->PIK3CA	1	0.816
LCK->HSP90AA1	1	0.865
BAG6->PRPF40A	1	0.875
BAG6->GSK3B	1	0.877
BAG6->EP300	1	0.899
PHB2->AKT1	1	0.807
CTNNA1->CTNNB1	1	0.867
STAT3->CTNNB1	3	0.924
STAT3->HDAC3	1	0.914
STAT3->STAT3	1	0.907
STAT3->SRC	1	0.896
STAT3->SP1	1	0.88
STAT3->RELA	1	0.888
STAT3->RB1	1	0.921
STAT3->RAC1	1	0.88
STAT3->PTK2	1	0.866
STAT3->PRKCD	1	0.866
STAT3->NFKB1	1	0.908
STAT3->SMAD1	1	0.884
STAT3->JUN	1	0.92
STAT3->JAK1	1	0.88
STAT3->IKBKB	1	0.88
STAT3->HSP90AA1	1	0.905
STAT3->NR4A1	1	0.873
STAT3->HIF1A	1	0.929
STAT3->HDAC2	1	0.906
STAT3->HDAC1	1	0.925
STAT3->NR3C1	1	0.891
STAT3->MTOR	1	0.895
STAT3->ERBB2	1	0.904
STAT3->EP300	1	0.924
STAT3->EGFR	1	0.921
STAT3->CREBBP	1	0.93
STAT3->CDKN1A	1	0.906
E2F1->GSK3B	1	0.836
CRK->ARHGAP32	1	0.856
CRK->CBL	1	0.87
CRK->SRC	1	0.897
CRK->SP1	1	0.881
CRK->SHC1	1	0.931
CRK->BCR	1	0.873
CRK->PTK2	1	0.879
CRK->MAPK8	1	0.869
CRK->PPP1CA	1	0.892
CRK->PLSCR1	1	0.904
CRK->PIK3R1	1	0.941
CRK->PDGFRB	1	0.853
CRK->SMAD3	1	0.919
CRK->IGF1R	1	0.87
CRK->GRB2	1	0.943
CRK->EIF2C2	1	0.922
CRK->EIF2C1	1	0.908
CRK->ABL1	1	0.854
CRK->FLNC	1	0.882
CRK->FLNB	1	0.887
CRK->FLNA	1	0.908
CRK->FANCA	1	0.866
CRK->ERBB3	1	0.851
CRK->ERBB2	1	0.926
CRK->EPS15	1	0.881
CRK->EGFR	1	0.93
SMAD7->HDAC3	1	0.859
SMAD7->SMAD2	1	0.887
SMAD7->HDAC1	1	0.891
SMAD7->SIRT1	1	0.836
SMAD7->AKT1	1	0.905
SMAD7->EP300	1	0.884
SMAD7->CTNNB1	1	0.892
SMAD7->COPS5	1	0.872
SMAD7->HDAC6	1	0.851
VDR->TP53	1	0.853
VDR->SMAD3	1	0.853
VDR->SIRT1	1	0.83
VDR->EP300	1	0.882
VDR->CREBBP	1	0.896
SOS1->PLCG1	1	0.833
SOS1->PIK3R1	1	0.87
SOS1->GRB2	1	0.876
SOS1->EGFR	1	0.834
HSPA1B->YWHAZ	1	0.861
HSPA1B->TRAF2	1	0.847
HSPA1B->TP53	1	0.885
HSPA1B->RELA	1	0.853
HSPA1B->MYC	1	0.877
HSPA1B->SMAD3	1	0.887
HSPA1B->SMAD2	1	0.866
HSPA1B->HSP90AA1	1	0.873
HSPA1B->GSK3B	1	0.876
HSPA1B->EGFR	1	0.893
HSPA1B->CHUK	1	0.837
HSPA1B->COPS5	1	0.851
HSPA1B->YWHAQ	1	0.869
ATF4->CREBBP	1	0.912
TUBA1A->MYC	1	0.83
TUBA1A->HSP90AA1	1	0.848
TUBA1A->GSK3B	1	0.81
TUBA1A->EGFR	1	0.854
TUBA1A->YWHAQ	1	0.815
NPM1->TP53	1	0.846
NPM1->RB1	1	0.865
NPM1->PIK3R1	1	0.87
NPM1->SIRT1	1	0.823
NPM1->AKT1	1	0.861
NPM1->YWHAQ	1	0.827
CDC37->MTOR	1	0.793
CDC37->AKT1	1	0.856
PRDX1->YWHAQ	1	0.809
NFKBIA->HDAC4	1	0.888
NFKBIA->NCOR2	1	0.825
NFKBIA->BTRC	1	0.823
NFKBIA->HDAC3	1	0.881
NFKBIA->IKBKG	1	0.774
NFKBIA->CUL1	1	0.845
NFKBIA->CALM2	1	0.798
NFKBIA->CALM1	1	0.778
NFKBIA->SUMO1	1	0.823
NFKBIA->TP53	1	0.861
NFKBIA->RELA	1	0.887
NFKBIA->PIK3R1	1	0.926
NFKBIA->NFKBIA	1	0.854
NFKBIA->NFKB1	1	0.917
NFKBIA->ARRB1	1	0.887
NFKBIA->HSPA9	1	0.894
NFKBIA->HSPA8	1	0.903
NFKBIA->HSPA1B	1	0.847
NFKBIA->HSPA1A	1	0.848
NFKBIA->HDAC2	1	0.907
NFKBIA->HDAC1	1	0.907
NFKBIA->ABL1	1	0.754
NFKBIA->MAPK14	1	0.84
NFKBIA->CHUK	1	0.755
INSR->PLCG1	1	0.842
INSR->PIK3R1	1	0.88
INSR->SMAD2	1	0.837
INSR->GRB2	1	0.872
GAB1->PTPN11	1	0.893
GAB1->PLCG1	1	0.872
GAB1->PIK3R1	1	0.916
GAB1->GRB2	1	0.918
GAB1->EGFR	1	0.889
FANCA->PLCG1	1	0.857
FANCA->PIK3R1	1	0.891
FANCA->HSP90AA1	1	0.846
FANCA->GRB2	1	0.884
FANCA->AKT1	1	0.875
BCR->CDC42	1	0.861
BCR->TP53	1	0.856
BCR->RB1	1	0.899
BCR->RAC1	1	0.869
BCR->PIK3R1	1	0.928
BCR->MYC	1	0.806
BCR->HSP90AA1	1	0.874
BCR->HSPA8	1	0.88
BCR->GRB2	1	0.937
BCR->CRK	1	0.867
ATN1->VIM	1	0.897
VAV2->SMAD3	1	0.807
VAV2->EGFR	1	0.842
BTRC->TP53	1	0.86
BTRC->RELA	1	0.862
BTRC->NFKB1	1	0.901
BTRC->MYC	1	0.842
BTRC->MDM2	1	0.872
BTRC->SMAD4	1	0.863
BTRC->SMAD3	1	0.87
BTRC->GSK3B	1	0.837
BTRC->EP300	1	0.897
BTRC->CTNNB1	1	0.901
PLK1->IKBKG	1	0.839
PLK1->BAG6	1	0.839
PLK1->TSC1	1	0.851
PLK1->TP53	1	0.906
PLK1->RELA	1	0.879
PLK1->PLK1	1	0.888
PLK1->PAK1	1	0.875
PLK1->MYC	1	0.905
PLK1->MDM2	1	0.895
PLK1->HSPA1B	1	0.874
PLK1->HSPA1A	1	0.875
PLK1->CTNNB1	1	0.918
PLK1->CTBP1	1	0.851
KIAA0101->RUVBL1	1	0.83
KIAA0101->YWHAZ	1	0.845
KIAA0101->YWHAE	1	0.861
KIAA0101->VIM	1	0.867
KIAA0101->TPR	1	0.837
KIAA0101->TP53	1	0.863
KIAA0101->RPL31	1	0.85
KIAA0101->ACTB	1	0.831
KIAA0101->MAPK1	1	0.854
KIAA0101->PRPF40A	1	0.851
KIAA0101->PPP2CA	1	0.806
KIAA0101->HSP90AA1	1	0.855
KIAA0101->HSPA9	1	0.859
KIAA0101->HSPA8	1	0.857
KIAA0101->HSPA1B	1	0.834
KIAA0101->HSPA1A	1	0.835
KIAA0101->HDAC1	1	0.87
KIAA0101->GRB2	1	0.885
KIAA0101->XRCC6	1	0.851
KIAA0101->FLNC	1	0.836
KIAA0101->EWSR1	1	0.801
KIAA0101->EEF1A1	1	0.812
KIAA0101->YWHAQ	1	0.849
PPP1CA->TP53	1	0.87
PPP1CA->BRCA1	1	0.851
PPP1CA->RB1	1	0.876
PPP1CA->PTEN	1	0.847
PPP1CA->MAPK1	1	0.865
PPP1CA->MYC	1	0.868
PPP1CA->IKBKB	1	0.813
PPP1CA->HSPA8	1	0.868
PPP1CA->GSK3B	1	0.863
PPP1CA->GRB2	1	0.897
PPP1CA->AKT1	1	0.876
PPP1CA->CRK	1	0.875
PPP1CA->RUVBL2	1	0.866
PPP1CA->CDK2	1	0.856
MAPT->AKT1	1	0.899
CTNNBIP1->CTNNB1	1	0.806
EEF1A1->IKBKG	1	0.838
EEF1A1->YWHAZ	1	0.863
EEF1A1->RAF1	1	0.859
EEF1A1->PRPF40A	1	0.878
EEF1A1->PLCG1	1	0.891
EEF1A1->MDM2	1	0.876
EEF1A1->SMAD4	1	0.892
EEF1A1->SMAD2	1	0.888
EEF1A1->GSK3B	1	0.877
EEF1A1->GRB2	1	0.913
EEF1A1->EIF2C2	1	0.886
EEF1A1->EP300	1	0.894
EEF1A1->EGFR	1	0.896
EEF1A1->MAPK14	1	0.858
EEF1A1->YWHAQ	1	0.869
EEF1A1->CDKN1A	1	0.892
CDC42->CDC42	1	0.894
CDC42->ARHGAP32	1	0.882
CDC42->CBL	1	0.863
CDC42->TP53	1	0.915
CDC42->RPS6KB1	1	0.895
CDC42->BCR	1	0.877
CDC42->RAC1	1	0.9
CDC42->LRIF1	1	0.878
CDC42->PPP2R2B	1	0.9
CDC42->PIK3R1	1	0.939
CDC42->PAK1	1	0.915
CDC42->ARRB2	1	0.842
CDC42->ARRB1	1	0.906
CDC42->GRB2	1	0.942
CDC42->EEF1G	1	0.823
CDC42->ABCA1	1	0.898
CDC42->CDKN1A	1	0.919
LEF1->RUVBL1	1	0.821
LEF1->SMAD2	1	0.827
LEF1->CTNNB1	1	0.847
TOM1L1->GRB2	1	0.913
TOM1L1->EGFR	1	0.868
ARRB2->VIM	1	0.886
ARRB2->AKT1	1	0.891
ARRB2->YWHAQ	1	0.878
EHMT2->SETDB1	2	0.886
EHMT2->HDAC2	1	0.896
EHMT2->HDAC1	1	0.908
EHMT2->GRB2	1	0.917
EHMT2->RUVBL2	1	0.892
PPP4C->TP53	1	0.84
IKBKG->VIM	1	0.913
IKBKG->TRAF2	1	0.892
IKBKG->MYC	1	0.899
IKBKG->HSP90AA1	1	0.899
IKBKG->AKT1	1	0.914
IKBKG->CREBBP	1	0.919
HSP90AB1->TRAF2	1	0.782
HSP90AB1->AKT1	1	0.836
HSP90AB1->EIF4EBP1	1	0.574
HDAC4->HDAC4	1	0.875
HDAC4->NCOR2	1	0.837
HDAC4->HDAC3	1	0.885
HDAC4->YWHAZ	1	0.851
HDAC4->YWHAH	1	0.886
HDAC4->YWHAE	1	0.881
HDAC4->UBE2I	1	0.877
HDAC4->RARA	1	0.897
HDAC4->MAPK1	1	0.881
HDAC4->PPP2CA	1	0.823
HDAC4->NFKB1	1	0.884
HDAC4->SMAD3	1	0.884
HDAC4->HIF1A	1	0.9
HDAC4->SFN	1	0.838
HDAC4->SIRT1	1	0.858
HDAC4->CTNNB1	1	0.896
HDAC4->YWHAQ	1	0.863
HDAC4->CDKN1A	1	0.879
SREBF2->TP53	1	0.849
SREBF2->CREBBP	1	0.905
SREBF2->COPS5	1	0.886
SRRM2->VIM	1	0.883
SRRM2->PRPF40A	1	0.884
SEPT2->MTOR	1	0.821
COPS6->VIM	1	0.867
COPS6->EP300	1	0.886
COPS6->COPS5	1	0.863
FN1->SKIL	1	0.875
FN1->RARA	1	0.9
FN1->PRPF40A	1	0.876
FN1->MYC	1	0.861
FN1->SMAD4	1	0.878
FN1->GRB2	1	0.909
FN1->EP300	1	0.896
FN1->EGFR	1	0.898
RYK->VIM	1	0.834
RYK->TP53	1	0.836
RYK->CTNNB1	1	0.86
PLCG2->PIK3R1	1	0.897
PLCG2->GRB2	1	0.906
PLCG2->EGFR	1	0.876
YWHAB->KIAA0101	1	0.863
YWHAB->HDAC4	1	0.879
YWHAB->TUBA1A	1	0.84
YWHAB->YWHAZ	1	0.868
YWHAB->YWHAH	1	0.886
YWHAB->YWHAE	1	0.884
YWHAB->SUMO2	1	0.866
YWHAB->RAF1	1	0.858
YWHAB->MYC	1	0.892
YWHAB->ARRB2	1	0.804
YWHAB->ARRB1	1	0.871
YWHAB->HSPA1B	1	0.862
YWHAB->HSPA1A	1	0.863
YWHAB->HTT	1	0.872
YWHAB->GRB2	1	0.914
YWHAB->ABL1	1	0.809
YWHAB->SRRM2	1	0.846
YWHAB->LARP1	1	0.868
YWHAB->YWHAQ	1	0.872
YWHAB->HDAC5	1	0.849
RAF1->RB1	1	0.917
RAF1->RAF1	1	0.875
RAF1->MAPK1	1	0.896
RAF1->MYC	1	0.86
RAF1->HSP90AA1	1	0.894
RAF1->AKT1	1	0.916
RAF1->YWHAQ	1	0.851
H2AFX->TP53	1	0.857
LMNA->UBE2I	1	0.851
LMNA->RB1	1	0.895
LMNA->MYC	1	0.807
LMNA->SMAD3	1	0.847
LMNA->GRB2	1	0.892
LMNA->CTNNB1	1	0.884
LMNA->YWHAQ	1	0.812
PCNA->SETDB1	1	0.896
PCNA->KIAA0101	1	0.883
PCNA->SUMO1	1	0.885
PCNA->RELA	1	0.883
PCNA->PCNA	1	0.91
PCNA->MGMT	1	0.874
PCNA->MDM2	1	0.901
PCNA->HDAC1	1	0.923
PCNA->XRCC6	1	0.899
PCNA->ABL1	1	0.836
PCNA->EP300	1	0.921
PCNA->EGFR	1	0.919
PCNA->EEF1A1	1	0.841
PCNA->RUVBL2	1	0.9
PCNA->CDKN1A	1	0.902
PCNA->CDK2	1	0.887
PCNA->HDAC5	1	0.875
UBE2I->SETDB1	1	0.897
UBE2I->RUVBL1	1	0.877
UBE2I->TP53	1	0.918
UBE2I->PRPF40A	1	0.894
UBE2I->MDM2	1	0.901
UBE2I->SMAD4	1	0.914
PLSCR1->SRC	1	0.87
PLSCR1->EWSR1	1	0.806
PLSCR1->EP300	1	0.905
PLSCR1->EGFR	1	0.908
PLSCR1->ATN1	1	0.867
PLSCR1->CRK	1	0.888
SYNCRIP->TPR	1	0.83
SYNCRIP->PLCG1	1	0.876
SYNCRIP->GRB2	1	0.895
SYNCRIP->SIRT1	1	0.824
PTK2B->GRB2	1	0.89
PTK2B->ERBB2	1	0.853
PTK2B->EGFR	1	0.859
PRKAR1A->PRPF40A	1	0.82
PRKAR1A->SMAD2	1	0.829
PRKAR1A->GRB2	1	0.869
PRKAR1A->EGFR	1	0.84
SHANK2->PLCG1	1	0.869
SHANK2->PIK3R1	1	0.91
SHANK2->GRB2	1	0.905
SIRT1->HDAC4	1	0.882
SIRT1->KAT2B	1	0.822
SIRT1->VDR	1	0.873
SIRT1->TP53	1	0.904
SIRT1->RELA	1	0.873
SIRT1->RB1	1	0.901
SIRT1->RARA	1	0.903
SIRT1->PML	1	0.835
SIRT1->PIK3R1	1	0.907
SIRT1->NFKB1	1	0.887
SIRT1->MYC	1	0.902
SIRT1->MAPT	1	0.84
SIRT1->SMAD7	1	0.841
SIRT1->KPNA2	1	0.864
SIRT1->JUN	1	0.902
SIRT1->HSPA9	1	0.885
SIRT1->HDAC2	1	0.889
SIRT1->EIF2C1	1	0.877
SIRT1->GAPDH	1	0.798
SIRT1->XRCC6	1	0.886
SIRT1->MTOR	1	0.876
SIRT1->AKT1	1	0.897
SIRT1->EP300	1	0.908
SIRT1->EEF1G	1	0.807
SIRT1->E2F1	1	0.869
SIRT1->DVL2	1	0.855
SIRT1->CTNNB1	1	0.908
SIRT1->CDK6	1	0.889
PIN1->TP53	1	0.839
PIN1->CTNNB1	1	0.849
MLH1->RUVBL1	1	0.876
MLH1->MYC	1	0.904
CREB1->VIM	1	0.891
CREB1->TP53	1	0.887
CREB1->MYC	1	0.873
CREB1->HDAC1	1	0.921
CREB1->EP300	1	0.921
CREB1->CREBBP	1	0.93
SHC1->GAB2	1	0.828
SHC1->CBL	1	0.83
SHC1->YWHAZ	1	0.879
SHC1->STAT5A	1	0.852
SHC1->SHC1	1	0.914
SHC1->PTPN12	1	0.85
SHC1->PTK2	1	0.856
SHC1->MAPK1	1	0.906
SHC1->PRKCD	1	0.828
SHC1->PLSCR1	1	0.884
SHC1->PLCG1	1	0.916
SHC1->PIK3R1	1	0.932
SHC1->NTRK1	1	0.858
SHC1->NPM1	1	0.831
SHC1->MET	1	0.839
SHC1->JAK2	1	0.835
SHC1->ILK	1	0.874
SHC1->APP	1	0.885
SHC1->IGF1R	1	0.851
SHC1->HSPA1B	1	0.877
SHC1->HSPA1A	1	0.878
SHC1->HIF1A	1	0.929
SHC1->GRB2	1	0.937
SHC1->FYN	1	0.833
SHC1->ABL1	1	0.828
SHC1->ERBB3	1	0.825
SHC1->ERBB2	1	0.907
SHC1->EGFR	1	0.922
SHC1->AP2B1	1	0.814
SHC1->CRKL	1	0.873
SHC1->CRK	1	0.901
SHC1->CALCOCO2	1	0.894
CALCOCO2->TRAF2	1	0.869
CALCOCO2->MYC	1	0.871
KRT18->MTOR	1	0.766

::::::::::::::
KIT->IKBKB
::::::::::::::

PDCD6IP->EGFR	1	0.867
NR3C1->STAT3	1	0.868
NR3C1->CREBBP	1	0.896
MGMT->CREBBP	1	0.913
GNB2L1->SRC	1	0.87
JUP->ERBB2	1	0.888
JUP->CTNNB1	1	0.888
SMARCA4->CTNNB1	1	0.866
EPS15->ERBB2	1	0.873
EPS15->EGFR	1	0.869
SKP1->CTNNB1	1	0.867
APC->CTNNB1	1	0.871
APC->CREBBP	1	0.885
HTT->SETDB1	1	0.891
HTT->VIM	1	0.894
HTT->TP53	1	0.887
HTT->RAC1	1	0.87
HTT->PIK3R1	1	0.914
HTT->NFKB1	1	0.898
HTT->HSPA8	1	0.888
HTT->HTT	1	0.876
HTT->XRCC6	1	0.877
HTT->EGFR	1	0.897
HTT->CTNNB1	1	0.902
HTT->CREBBP	1	0.902
EZR->CTNNB1	1	0.879
FLNC->CALM3	1	0.833
FLNC->CALM2	1	0.86
FLNC->CALM1	1	0.851
FLNC->VIM	1	0.906
FLNC->PLCG1	1	0.915
FLNC->PIK3R1	1	0.926
FLNC->HSPA8	1	0.901
FLNC->ABL1	1	0.838
FLNC->FLNB	1	0.871
FLNC->CRK	1	0.905
KIT->SOCS1	1	0.771
KIT->BCR	1	0.766
KIT->PTPN11	1	0.859
KIT->PTPN6	1	0.831
KIT->PLCG1	1	0.864
KIT->PIK3R1	1	0.918 
KIT->JAK2	1	0.808
KIT->GRB2	1	0.922 
KIT->CRKL	1	0.803
KIT->CRK	1	0.789
NTRK1->PLCG1	1	0.898
NTRK1->PIK3R1	1	0.923
NTRK1->HSP90AA1	1	0.867
HSPB1->AKT1	1	0.869
TPR->MAPK1	1	0.907
TPR->PIK3R1	1	0.932
TPR->PIK3CB	1	0.853
TPR->NFKB1	1	0.914
TPR->HTT	1	0.897
TPR->MTOR	1	0.903
SRC->HDAC3	1	0.907
SRC->IKBKG	1	0.87
SRC->STAT3	1	0.9
SRC->BRCA1	1	0.889
SRC->SRC	1	0.893
SRC->RARA	1	0.915
SRC->RAF1	1	0.878
SRC->PLCG1	1	0.908
SRC->PIK3R1	1	0.922
SRC->MAPT	1	0.843
SRC->SMAD3	1	0.915
SRC->IKBKB	1	0.856
SRC->HSP90AA1	1	0.899
SRC->NR4A1	1	0.861
SRC->GRB2	1	0.929
SRC->FYN	1	0.853
SRC->ABL1	1	0.849
SRC->FLNB	1	0.88
SRC->FLNA	1	0.892
SRC->ERBB2	1	0.903
SRC->EP300	1	0.915
SRC->EGFR	1	0.918
SRC->CRK	1	0.903
SRC->CREBBP	1	0.921
SRC->CHUK	1	0.865
SRC->STUB1	1	0.856
WAS->PIK3R1	1	0.89
KAT2B->AKT1	1	0.879
KAT2B->CTNNB1	1	0.875
SP1->EGFR	3	0.902
SP1->HDAC3	1	0.892
SP1->TP53	1	0.9
SP1->STAT3	1	0.88
SP1->SRC	1	0.877
SP1->SMAD4	1	0.897
SP1->SMAD3	1	0.897
SP1->SMAD2	1	0.884
SP1->HSP90AA1	1	0.881
SP1->HDAC1	1	0.904
SP1->EP300	1	0.901
SP1->CREBBP	1	0.908
IGF1R->PIK3R1	1	0.934
IGF1R->ERBB2	1	0.908
IGF1R->EGFR	1	0.89
SMAD4->SMAD3	1	0.915
SMAD4->SMAD2	1	0.893
SMAD4->HDAC1	1	0.919
SMAD4->AKT1	1	0.903
SMAD4->EP300	1	0.917
SMAD4->CTNNB1	1	0.918
SMAD4->COPS5	1	0.879
PTPN6->PIK3R1	1	0.898
PTPN6->SMAD3	1	0.87
PTPN6->GRB2	1	0.898
PTPN6->ABL1	1	0.787
PTPN6->EGFR	1	0.889
FLNB->SETDB1	1	0.894
FLNB->SRC	1	0.87
FLNB->PLCG1	1	0.903
FLNB->PIK3R1	1	0.918
FLNB->NFKB1	1	0.902
FLNB->HSPA1B	1	0.869
FLNB->HSPA1A	1	0.87
FLNB->FLNB	1	0.863
FLNB->FLNA	1	0.883
FLNB->CTNNB1	1	0.907
KAT2A->CTNNB1	1	0.859
AP2M1->EGFR	1	0.895
PTPN11->STAT3	1	0.856
PTPN11->SRC	1	0.829
PTPN11->PTPN11	1	0.815
PTPN11->PLCG1	1	0.857
PTPN11->PIK3R1	1	0.882
PTPN11->GRB2	1	0.883
PTPN11->FYN	1	0.774
PTPN11->ERBB2	1	0.848
PTPN11->EGFR	1	0.875
PTPN11->CTNNB1	1	0.874
HSP90AA1->IKBKG	1	0.87
HSP90AA1->CALM3	1	0.858
HSP90AA1->CALM2	1	0.883
HSP90AA1->CALM1	1	0.875
HSP90AA1->TRAF2	1	0.884
HSP90AA1->TP53	1	0.924
HSP90AA1->STAT3	1	0.902
HSP90AA1->SRC	1	0.9
HSP90AA1->RAF1	1	0.878
HSP90AA1->MDM2	1	0.903
HSP90AA1->IKBKB	1	0.855
HSP90AA1->HSP90AA1	1	0.901
HSP90AA1->HSPA8	1	0.899
HSP90AA1->HSPA1B	1	0.887
HSP90AA1->HSPA1A	1	0.888
HSP90AA1->AKT1	1	0.911
HSP90AA1->ERBB2	1	0.9
HSP90AA1->EGFR	1	0.922
RUVBL1->TRAF2	1	0.847
RUVBL1->RARA	1	0.893
RUVBL1->HSPA8	1	0.873
RUVBL1->MTOR	1	0.856
RUVBL1->CTNNB1	1	0.896
RUVBL1->CREBBP	1	0.905
PLCG1->GAB2	1	0.799
PLCG1->SYK	1	0.84
PLCG1->SRC	1	0.888
PLCG1->SHC1	1	0.911
PLCG1->RAC1	1	0.879
PLCG1->PTPN11	1	0.872
PLCG1->PTK2	1	0.851
PLCG1->PIK3R1	1	0.928
PLCG1->PAK1	1	0.866
PLCG1->JAK2	1	0.83
PLCG1->GRB2	1	0.935
PLCG1->ABL1	1	0.83
PLCG1->FLNC	1	0.867
PLCG1->FLNB	1	0.87
PLCG1->FLNA	1	0.894
PLCG1->FANCA	1	0.827
PLCG1->AKT1	1	0.916
PLCG1->ERBB3	1	0.82
PLCG1->ERBB2	1	0.904
PLCG1->EGFR	1	0.926
PLCG1->GNB2L1	1	0.873
HSPA1A->TP53	1	0.887
HSPA1A->SMAD3	1	0.889
HSPA1A->IKBKB	1	0.824
HSPA1A->HSP90AA1	1	0.874
HSPA1A->EGFR	1	0.894
NFKB1->EGFR	3	0.86
NFKB1->STAT3	1	0.849
NFKB1->IKBKB	1	0.741
NFKB1->HSP90AA1	1	0.846
NFKB1->CTNNB1	1	0.867
TBP->TP53	1	0.895
TBP->CREBBP	1	0.915
MAPK14->IKBKB	1	0.747
MAPK14->FLNA	1	0.856
MAPK14->AKT1	1	0.89
MAPK14->EP300	1	0.892
MAPK14->EGFR	1	0.882
FHL2->CTNNB1	1	0.87
MLL->CTNNB1	1	0.868
MLL->CREBBP	1	0.88
HGS->EGFR	1	0.86
ACTG1->IKBKB	1	0.744
YWHAH->GAB2	1	0.876
YWHAH->HDAC4	1	0.91
YWHAH->USP8	1	0.865
YWHAH->YWHAZ	1	0.9
YWHAH->TSC1	1	0.871
YWHAH->RAF1	1	0.899
YWHAH->BAD	1	0.892
YWHAH->PIK3CA	1	0.887
YWHAH->HSPA8	1	0.911
YWHAH->GRB2	1	0.936
YWHAH->ABL1	1	0.855
YWHAH->YWHAQ	1	0.908
SETDB1->AKT1	1	0.911
ARHGAP32->AKT1	1	0.854
ARHGAP32->CTNNB1	1	0.829
CALM1->IKBKB	1	0.881
CALM1->HSP90AA1	1	0.903
CALM1->AKT1	1	0.913
CALM1->EGFR	1	0.92
HDAC3->HDAC4	1	0.894
HDAC3->NCOR2	1	0.863
HDAC3->HDAC3	1	0.903
HDAC3->YWHAE	1	0.896
HDAC3->TP53	1	0.907
HDAC3->STAT3	1	0.899
HDAC3->SRC	1	0.889
HDAC3->SP1	1	0.875
HDAC3->RELA	1	0.882
HDAC3->RB1	1	0.91
HDAC3->RARA	1	0.912
HDAC3->PIK3R1	1	0.915
HDAC3->NFKBIA	1	0.888
HDAC3->NFKB1	1	0.899
HDAC3->MYC	1	0.898
HDAC3->SMAD7	1	0.849
HDAC3->JUN	1	0.907
HDAC3->HSPA8	1	0.895
HDAC3->HIF1A	1	0.923
HDAC3->AKT1	1	0.906
HDAC3->EP300	1	0.914
HDAC3->CTBP1	1	0.857
HDAC3->MAPK14	1	0.874
HDAC3->PARP1	1	0.856
HDAC3->CREBBP	1	0.92
POLR2A->CREBBP	1	0.871
HSPA5->IKBKB	1	0.714
HSPA5->EGFR	1	0.85
GAB2->PLCG1	1	0.872
GAB2->PIK3R1	1	0.918
GAB2->AKT1	1	0.893
GAB2->EGFR	1	0.882
BAD->AKT1	1	0.857
APP->SHC1	1	0.901
APP->ACTB	1	0.867
APP->HSP90AA1	1	0.891
APP->HSPA8	1	0.892
APP->STUB1	1	0.847
EWSR1->CREBBP	1	0.92
TRAF2->CALM2	1	0.854
TRAF2->IKBKB	1	0.835
TRAF2->HSP90AA1	1	0.884
TRAF2->FLNA	1	0.88
STUB1->HSP90AA1	1	0.891
STUB1->AKT1	1	0.904
GSK3B->VIM	1	0.919
GSK3B->TRAF2	1	0.901
GSK3B->TP53	1	0.924
GSK3B->PPP1CA	1	0.895
GSK3B->SMAD3	1	0.924
GSK3B->HSPA1B	1	0.898
GSK3B->HSPA1A	1	0.899
GSK3B->MTOR	1	0.91
GSK3B->AKT1	1	0.924
GSK3B->CTNNB1	1	0.935
GSK3B->COPS5	1	0.911
HIF1A->HSPA9	3	0.875
HIF1A->HDAC3	1	0.876
HIF1A->TP53	1	0.88
HIF1A->STAT3	1	0.872
HIF1A->HSP90AA1	1	0.872
HIF1A->HDAC1	1	0.886
HIF1A->EP300	1	0.883
HIF1A->CREBBP	1	0.891
TAB1->HSP90AA1	1	0.859
YWHAE->HDAC4	1	0.877
YWHAE->HDAC3	1	0.884
YWHAE->CALM3	1	0.809
YWHAE->CALM2	1	0.838
YWHAE->CALM1	1	0.829
YWHAE->TP53	1	0.882
YWHAE->RAF1	1	0.859
YWHAE->EGFR	1	0.895
GRB2->CDC42	1	0.863
GRB2->GAB2	1	0.855
GRB2->KIAA0101	1	0.846
GRB2->ARHGAP32	1	0.817
GRB2->HGS	1	0.833
GRB2->USP8	1	0.812
GRB2->CBL	1	0.818
GRB2->RUVBL1	1	0.848
GRB2->YWHAZ	1	0.85
GRB2->YWHAH	1	0.875
GRB2->YWHAE	1	0.884
GRB2->YWHAB	1	0.878
GRB2->WAS	1	0.829
GRB2->VIM	1	0.888
GRB2->TSG101	1	0.871
GRB2->ACTG1	1	0.817
GRB2->SYK	1	0.826
GRB2->BRCA2	1	0.813
GRB2->SRC	1	0.849
GRB2->SP1	1	0.834
GRB2->SMARCC2	1	0.791
GRB2->SHC1	1	0.893
GRB2->RPL31	1	0.878
GRB2->BCR	1	0.82
GRB2->ACTA1	1	0.814
GRB2->PTPN12	1	0.829
GRB2->PTPN11	1	0.853
GRB2->PTPN6	1	0.835
GRB2->PTK2	1	0.834
GRB2->BAD	1	0.831
GRB2->PRKDC	1	0.819
GRB2->PPP1CA	1	0.857
GRB2->POLR2A	1	0.845
GRB2->PLCG1	1	0.894
GRB2->PIK3R1	1	0.904
GRB2->PIK3CB	1	0.835
GRB2->PIK3CA	1	0.832
GRB2->PDGFRB	1	0.788
GRB2->NTRK1	1	0.836
GRB2->NPM1	1	0.804
GRB2->MET	1	0.831
GRB2->SMAD3	1	0.874
GRB2->LMNA	1	0.823
GRB2->KIT	1	0.793
GRB2->JAK2	1	0.815
GRB2->JAK1	1	0.841
GRB2->FASLG	1	0.841
GRB2->APP	1	0.869
GRB2->HSP90AB1	1	0.817
GRB2->HSPB1	1	0.826
GRB2->HSPA8	1	0.878
GRB2->HSPA5	1	0.845
GRB2->HNRNPK	1	0.823
GRB2->HTT	1	0.863
GRB2->GRB2	1	0.901
GRB2->GAB1	1	0.835
GRB2->XRCC6	1	0.862
GRB2->FYN	1	0.82
GRB2->ABL1	1	0.816
GRB2->FN1	1	0.858
GRB2->FLNC	1	0.846
GRB2->FLNB	1	0.847
GRB2->FLNA	1	0.869
GRB2->SHANK2	1	0.829
GRB2->FANCA	1	0.809
GRB2->ERBB3	1	0.807
GRB2->ERBB2	1	0.888
GRB2->EPS15	1	0.823
GRB2->EP300	1	0.878
GRB2->EGFR	1	0.883
GRB2->EEF1G	1	0.794
GRB2->EEF1A1	1	0.818
GRB2->CRKL	1	0.846
GRB2->CRK	1	0.882
GRB2->AP2M1	1	0.818
GRB2->YWHAQ	1	0.857
GRB2->EHMT2	1	0.832
GRB2->RUVBL2	1	0.878
GRB2->SYNCRIP	1	0.832
GRB2->TAB1	1	0.835
GRB2->PRMT5	1	0.837
GRB2->CDKN1B	1	0.79
GRB2->PDCD6IP	1	0.831
CTBP1->AKT1	1	0.885
YWHAQ->HDAC4	1	0.88
YWHAQ->CALM3	1	0.842
YWHAQ->CALM2	1	0.865
YWHAQ->CALM1	1	0.858
YWHAQ->VIM	1	0.889
YWHAQ->RAF1	1	0.858
YWHAQ->MYC	1	0.902
YWHAQ->MDM2	1	0.887
YWHAQ->HSPA8	1	0.884
YWHAQ->HSPA1B	1	0.869
YWHAQ->HSPA1A	1	0.87
YWHAQ->SFN	1	0.857
YWHAQ->MTOR	1	0.874
YWHAQ->EGFR	1	0.907
CEBPA->CTNNB1	1	0.872
TSG101->TP53	1	0.863
TSG101->MDM2	1	0.862
TSG101->EP300	1	0.884
TSG101->CDKN1A	1	0.866
EEF1G->AKT1	1	0.894
EEF1G->EGFR	1	0.9
TOB1->CTNNB1	1	0.882
IKBKB->STAT3	1	0.895
IKBKB->IKBKB	1	0.788
IKBKB->HSP90AA1	1	0.894
IKBKB->HSPA8	1	0.907
IKBKB->FLNA	1	0.882
IKBKB->AKT1	1	0.918
IKBKB->CTNNB1	1	0.905
IKBKB->CREBBP	1	0.912
IKBKB->COPS5	1	0.893
DAZAP2->CTNNB1	1	0.878
NCOR2->AKT1	1	0.895
COPS5->TRAF2	1	0.873
COPS5->TP53	1	0.903
COPS5->SMAD4	1	0.899
COPS5->SMAD2	1	0.895
COPS5->IKBKB	1	0.843
COPS5->GSK3B	1	0.894
COPS5->CTNNB1	1	0.913
JAK2->STAT3	1	0.888
JAK2->BRCA1	1	0.859
JAK2->SRC	1	0.838
JAK2->SHC1	1	0.896
JAK2->RARA	1	0.903
JAK2->RAF1	1	0.866
JAK2->PLCG1	1	0.893
JAK2->PIK3R1	1	0.92
JAK2->HSP90AA1	1	0.885
JAK2->HSPA8	1	0.89
JAK2->ERBB2	1	0.886
JAK2->EGFR	1	0.886
CREBBP->HDAC3	1	0.911
CREBBP->RUVBL1	1	0.88
CREBBP->IKBKG	1	0.875
CREBBP->TP53	1	0.923
CREBBP->STAT3	1	0.903
CREBBP->BRCA1	1	0.894
CREBBP->SRC	1	0.899
CREBBP->RARA	1	0.917
CREBBP->MYC	1	0.919
CREBBP->MDM2	1	0.905
CREBBP->SMAD3	1	0.92
CREBBP->SMAD2	1	0.908
CREBBP->JUN	1	0.913
CREBBP->IKBKB	1	0.856
CREBBP->HIF1A	1	0.939
CREBBP->HDAC1	1	0.925
CREBBP->HTT	1	0.902
CREBBP->AKT1	1	0.911
CREBBP->EP300	1	0.922
CREBBP->CTNNB1	1	0.925
CREBBP->CREBBP	1	0.927
CREBBP->CHUK	1	0.867
CREBBP->CDKN1A	1	0.912
PRMT5->HSP90AA1	1	0.881
NUP98->CREBBP	1	0.916
SOCS1->ERBB2	1	0.847
SOCS1->EGFR	1	0.863
FLNA->IKBKG	1	0.847
FLNA->YWHAZ	1	0.872
FLNA->TRAF2	1	0.871
FLNA->SRC	1	0.881
FLNA->PLCG1	1	0.893
FLNA->PIK3R1	1	0.914
FLNA->PAK1	1	0.855
FLNA->MYC	1	0.887
FLNA->SMAD3	1	0.904
FLNA->IKBKB	1	0.852
FLNA->FYN	1	0.83
FLNA->ABL1	1	0.826
FLNA->FLNB	1	0.865
FLNA->MAPK14	1	0.864
FLNA->CRK	1	0.886
SMAD1->STAT3	1	0.883
SMAD1->CREBBP	1	0.909
SMARCC2->AKT1	1	0.848
HSPA8->HDAC3	1	0.882
HSPA8->IKBKG	1	0.821
HSPA8->TRAF2	1	0.845
HSPA8->TP53	1	0.883
HSPA8->BRCA1	1	0.86
HSPA8->ACTB	1	0.849
HSPA8->RAF1	1	0.85
HSPA8->PPP1CA	1	0.847
HSPA8->MYC	1	0.882
HSPA8->MDM2	1	0.869
HSPA8->IKBKB	1	0.813
HSPA8->HSP90AA1	1	0.869
HSPA8->HTT	1	0.863
HSPA8->EGFR	1	0.891
SFN->TP53	1	0.901
SFN->AKT1	1	0.908
SFN->EGFR	1	0.913
ABL1->TP53	1	0.915
ABL1->SRC	1	0.893
ABL1->RB1	1	0.927
ABL1->PLCG1	1	0.934
ABL1->PIK3R1	1	0.943
ABL1->MDM2	1	0.909
ABL1->HSP90AA1	1	0.909
ABL1->HSPA8	1	0.917
ABL1->SFN	1	0.891
ABL1->MTOR	1	0.917
ABL1->FLNA	1	0.907
ABL1->ERBB2	1	0.929
ABL1->EGFR	1	0.927
ABL1->CTNNB1	1	0.93
GNAO1->PIK3R1	1	0.881
VIM->SETDB1	1	0.903
VIM->IKBKG	1	0.851
VIM->YWHAZ	1	0.884
VIM->VIM	1	0.904
VIM->NFKB1	1	0.913
VIM->ATP1A1	1	0.901
VIM->MGMT	1	0.874
VIM->MDM2	1	0.901
VIM->SMAD3	1	0.908
VIM->HDAC1	1	0.921
VIM->HTT	1	0.893
VIM->GSK3B	1	0.899
VIM->GRB2	1	0.932
VIM->MTOR	1	0.898
VIM->AKT2	1	0.897
VIM->AKT1	1	0.917
VIM->CREB1	1	0.868
VIM->CDKN1A	1	0.907
VIM->TRIM28	1	0.894
TSC1->AKT1	1	0.902
BRCA1->TP53	1	0.895
BRCA1->BRCA1	1	0.866
BRCA1->SRC	1	0.872
BRCA1->RB1	1	0.886
BRCA1->PPP1CA	1	0.857
BRCA1->PIK3R1	1	0.894
BRCA1->MYC	1	0.89
BRCA1->SMAD3	1	0.892
BRCA1->JUN	1	0.89
BRCA1->HSPA8	1	0.87
BRCA1->HDAC1	1	0.902
BRCA1->AKT1	1	0.883
BRCA1->EP300	1	0.899
BRCA1->CREBBP	1	0.905
PTEN->AKT1	1	0.875
PAK1->PLCG1	1	0.903
PAK1->HSP90AA1	1	0.873
PAK1->FLNA	1	0.868
PAK1->AKT1	1	0.913
PAK1->ERBB2	1	0.892
EP300->NCOR2	1	0.853
EP300->BTRC	1	0.865
EP300->KAT2B	1	0.837
EP300->HDAC3	1	0.905
EP300->VDR	1	0.883
EP300->TRAF2	1	0.89
EP300->TP53	1	0.915
EP300->TBP	1	0.89
EP300->STAT3	1	0.9
EP300->BRCA1	1	0.89
EP300->SRC	1	0.892
EP300->SP1	1	0.877
EP300->ACTB	1	0.876
EP300->RELA	1	0.886
EP300->RB1	1	0.91
EP300->RARA	1	0.914
EP300->ACTA1	1	0.828
EP300->MAPK1	1	0.898
EP300->PRKDC	1	0.85
EP300->PLSCR1	1	0.88
EP300->PIK3R1	1	0.924
EP300->PCNA	1	0.907
EP300->NUP98	1	0.86
EP300->NFKB1	1	0.905
EP300->MYC	1	0.912
EP300->MGMT	1	0.863
EP300->MDM2	1	0.901
EP300->SMAD7	1	0.835
EP300->SMAD4	1	0.909
EP300->SMAD3	1	0.915
EP300->SMAD2	1	0.909
EP300->SMAD1	1	0.883
EP300->JUN	1	0.907
EP300->NR4A1	1	0.861
EP300->HIF1A	1	0.933
EP300->HDAC1	1	0.918
EP300->NR3C1	1	0.883
EP300->GRB2	1	0.932
EP300->XRCC6	1	0.897
EP300->SIRT1	1	0.88
EP300->EWSR1	1	0.844
EP300->AKT1	1	0.909
EP300->EP300	1	0.915
EP300->CTBP1	1	0.849
EP300->MAPK14	1	0.879
EP300->PARP1	1	0.853
EP300->CREBBP	1	0.921
EP300->CREB1	1	0.86
EP300->RUVBL2	1	0.898
EP300->CDKN1A	1	0.914
EP300->HDAC6	1	0.884
HDAC6->HSP90AA1	1	0.902
HDAC6->GSK3B	1	0.904
HDAC6->ERBB2	1	0.911
HDAC6->EP300	1	0.923
HDAC6->EGFR	1	0.924
STAT5A->CREBBP	1	0.897
NR4A1->STAT3	1	0.873
NR4A1->AKT1	1	0.892
NR4A1->CTNNB1	1	0.89
ERBB3->AKT1	1	0.877
YWHAG->TP53	1	0.871
YWHAG->PIK3R1	1	0.892
HRAS->RAF1	1	0.901
HRAS->PIK3R1	1	0.934 
HRAS->PIK3CA	1	0.891 
PSEN1->CTNNB1	1	0.849
HNRNPK->TP53	1	0.883
HNRNPK->SRC	1	0.867
HNRNPK->EGFR	1	0.893
CDKN1B->AKT1	1	0.839
CRKL->SHC1	1	0.894
CRKL->PIK3R1	1	0.924
CRKL->ERBB2	1	0.886
CRKL->EGFR	1	0.88
RB1->HDAC3	1	0.912
RB1->TP53	1	0.91
RB1->STAT3	1	0.909
RB1->RB1	1	0.924
RB1->RAF1	1	0.892
RB1->MDM2	1	0.904
RB1->HDAC1	1	0.923
RB1->EP300	1	0.921
CTNNB1->DAZAP2	1	0.883
CTNNB1->HDAC4	1	0.918
CTNNB1->ARHGAP32	1	0.897
CTNNB1->BTRC	1	0.902
CTNNB1->KAT2B	1	0.866
CTNNB1->RUVBL1	1	0.9
CTNNB1->CUL1	1	0.898
CTNNB1->CDC73	1	0.881
CTNNB1->YWHAZ	1	0.912
CTNNB1->EZR	1	0.859
CTNNB1->SMARCA4	1	0.851
CTNNB1->SKP1	1	0.875
CTNNB1->RYK	1	0.878
CTNNB1->PTPN12	1	0.875
CTNNB1->PTPN11	1	0.893
CTNNB1->PSEN1	1	0.882
CTNNB1->PLK1	1	0.915
CTNNB1->PIK3R1	1	0.94
CTNNB1->LEF1	1	0.91
CTNNB1->NFKB1	1	0.924
CTNNB1->MLL	1	0.882
CTNNB1->MET	1	0.894
CTNNB1->SMAD7	1	0.888
CTNNB1->SMAD4	1	0.933
CTNNB1->SMAD3	1	0.932
CTNNB1->SMAD2	1	0.923
CTNNB1->LMNA	1	0.872
CTNNB1->JUP	1	0.898
CTNNB1->IKBKB	1	0.903
CTNNB1->APC	1	0.884
CTNNB1->NR4A1	1	0.891
CTNNB1->HDAC1	1	0.939
CTNNB1->HTT	1	0.914
CTNNB1->GSK3B	1	0.922
CTNNB1->KAT2A	1	0.873
CTNNB1->FYN	1	0.872
CTNNB1->ABL1	1	0.868
CTNNB1->SIRT1	1	0.906
CTNNB1->FLNB	1	0.899
CTNNB1->FHL2	1	0.857
CTNNB1->ERBB2	1	0.926
CTNNB1->EGFR	1	0.935
CTNNB1->DVL2	1	0.894
CTNNB1->CTNNA1	1	0.876
CTNNB1->CREBBP	1	0.943
CTNNB1->CHUK	1	0.912
CTNNB1->COPS5	1	0.916
CTNNB1->RUVBL2	1	0.918
CTNNB1->CEBPA	1	0.877
CTNNB1->TADA3	1	0.902
CTNNB1->TOB1	1	0.892
MAPK1->TP53	1	0.924
MAPK1->RAF1	1	0.9
MAPK1->SMAD3	1	0.923
MAPK1->EP300	1	0.935
ATP1A1->VIM	1	0.892
ATP1A1->SRC	1	0.878
ATP1A1->HSPA8	1	0.891
ATP1A1->EGFR	1	0.907
CDC73->CTNNB1	1	0.882
SMAD2->TP53	1	0.912
SMAD2->SMAD4	1	0.917
SMAD2->SMAD3	1	0.909
SMAD2->SMAD2	1	0.901
SMAD2->HSPA1B	1	0.883
SMAD2->HSPA1A	1	0.883
SMAD2->HDAC1	1	0.923
SMAD2->AKT1	1	0.913
SMAD2->EP300	1	0.921
SMAD2->CTNNB1	1	0.92
SMAD2->CREBBP	1	0.929
SMAD2->COPS5	1	0.892
CDKN1A->SETDB1	1	0.91
CDKN1A->HDAC4	1	0.91
CDKN1A->IKBKG	1	0.856
CDKN1A->VIM	1	0.911
CDKN1A->TP53	1	0.914
CDKN1A->STAT3	1	0.912
CDKN1A->MDM2	1	0.906
CDKN1A->HSP90AA1	1	0.905
CDKN1A->HDAC1	1	0.925
CDKN1A->EP300	1	0.924
CDKN1A->CREBBP	1	0.932
JUN->TP53	3	0.898
JUN->STAT3	1	0.89
JUN->SMAD3	1	0.903
JUN->HSP90AA1	1	0.891
JUN->HDAC1	1	0.908
JUN->EP300	1	0.906
JUN->CREBBP	1	0.913
JUN->COPS5	1	0.871
PDGFRB->PIK3R1	1	0.933
RUVBL2->TRAF2	1	0.822
RUVBL2->HDAC1	1	0.876
RUVBL2->EP300	1	0.875
RUVBL2->CTNNB1	1	0.875
HDAC2->STAT3	1	0.871
HDAC2->CREBBP	1	0.9
CALM2->IKBKB	1	0.879
CALM2->HSP90AA1	1	0.903
CALM2->AKT1	1	0.912
CALM2->EGFR	1	0.919
MAPK8->PIK3R1	1	0.904
HSPA9->TP53	1	0.886
HSPA9->IKBKB	1	0.813
HSPA9->AKT1	1	0.884
HSPA9->EGFR	1	0.892
EGFR->GAB2	1	0.887
EGFR->USP8	1	0.88
EGFR->CALM3	1	0.864
EGFR->CALM2	1	0.887
EGFR->CALM1	1	0.88
EGFR->YWHAZ	1	0.904
EGFR->YWHAE	1	0.927
EGFR->SYK	1	0.868
EGFR->STAT5A	1	0.884
EGFR->STAT3	1	0.92
EGFR->SRC	1	0.903
EGFR->SHC1	1	0.938
EGFR->PTPN12	1	0.874
EGFR->PTPN11	1	0.895
EGFR->PTK2	1	0.884
EGFR->PLSCR1	1	0.909
EGFR->PLCG1	1	0.938
EGFR->PIK3R1	1	0.944
EGFR->PCNA	1	0.926
EGFR->ATP1A1	1	0.922
EGFR->MET	1	0.883
EGFR->JUP	1	0.887
EGFR->JAK2	1	0.86
EGFR->IGF1R	1	0.873
EGFR->HSP90AA1	1	0.917
EGFR->HSPB1	1	0.872
EGFR->HSPA9	1	0.919
EGFR->HSPA8	1	0.924
EGFR->HSPA1B	1	0.901
EGFR->HSPA1A	1	0.902
EGFR->APBB1	1	0.901
EGFR->HTT	1	0.911
EGFR->GRB2	1	0.945
EGFR->SFN	1	0.898
EGFR->GAB1	1	0.89
EGFR->ABL1	1	0.869
EGFR->FN1	1	0.902
EGFR->FHL2	1	0.849
EGFR->ERBB3	1	0.855
EGFR->ERBB2	1	0.935
EGFR->EGFR	1	0.929
EGFR->EEF1G	1	0.847
EGFR->CTNNB1	1	0.935
EGFR->CTNNA1	1	0.859
EGFR->MAPK14	1	0.912
EGFR->CRKL	1	0.897
EGFR->CRK	1	0.927
EGFR->YWHAQ	1	0.91
EGFR->STUB1	1	0.88
EGFR->HDAC6	1	0.913
XRCC6->TP53	1	0.905
XRCC6->MYC	1	0.901
XRCC6->MDM2	1	0.885
XRCC6->SMAD3	1	0.901
XRCC6->HTT	1	0.881
XRCC6->SIRT1	1	0.868
XRCC6->EP300	1	0.907
XRCC6->CREBBP	1	0.912
FYN->SRC	1	0.883
FYN->RAF1	1	0.888
FYN->PIK3R1	1	0.93
FYN->HSP90AA1	1	0.896
FYN->FLNA	1	0.891
FYN->CTNNB1	1	0.919
SYK->STAT3	1	0.888
SYK->SRC	1	0.847
SYK->PLCG1	1	0.888
SYK->PIK3R1	1	0.911
SYK->HDAC1	1	0.898
SYK->ERBB2	1	0.881
SYK->EGFR	1	0.888
EIF2C2->TP53	1	0.902
PIK3R1->CDC42	1	0.872
PIK3R1->GAB2	1	0.77
PIK3R1->ARHGAP32	1	0.771
PIK3R1->HDAC3	1	0.903
PIK3R1->CBL	1	0.824
PIK3R1->YWHAZ	1	0.881
PIK3R1->YWHAG	1	0.83
PIK3R1->EZR	1	0.809
PIK3R1->TPR	1	0.867
PIK3R1->SYK	1	0.828
PIK3R1->BRCA1	1	0.882
PIK3R1->SRC	1	0.883
PIK3R1->SHC1	1	0.903
PIK3R1->BCR	1	0.799
PIK3R1->PTPN11	1	0.859
PIK3R1->PTPN6	1	0.841
PIK3R1->PTK2	1	0.838
PIK3R1->MAPK8	1	0.831
PIK3R1->PLCG1	1	0.904
PIK3R1->PIK3R1	1	0.921
PIK3R1->PIK3CB	1	0.79 
PIK3R1->PIK3CA	1	0.811 
PIK3R1->NTRK1	1	0.814
PIK3R1->NPM1	1	0.818
PIK3R1->NFKBIA	1	0.887
PIK3R1->LCK	1	0.832
PIK3R1->JAK2	1	0.816
PIK3R1->FASLG	1	0.843
PIK3R1->IGF1R	1	0.826
PIK3R1->HRAS	1	0.836
PIK3R1->HTT	1	0.888
PIK3R1->GRB2	1	0.926
PIK3R1->GNAO1	1	0.853
PIK3R1->FYN	1	0.835
PIK3R1->ABL1	1	0.83
PIK3R1->SIRT1	1	0.875
PIK3R1->FLNC	1	0.863
PIK3R1->FLNB	1	0.868
PIK3R1->FLNA	1	0.886
PIK3R1->FANCA	1	0.808
PIK3R1->ERBB3	1	0.801
PIK3R1->ERBB2	1	0.897
PIK3R1->EP300	1	0.913
PIK3R1->EGFR	1	0.913
PIK3R1->CTNNB1	1	0.914
PIK3R1->CRKL	1	0.839
PIK3R1->CRK	1	0.897
TP53->TP53	3	0.898
TP53->CDKN1A	3	0.924
TP53->HDAC3	1	0.896
TP53->TP53	1	0.898
TP53->PLK1	1	0.894
TP53->SMAD3	1	0.903
TP53->SMAD2	1	0.917
TP53->IKBKB	1	0.834
TP53->HSP90AA1	1	0.898
TP53->HSPA9	1	0.902
TP53->HSPA8	1	0.904
TP53->HDAC1	1	0.906
TP53->GSK3B	1	0.896
TP53->MTOR	1	0.893
TP53->EP300	1	0.903
TP53->CREBBP	1	0.911
TP53->COPS5	1	0.898
TP53->CDKN1A	1	0.924
AKT2->HSP90AA1	1	0.899
MTOR->STAT3	1	0.903
MTOR->AKT1	1	0.917
PARP1->IKBKB	1	0.794
ERBB2->STAT3	1	0.915
ERBB2->SRC	1	0.891
ERBB2->SHC1	1	0.928
ERBB2->ACTB	1	0.89
ERBB2->PTPN11	1	0.892
ERBB2->PTK2	1	0.876
ERBB2->PLCG1	1	0.931
ERBB2->PIK3R1	1	0.941
ERBB2->PAK1	1	0.91
ERBB2->JUP	1	0.895
ERBB2->JAK1	1	0.901
ERBB2->HSP90AA1	1	0.91
ERBB2->GRB2	1	0.944
ERBB2->ABL1	1	0.837
ERBB2->ERBB3	1	0.85
ERBB2->ERBB2	1	0.921
ERBB2->EGFR	1	0.929
ERBB2->CTNNB1	1	0.929
ERBB2->CRKL	1	0.905
ERBB2->CRK	1	0.913
ERBB2->STUB1	1	0.871
ERBB2->HDAC6	1	0.896
ACTA1->AKT1	1	0.887
JAK1->STAT3	1	0.892
JAK1->RARA	1	0.901
JAK1->RAF1	1	0.868
JAK1->ERBB2	1	0.888
PIK3CB->AKT1	2	0.921 
PIK3CB->ILK	2	0.904
PIK3CB->PIK3R1	1	0.931
AKT1->SETDB1	1	0.922
AKT1->GAB2	1	0.884
AKT1->NCOR2	1	0.887
AKT1->USP8	1	0.876
AKT1->HDAC3	1	0.929
AKT1->IKBKG	1	0.892
AKT1->CALM3	1	0.877
AKT1->CALM2	1	0.901
AKT1->CALM1	1	0.894
AKT1->YWHAZ	1	0.909
AKT1->VIM	1	0.924
AKT1->TSC1	1	0.886
AKT1->BRCA1	1	0.912
AKT1->ACTB	1	0.902
AKT1->RAF1	1	0.913
AKT1->PTEN	1	0.906
AKT1->PPP2CA	1	0.88
AKT1->PPP1CA	1	0.902
AKT1->PLCG1	1	0.934
AKT1->PAK1	1	0.912
AKT1->MDM2	1	0.924
AKT1->MAPT	1	0.874
AKT1->SMAD7	1	0.893
AKT1->SMAD4	1	0.93
AKT1->SMAD3	1	0.932
AKT1->SMAD2	1	0.926
AKT1->IRAK1	1	0.905
AKT1->ILK	1	0.894
AKT1->IKBKB	1	0.908 
AKT1->HSP90AA1	1	0.922
AKT1->HSPA9	1	0.92
AKT1->NR4A1	1	0.893
AKT1->GSK3B	1	0.928
AKT1->SFN	1	0.894
AKT1->MTOR	1	0.921
AKT1->SIRT1	1	0.907
AKT1->AKT1	1	0.933
AKT1->EP300	1	0.936
AKT1->CTBP1	1	0.889
AKT1->MAPK14	1	0.908
AKT1->CREBBP	1	0.942
AKT1->CHUK	1	0.919
AKT1->STUB1	1	0.887
CBL->VIM	1	0.892
CBL->PLCG1	1	0.901
CBL->PIK3R1	1	0.927
CBL->PIK3CA	1	0.883
CBL->EGFR	1	0.889
RARA->SMAD3	3	0.921
RARA->HDAC4	1	0.91
RARA->HDAC3	1	0.916
RARA->SRC	1	0.899
RARA->RARA	1	0.924
RARA->SIRT1	1	0.894
RARA->EP300	1	0.925
RARA->CREBBP	1	0.931
HDAC1->SETDB1	1	0.885
HDAC1->VIM	1	0.891
HDAC1->TP53	1	0.898
HDAC1->STAT3	1	0.883
HDAC1->RB1	1	0.893
HDAC1->MDM2	1	0.885
HDAC1->SMAD4	1	0.893
HDAC1->SMAD3	1	0.899
HDAC1->SMAD2	1	0.894
HDAC1->HDAC1	1	0.902
HDAC1->EP300	1	0.899
HDAC1->CTNNB1	1	0.906
HDAC1->CREBBP	1	0.905
HDAC1->CDKN1A	1	0.899
MDM2->TP53	1	0.921
MDM2->HSP90AA1	1	0.89
MDM2->HDAC1	1	0.923
MDM2->AKT1	1	0.898
MDM2->EP300	1	0.92
MDM2->CREBBP	1	0.925
MYC->HDAC4	3	0.909
MYC->HDAC3	3	0.903
MYC->HSPA8	3	0.91
MYC->GSK3B	3	0.898
MYC->CDKN1A	3	0.924
MYC->HDAC3	1	0.903
MYC->IKBKG	1	0.869
MYC->CALM3	1	0.843
MYC->CALM2	1	0.866
MYC->CALM1	1	0.859
MYC->TP53	1	0.9
MYC->RAF1	1	0.899
MYC->PLK1	1	0.907
MYC->SMAD3	1	0.905
MYC->SMAD2	1	0.918
MYC->HSP90AA1	1	0.901
MYC->HSPA8	1	0.91
MYC->HSPA1B	1	0.886
MYC->HSPA1A	1	0.887
MYC->HDAC1	1	0.908
MYC->GSK3B	1	0.898
MYC->FLNA	1	0.904
MYC->EP300	1	0.904
MYC->CREBBP	1	0.913
USP8->AKT1	1	0.895
CUL1->IKBKB	1	0.748
CUL1->CTNNB1	1	0.887
IRAK1->AKT1	1	0.918
APBB1->EGFR	1	0.895
PTK2->STAT3	1	0.883
PTK2->PLCG1	1	0.891
PTK2->PIK3R1	1	0.926
PTK2->ERBB2	1	0.878
PTK2->EGFR	1	0.885
FASLG->PIK3R1	1	0.88
YWHAZ->IKBKG	1	0.827
YWHAZ->CALM3	1	0.805
YWHAZ->CALM2	1	0.827
YWHAZ->CALM1	1	0.82
YWHAZ->VIM	1	0.862
YWHAZ->TP53	1	0.867
YWHAZ->PIK3R1	1	0.881
YWHAZ->HSP90AA1	1	0.854
YWHAZ->HSPA9	1	0.858
YWHAZ->HSPA8	1	0.853
YWHAZ->HSPA1B	1	0.832
YWHAZ->HSPA1A	1	0.833
YWHAZ->MTOR	1	0.845
YWHAZ->FLNA	1	0.844
YWHAZ->AKT1	1	0.861
YWHAZ->EGFR	1	0.872
YWHAZ->CTNNB1	1	0.875
YWHAZ->COPS5	1	0.848
DVL2->CTNNB1	1	0.877
BRCA2->FLNA	1	0.868
TRIM28->CREBBP	1	0.901
ILK->AKT1	1	0.884
SMAD3->HDAC4	1	0.902
SMAD3->BTRC	1	0.869
SMAD3->CUL1	1	0.874
SMAD3->VIM	1	0.908
SMAD3->TP53	1	0.924
SMAD3->BRCA1	1	0.899
SMAD3->SRC	1	0.903
SMAD3->ACTB	1	0.883
SMAD3->MAPK1	1	0.905
SMAD3->MYC	1	0.921
SMAD3->SMAD4	1	0.925
SMAD3->SMAD3	1	0.923
SMAD3->SMAD2	1	0.909
SMAD3->JUN	1	0.92
SMAD3->HSPA1B	1	0.892
SMAD3->HSPA1A	1	0.893
SMAD3->NR4A1	1	0.863
SMAD3->HDAC1	1	0.929
SMAD3->GSK3B	1	0.909
SMAD3->GRB2	1	0.935
SMAD3->XRCC6	1	0.908
SMAD3->FLNA	1	0.899
SMAD3->AKT1	1	0.914
SMAD3->EP300	1	0.926
SMAD3->CTNNB1	1	0.93
SMAD3->CRK	1	0.908
SMAD3->CREBBP	1	0.932
SMAD3->CHUK	1	0.864
SMAD3->STUB1	1	0.861
PIK3CA->AKT1	2	0.927
PIK3CA->ILK	2	0.906
PIK3CA->PIK3R1	1	0.936
RAC1->STAT3	1	0.906
RAC1->PLCG1	1	0.919
RAC1->PAK1	1	0.908
TADA3->CTNNB1	1	0.85
PRKDC->IKBKB	1	0.81
RPL31->YWHAZ	1	0.88
RPL31->VIM	1	0.905
RPL31->BRCA1	1	0.89
RPL31->MDM2	1	0.9
RPL31->GRB2	1	0.936
RPL31->FLNB	1	0.864
CALM3->IKBKB	1	0.876
CALM3->AKT1	1	0.91
RELA->STAT3	1	0.865
RELA->CREBBP	1	0.893
PTPN12->CTNNB1	1	0.854
MET->STAT3	1	0.873
MET->EGFR	1	0.891
MET->CTNNB1	1	0.89
PPP2CA->AKT1	1	0.911
ACTB->AKT1	1	0.897
CHUK->SMAD3	1	0.874
CHUK->SMAD2	1	0.91
CHUK->IKBKB	1	0.783
CHUK->HSP90AA1	1	0.898
CHUK->HSPA9	1	0.895
CHUK->AKT1	1	0.92
CHUK->CTNNB1	1	0.907
CHUK->CREBBP	1	0.911
LCK->PIK3R1	1	0.907
LCK->HSP90AA1	1	0.865
CTNNA1->CTNNB1	1	0.867
STAT3->CTNNB1	3	0.924
STAT3->HDAC3	1	0.914
STAT3->STAT3	1	0.907
STAT3->SRC	1	0.896
STAT3->RB1	1	0.921
STAT3->IKBKB	1	0.88
STAT3->HSP90AA1	1	0.905
STAT3->HDAC1	1	0.925
STAT3->MTOR	1	0.895
STAT3->ERBB2	1	0.904
STAT3->EP300	1	0.924
STAT3->EGFR	1	0.921
STAT3->CREBBP	1	0.93
CRK->SRC	1	0.897
CRK->SP1	1	0.881
CRK->SHC1	1	0.931
CRK->PTK2	1	0.879
CRK->PPP1CA	1	0.892
CRK->PLSCR1	1	0.904
CRK->PIK3R1	1	0.941
CRK->SMAD3	1	0.919
CRK->GRB2	1	0.943
CRK->EIF2C2	1	0.922
CRK->ABL1	1	0.854
CRK->FLNB	1	0.887
CRK->FLNA	1	0.908
CRK->FANCA	1	0.866
CRK->ERBB3	1	0.851
CRK->ERBB2	1	0.926
CRK->EGFR	1	0.93
SMAD7->AKT1	1	0.905
SMAD7->CTNNB1	1	0.892
VDR->CREBBP	1	0.896
HSPA1B->TP53	1	0.885
HSPA1B->SMAD3	1	0.887
HSPA1B->IKBKB	1	0.823
HSPA1B->HSP90AA1	1	0.873
HSPA1B->EGFR	1	0.893
NPM1->AKT1	1	0.861
NFKBIA->HDAC4	1	0.888
NFKBIA->HDAC3	1	0.881
NFKBIA->CALM2	1	0.798
NFKBIA->CALM1	1	0.778
NFKBIA->TP53	1	0.861
NFKBIA->PIK3R1	1	0.926
NFKBIA->NFKB1	1	0.917
NFKBIA->IKBKB	1	0.743
NFKBIA->HSPA9	1	0.894
NFKBIA->HSPA8	1	0.903
NFKBIA->HSPA1B	1	0.847
NFKBIA->HSPA1A	1	0.848
NFKBIA->HDAC2	1	0.907
NFKBIA->HDAC1	1	0.907
GAB1->PLCG1	1	0.872
GAB1->PIK3R1	1	0.916
GAB1->EGFR	1	0.889
FANCA->AKT1	1	0.875
BCR->TP53	1	0.856
BCR->RB1	1	0.899
BCR->PIK3R1	1	0.928
BCR->HSP90AA1	1	0.874
BCR->HSPA8	1	0.88
BTRC->IKBKB	1	0.76
BTRC->CTNNB1	1	0.901
PLK1->TP53	1	0.906
PLK1->PLK1	1	0.888
PLK1->CTNNB1	1	0.918
KIAA0101->VIM	1	0.867
KIAA0101->TP53	1	0.863
KIAA0101->HSP90AA1	1	0.855
KIAA0101->FLNA	1	0.849
PPP1CA->TP53	1	0.87
PPP1CA->IKBKB	1	0.813
PPP1CA->HSPA8	1	0.868
PPP1CA->GSK3B	1	0.863
PPP1CA->AKT1	1	0.876
MAPT->AKT1	1	0.899
EEF1A1->PLCG1	1	0.891
EEF1A1->SMAD4	1	0.892
EEF1A1->SMAD2	1	0.888
EEF1A1->GSK3B	1	0.877
EEF1A1->EP300	1	0.894
EEF1A1->EGFR	1	0.896
CDC42->TP53	1	0.915
CDC42->RAC1	1	0.9
CDC42->PIK3R1	1	0.939
CDC42->PAK1	1	0.915
CDC42->GRB2	1	0.942
CDC42->CDKN1A	1	0.919
LEF1->CTNNB1	1	0.847
EHMT2->SETDB1	2	0.886
EHMT2->HDAC1	1	0.908
IKBKG->IKBKB	1	0.858
IKBKG->AKT1	1	0.914
HSP90AB1->AKT1	1	0.836
HDAC4->SMAD3	1	0.884
HDAC4->CTNNB1	1	0.896
FN1->RARA	1	0.9
FN1->SMAD4	1	0.878
FN1->EP300	1	0.896
FN1->EGFR	1	0.898
RYK->CTNNB1	1	0.86
YWHAB->HDAC4	1	0.879
YWHAB->RAF1	1	0.858
YWHAB->MYC	1	0.892
YWHAB->HSPA1B	1	0.862
YWHAB->HSPA1A	1	0.863
YWHAB->HTT	1	0.872
RAF1->AKT1	1	0.916
LMNA->FLNA	1	0.857
LMNA->CTNNB1	1	0.884
PCNA->SETDB1	1	0.896
PCNA->MDM2	1	0.901
PCNA->HDAC1	1	0.923
PCNA->EP300	1	0.921
PCNA->EGFR	1	0.919
PCNA->CDKN1A	1	0.902
PLSCR1->SRC	1	0.87
PLSCR1->EP300	1	0.905
PLSCR1->EGFR	1	0.908
SYNCRIP->PLCG1	1	0.876
SHANK2->PIK3R1	1	0.91
SIRT1->HDAC4	1	0.882
SIRT1->TP53	1	0.904
SIRT1->RB1	1	0.901
SIRT1->RARA	1	0.903
SIRT1->PIK3R1	1	0.907
SIRT1->NFKB1	1	0.887
SIRT1->MYC	1	0.902
SIRT1->JUN	1	0.902
SIRT1->HSPA9	1	0.885
SIRT1->MTOR	1	0.876
SIRT1->AKT1	1	0.897
SIRT1->EP300	1	0.908
SIRT1->CTNNB1	1	0.908
CREB1->CREBBP	1	0.93
SHC1->GAB2	1	0.828
SHC1->YWHAZ	1	0.879
SHC1->SHC1	1	0.914
SHC1->MAPK1	1	0.906
SHC1->PLSCR1	1	0.884
SHC1->PLCG1	1	0.916
SHC1->PIK3R1	1	0.932
SHC1->MET	1	0.839
SHC1->ILK	1	0.874
SHC1->APP	1	0.885
SHC1->HSPA1B	1	0.877
SHC1->HSPA1A	1	0.878
SHC1->HIF1A	1	0.929
SHC1->GRB2	1	0.937
SHC1->FYN	1	0.833
SHC1->ABL1	1	0.828
SHC1->ERBB2	1	0.907
SHC1->EGFR	1	0.922
SHC1->CRK	1	0.901

::::::::::::::
KIT->MAPK1
::::::::::::::

KIT->PLCG1	1	0.864
KIT->PIK3R1	1	0.918
KIT->GRB2	1	0.922 
TPR->MAPK1	1	0.907
PLCG1->SHC1	1	0.911
PLCG1->EGFR	1	0.926
HDAC3->RARA	1	0.912
HDAC3->EP300	1	0.914
GRB2->SHC1	1	0.893
GRB2->PPP1CA	1	0.857
GRB2->PLCG1	1	0.894
GRB2->PIK3R1	1	0.904
GRB2->SMAD3	1	0.874
GRB2->ERBB2	1	0.888
GRB2->EP300	1	0.878
GRB2->EGFR	1	0.883
GRB2->CRK	1	0.882
EP300->TP53	1	0.915
EP300->RARA	1	0.914
EP300->MAPK1	1	0.898
EP300->MYC	1	0.912
EP300->SMAD3	1	0.915
EP300->EP300	1	0.915
CTNNB1->SMAD3	1	0.932
ATP1A1->MAPK1	1	0.892
EGFR->SHC1	1	0.938
EGFR->ATP1A1	1	0.922
PIK3R1->HDAC3	1	0.903
PIK3R1->TPR	1	0.867
PIK3R1->SHC1	1	0.903
PIK3R1->PLCG1	1	0.904
PIK3R1->PIK3R1	1	0.921
PIK3R1->GRB2	1	0.926
PIK3R1->ERBB2	1	0.897
PIK3R1->EP300	1	0.913
PIK3R1->EGFR	1	0.913
PIK3R1->CTNNB1	1	0.914
PIK3R1->CRK	1	0.897
TP53->MAPK1	1	0.897
ERBB2->SHC1	1	0.928
RARA->MAPK1	1	0.914
MYC->MAPK1	1	0.909
SMAD3->MAPK1	1	0.905
CRK->SHC1	1	0.931
CRK->SMAD3	1	0.919
PPP1CA->MAPK1	1	0.865
SHC1->SHC1	1	0.914
SHC1->MAPK1	1	0.906

::::::::::::::
KIT->RPS6KB1
::::::::::::::

HTT->SETDB1	1	0.891
HTT->VIM	1	0.894
HTT->TPR	1	0.867
HTT->TP53	1	0.887
HTT->PIK3R1	1	0.914
HTT->GRB2	1	0.915
HTT->CTNNB1	1	0.902
HTT->CREBBP	1	0.902
FLNC->VIM	1	0.906
FLNC->PLCG1	1	0.915
FLNC->PIK3R1	1	0.926
FLNC->GRB2	1	0.926
KIT->BCR	1	0.766
KIT->PTPN11	1	0.859
KIT->PTPN6	1	0.831
KIT->PLCG1	1	0.864
KIT->PIK3R1	1	0.918 
KIT->JAK2	1	0.808
KIT->GRB2	1	0.922 
KIT->CRKL	1	0.803
KIT->CRK	1	0.789
NTRK1->PLCG1	1	0.898
HSPB1->AKT1	1	0.869
TPR->PIK3R1	1	0.932
TPR->MTOR	1	0.903
SRC->HDAC3	1	0.907
SRC->IKBKG	1	0.87
SRC->STAT3	1	0.9
SRC->BRCA1	1	0.889
SRC->SRC	1	0.893
SRC->RPS6KB1	1	0.827
SRC->RAF1	1	0.878
SRC->PLCG1	1	0.908
SRC->PIK3R1	1	0.922
SRC->SMAD3	1	0.915
SRC->IKBKB	1	0.856
SRC->HSP90AA1	1	0.899
SRC->GRB2	1	0.929
SRC->EP300	1	0.915
SRC->EGFR	1	0.918
SRC->CREBBP	1	0.921
SRC->CHUK	1	0.865
WAS->CDC42	1	0.816
KAT2B->RPS6KB1	1	0.762
KAT2B->AKT1	1	0.879
SP1->SRC	1	0.877
SP1->SMAD3	1	0.897
SP1->EP300	1	0.901
SP1->CREBBP	1	0.908
PPP2R2B->RPS6KB1	1	0.782
SMAD4->SMAD3	1	0.915
SMAD4->SMAD2	1	0.893
SMAD4->AKT1	1	0.903
SMAD4->EP300	1	0.917
PTPN6->PIK3R1	1	0.898
PTPN6->SMAD3	1	0.87
PTPN6->GRB2	1	0.898
PTPN6->EGFR	1	0.889
FLNB->SETDB1	1	0.894
FLNB->SRC	1	0.87
FLNB->PLCG1	1	0.903
FLNB->PIK3R1	1	0.918
FLNB->GRB2	1	0.918
PTPN11->STAT3	1	0.856
PTPN11->SRC	1	0.829
PTPN11->PLCG1	1	0.857
PTPN11->PIK3R1	1	0.882
PTPN11->GRB2	1	0.883
PTPN11->EGFR	1	0.875
PTPN11->CTNNB1	1	0.874
HSP90AA1->SRC	1	0.9
HSP90AA1->MYC	1	0.923
HSP90AA1->AKT1	1	0.911
RUVBL1->MTOR	1	0.856
RUVBL1->CREBBP	1	0.905
PLCG1->SYK	1	0.84
PLCG1->SRC	1	0.888
PLCG1->SHC1	1	0.911
PLCG1->RAC1	1	0.879
PLCG1->PIK3R1	1	0.928
PLCG1->PAK1	1	0.866
PLCG1->GRB2	1	0.935
PLCG1->ABL1	1	0.83
PLCG1->FLNC	1	0.867
PLCG1->FLNA	1	0.894
PLCG1->FANCA	1	0.827
PLCG1->AKT1	1	0.916
PLCG1->ERBB2	1	0.904
PLCG1->EGFR	1	0.926
MAPK14->AKT1	1	0.89
YWHAH->GAB2	1	0.876
YWHAH->TSC1	1	0.871
YWHAH->RAF1	1	0.899
YWHAH->PIK3CA	1	0.887
YWHAH->ARRB1	1	0.907
YWHAH->GRB2	1	0.936
YWHAH->YWHAQ	1	0.908
SETDB1->AKT1	1	0.911
ARHGAP32->AKT1	1	0.854
CALM1->AKT1	1	0.913
HDAC3->NCOR2	1	0.863
HDAC3->HDAC3	1	0.903
HDAC3->TP53	1	0.907
HDAC3->SYK	1	0.838
HDAC3->STAT3	1	0.899
HDAC3->SRC	1	0.889
HDAC3->RB1	1	0.91
HDAC3->RARA	1	0.912
HDAC3->PIK3R1	1	0.915
HDAC3->MYC	1	0.898
HDAC3->SMAD7	1	0.849
HDAC3->AKT1	1	0.906
HDAC3->EP300	1	0.914
HDAC3->CTBP1	1	0.857
HDAC3->MAPK14	1	0.874
HDAC3->CREBBP	1	0.92
GAB2->PLCG1	1	0.872
GAB2->PIK3R1	1	0.918
GAB2->AKT1	1	0.893
BAD->AKT1	1	0.857
APP->HSP90AA1	1	0.891
APP->GRB2	1	0.924
TRAF2->MTOR	1	0.883
STUB1->AKT1	1	0.904
GSK3B->VIM	1	0.919
GSK3B->TP53	1	0.924
GSK3B->MYC	1	0.921
GSK3B->SMAD3	1	0.924
GSK3B->MTOR	1	0.91
GSK3B->AKT1	1	0.924
ARRB1->CDC42	1	0.865
HIF1A->CREBBP	1	0.891
YWHAE->HDAC3	1	0.884
YWHAE->TP53	1	0.882
YWHAE->RAF1	1	0.859
YWHAE->MYC	1	0.873
YWHAE->GRB2	1	0.906
GRB2->CDC42	1	0.863
GRB2->GAB2	1	0.855
GRB2->ARHGAP32	1	0.817
GRB2->USP8	1	0.812
GRB2->CBL	1	0.818
GRB2->RUVBL1	1	0.848
GRB2->YWHAZ	1	0.85
GRB2->YWHAH	1	0.875
GRB2->YWHAE	1	0.884
GRB2->YWHAB	1	0.878
GRB2->WAS	1	0.829
GRB2->VIM	1	0.888
GRB2->TSG101	1	0.871
GRB2->SYK	1	0.826
GRB2->SRC	1	0.849
GRB2->SP1	1	0.834
GRB2->SHC1	1	0.893
GRB2->RPL31	1	0.878
GRB2->BCR	1	0.82
GRB2->ACTA1	1	0.814
GRB2->PTK2	1	0.834
GRB2->BAD	1	0.831
GRB2->RIF1	1	0.839
GRB2->PPP1CA	1	0.857
GRB2->PLCG1	1	0.894
GRB2->PIK3R1	1	0.904
GRB2->PIK3CB	1	0.835
GRB2->PIK3CA	1	0.832
GRB2->NTRK1	1	0.836
GRB2->NPM1	1	0.804
GRB2->SMAD3	1	0.874
GRB2->APP	1	0.869
GRB2->HSP90AB1	1	0.817
GRB2->HSPB1	1	0.826
GRB2->HSPA8	1	0.878
GRB2->HTT	1	0.863
GRB2->GRB2	1	0.901
GRB2->XRCC6	1	0.862
GRB2->ABL1	1	0.816
GRB2->FN1	1	0.858
GRB2->FLNC	1	0.846
GRB2->FLNB	1	0.847
GRB2->FLNA	1	0.869
GRB2->FANCA	1	0.809
GRB2->ERBB3	1	0.807
GRB2->ERBB2	1	0.888
GRB2->EP300	1	0.878
GRB2->EGFR	1	0.883
GRB2->EEF1G	1	0.794
GRB2->CRKL	1	0.846
GRB2->CRK	1	0.882
GRB2->YWHAQ	1	0.857
GRB2->RUVBL2	1	0.878
CTBP1->AKT1	1	0.885
RIF1->CDC42	1	0.809
YWHAQ->VIM	1	0.889
YWHAQ->MYC	1	0.902
YWHAQ->MDM2	1	0.887
YWHAQ->MTOR	1	0.874
TSG101->EP300	1	0.884
EEF1G->CDC42	1	0.865
EEF1G->AKT1	1	0.894
IKBKB->AKT1	1	0.918
NCOR2->AKT1	1	0.895
COPS5->GSK3B	1	0.894
JAK2->STAT3	1	0.888
JAK2->SRC	1	0.838
JAK2->RAF1	1	0.866
JAK2->PLCG1	1	0.893
JAK2->PIK3R1	1	0.92
JAK2->HSP90AA1	1	0.885
JAK2->GRB2	1	0.909
CREBBP->HDAC3	1	0.911
CREBBP->IKBKG	1	0.875
CREBBP->TP53	1	0.923
CREBBP->STAT3	1	0.903
CREBBP->SRC	1	0.899
CREBBP->MYC	1	0.919
CREBBP->MDM2	1	0.905
CREBBP->SMAD3	1	0.92
CREBBP->SMAD2	1	0.908
CREBBP->AKT1	1	0.911
CREBBP->EP300	1	0.922
CREBBP->CREBBP	1	0.927
CREBBP->CHUK	1	0.867
CREBBP->CDKN1A	1	0.912
FLNA->IKBKG	1	0.847
FLNA->SRC	1	0.881
FLNA->PLCG1	1	0.893
FLNA->PIK3R1	1	0.914
FLNA->PAK1	1	0.855
FLNA->MYC	1	0.887
FLNA->SMAD3	1	0.904
FLNA->IKBKB	1	0.852
FLNA->GRB2	1	0.915
HSPA8->HDAC3	1	0.882
HSPA8->TP53	1	0.883
HSPA8->RAF1	1	0.85
HSPA8->MYC	1	0.882
HSPA8->MDM2	1	0.869
HSPA8->HSP90AA1	1	0.869
HSPA8->GRB2	1	0.904
SFN->AKT1	1	0.908
ABL1->SRC	1	0.893
ABL1->PLCG1	1	0.934
ABL1->HSP90AA1	1	0.909
ABL1->MTOR	1	0.917
VIM->SETDB1	1	0.903
VIM->IKBKG	1	0.851
VIM->VIM	1	0.904
VIM->PPP2R2B	1	0.888
VIM->MDM2	1	0.901
VIM->SMAD3	1	0.908
VIM->ARRB1	1	0.894
VIM->GSK3B	1	0.899
VIM->GRB2	1	0.932
VIM->MTOR	1	0.898
VIM->AKT1	1	0.917
VIM->YWHAQ	1	0.891
VIM->CDKN1A	1	0.907
TSC1->AKT1	1	0.902
BRCA1->TP53	1	0.895
BRCA1->SRC	1	0.872
BRCA1->PIK3R1	1	0.894
BRCA1->MYC	1	0.89
BRCA1->SMAD3	1	0.892
BRCA1->AKT1	1	0.883
BRCA1->EP300	1	0.899
BRCA1->CREBBP	1	0.905
PAK1->CDC42	1	0.863
PAK1->AKT1	1	0.913
EP300->NCOR2	1	0.853
EP300->HDAC3	1	0.905
EP300->TRAF2	1	0.89
EP300->TP53	1	0.915
EP300->STAT3	1	0.9
EP300->BRCA1	1	0.89
EP300->SRC	1	0.892
EP300->RPS6KB1	1	0.811
EP300->ACTB	1	0.876
EP300->RB1	1	0.91
EP300->RARA	1	0.914
EP300->MAPK1	1	0.898
EP300->PIK3R1	1	0.924
EP300->PCNA	1	0.907
EP300->MYC	1	0.912
EP300->MDM2	1	0.901
EP300->SMAD7	1	0.835
EP300->SMAD4	1	0.909
EP300->SMAD3	1	0.915
EP300->SMAD2	1	0.909
EP300->JUN	1	0.907
EP300->NR4A1	1	0.861
EP300->HIF1A	1	0.933
EP300->HDAC1	1	0.918
EP300->GRB2	1	0.932
EP300->SIRT1	1	0.88
EP300->AKT1	1	0.909
EP300->EP300	1	0.915
EP300->CTBP1	1	0.849
EP300->MAPK14	1	0.879
EP300->CREBBP	1	0.921
EP300->CDKN1A	1	0.914
HDAC6->GSK3B	1	0.904
HDAC6->EP300	1	0.923
NR4A1->AKT1	1	0.892
ERBB3->AKT1	1	0.877
HRAS->RAF1	1	0.901
HRAS->PIK3CA	1	0.891 
CRKL->PIK3R1	1	0.924
CRKL->GRB2	1	0.917
RB1->EP300	1	0.921
CTNNB1->ARHGAP32	1	0.897
CTNNB1->KAT2B	1	0.866
CTNNB1->RUVBL1	1	0.9
CTNNB1->YWHAZ	1	0.912
CTNNB1->PIK3R1	1	0.94
CTNNB1->SMAD7	1	0.888
CTNNB1->SMAD4	1	0.933
CTNNB1->SMAD3	1	0.932
CTNNB1->SMAD2	1	0.923
CTNNB1->IKBKB	1	0.903
CTNNB1->NR4A1	1	0.891
CTNNB1->HDAC1	1	0.939
CTNNB1->GSK3B	1	0.922
CTNNB1->ABL1	1	0.868
CTNNB1->SIRT1	1	0.906
CTNNB1->ERBB2	1	0.926
CTNNB1->EGFR	1	0.935
CTNNB1->CREBBP	1	0.943
CTNNB1->CHUK	1	0.912
CTNNB1->COPS5	1	0.916
MAPK1->SMAD3	1	0.923
MAPK1->EP300	1	0.935
ATP1A1->VIM	1	0.892
SMAD2->SMAD4	1	0.917
SMAD2->SMAD3	1	0.909
SMAD2->SMAD2	1	0.901
SMAD2->AKT1	1	0.913
SMAD2->EP300	1	0.921
SMAD2->CREBBP	1	0.929
CDKN1A->CDC42	1	0.887
CDKN1A->SETDB1	1	0.91
CDKN1A->VIM	1	0.911
CDKN1A->EP300	1	0.924
CDKN1A->CREBBP	1	0.932
JUN->CREBBP	1	0.913
RUVBL2->EP300	1	0.875
CALM2->AKT1	1	0.912
HSPA9->AKT1	1	0.884
EGFR->GAB2	1	0.887
EGFR->USP8	1	0.88
EGFR->CBL	1	0.874
EGFR->CALM3	1	0.864
EGFR->CALM2	1	0.887
EGFR->CALM1	1	0.88
EGFR->YWHAZ	1	0.904
EGFR->SYK	1	0.868
EGFR->STAT3	1	0.92
EGFR->SRC	1	0.903
EGFR->SHC1	1	0.938
EGFR->PLCG1	1	0.938
EGFR->PIK3R1	1	0.944
EGFR->PCNA	1	0.926
EGFR->ATP1A1	1	0.922
EGFR->HSP90AA1	1	0.917
EGFR->HSPB1	1	0.872
EGFR->HSPA9	1	0.919
EGFR->GRB2	1	0.945
EGFR->SFN	1	0.898
EGFR->ABL1	1	0.869
EGFR->ERBB3	1	0.855
EGFR->ERBB2	1	0.935
EGFR->EGFR	1	0.929
EGFR->EEF1G	1	0.847
EGFR->CTNNB1	1	0.935
EGFR->MAPK14	1	0.912
EGFR->CRK	1	0.927
EGFR->YWHAQ	1	0.91
EGFR->STUB1	1	0.88
EGFR->HDAC6	1	0.913
XRCC6->TP53	1	0.905
XRCC6->MYC	1	0.901
XRCC6->MDM2	1	0.885
XRCC6->SMAD3	1	0.901
XRCC6->EP300	1	0.907
XRCC6->CREBBP	1	0.912
FYN->SRC	1	0.883
SYK->RPS6KB1	1	0.81
PIK3R1->CDC42	1	0.872
PIK3R1->GAB2	1	0.77
PIK3R1->HDAC3	1	0.903
PIK3R1->CBL	1	0.824
PIK3R1->YWHAZ	1	0.881
PIK3R1->TPR	1	0.867
PIK3R1->SYK	1	0.828
PIK3R1->BRCA1	1	0.882
PIK3R1->SRC	1	0.883
PIK3R1->SHC1	1	0.903
PIK3R1->BCR	1	0.799
PIK3R1->PTK2	1	0.838
PIK3R1->PLCG1	1	0.904
PIK3R1->PIK3R1	1	0.921
PIK3R1->PIK3CB	1	0.79 
PIK3R1->PIK3CA	1	0.811 
PIK3R1->NPM1	1	0.818
PIK3R1->NFKBIA	1	0.887
PIK3R1->LCK	1	0.832
PIK3R1->HRAS	1	0.836
PIK3R1->HTT	1	0.888
PIK3R1->GRB2	1	0.926
PIK3R1->FYN	1	0.835
PIK3R1->ABL1	1	0.83
PIK3R1->SIRT1	1	0.875
PIK3R1->FLNC	1	0.863
PIK3R1->FLNB	1	0.868
PIK3R1->FLNA	1	0.886
PIK3R1->FANCA	1	0.808
PIK3R1->ERBB3	1	0.801
PIK3R1->ERBB2	1	0.897
PIK3R1->EP300	1	0.913
PIK3R1->EGFR	1	0.913
PIK3R1->CTNNB1	1	0.914
PIK3R1->CRK	1	0.897
TP53->CDC42	1	0.885
TP53->SMAD3	1	0.903
TP53->SMAD2	1	0.917
TP53->GSK3B	1	0.896
TP53->MTOR	1	0.893
TP53->EP300	1	0.903
TP53->CREBBP	1	0.911
MTOR->RPS6KB1	1	0.888 
MTOR->MTOR	1	0.896
MTOR->AKT1	1	0.917
ERBB2->SYK	1	0.862
ERBB2->STAT3	1	0.915
ERBB2->SRC	1	0.891
ERBB2->SHC1	1	0.928
ERBB2->ACTB	1	0.89
ERBB2->PLCG1	1	0.931
ERBB2->PIK3R1	1	0.941
ERBB2->PAK1	1	0.91
ERBB2->HSP90AA1	1	0.91
ERBB2->GRB2	1	0.944
ERBB2->ERBB2	1	0.921
ERBB2->EGFR	1	0.929
ERBB2->CTNNB1	1	0.929
ERBB2->STUB1	1	0.871
ACTA1->RPS6KB1	1	0.751
ACTA1->AKT1	1	0.887
PIK3CB->AKT1	2	0.921 
AKT1->SETDB1	1	0.922
AKT1->NCOR2	1	0.887
AKT1->HDAC3	1	0.929
AKT1->IKBKG	1	0.892
AKT1->CALM3	1	0.877
AKT1->CALM2	1	0.901
AKT1->CALM1	1	0.894
AKT1->VIM	1	0.924
AKT1->TSC1	1	0.886
AKT1->BRCA1	1	0.912
AKT1->RPS6KB1	1	0.897
AKT1->ACTB	1	0.902
AKT1->RAF1	1	0.913
AKT1->PPP2CA	1	0.88
AKT1->PLCG1	1	0.934
AKT1->PAK1	1	0.912
AKT1->MDM2	1	0.924
AKT1->SMAD7	1	0.893
AKT1->SMAD4	1	0.93
AKT1->SMAD3	1	0.932
AKT1->SMAD2	1	0.926
AKT1->IRAK1	1	0.905
AKT1->IKBKB	1	0.908
AKT1->HSP90AA1	1	0.922
AKT1->HSPA9	1	0.92
AKT1->NR4A1	1	0.893
AKT1->GSK3B	1	0.928
AKT1->SFN	1	0.894
AKT1->MTOR	1	0.921 
AKT1->SIRT1	1	0.907
AKT1->AKT1	1	0.933
AKT1->EP300	1	0.936
AKT1->MAPK14	1	0.908
AKT1->CREBBP	1	0.942
AKT1->CHUK	1	0.919
AKT1->STUB1	1	0.887
CBL->CDC42	1	0.86
RARA->SMAD3	3	0.921
RARA->HDAC3	1	0.916
RARA->SRC	1	0.899
RARA->EP300	1	0.925
RARA->CREBBP	1	0.931
HDAC1->SETDB1	1	0.885
HDAC1->VIM	1	0.891
HDAC1->SMAD4	1	0.893
HDAC1->SMAD3	1	0.899
HDAC1->SMAD2	1	0.894
HDAC1->EP300	1	0.899
HDAC1->CREBBP	1	0.905
MDM2->RPS6KB1	1	0.789
MDM2->AKT1	1	0.898
MDM2->EP300	1	0.92
MDM2->CREBBP	1	0.925
MYC->RPS6KB1	3	0.791
MYC->GSK3B	3	0.898
MYC->SMAD3	1	0.905
MYC->SMAD2	1	0.918
MYC->GSK3B	1	0.898
MYC->CREBBP	1	0.913
USP8->AKT1	1	0.895
IRAK1->AKT1	1	0.918
PTK2->PLCG1	1	0.891
YWHAZ->VIM	1	0.862
YWHAZ->HSP90AA1	1	0.854
YWHAZ->MTOR	1	0.845
YWHAZ->AKT1	1	0.861
ILK->AKT1	1	0.884
SMAD3->VIM	1	0.908
SMAD3->TP53	1	0.924
SMAD3->BRCA1	1	0.899
SMAD3->SRC	1	0.903
SMAD3->ACTB	1	0.883
SMAD3->MYC	1	0.921
SMAD3->SMAD4	1	0.925
SMAD3->SMAD3	1	0.923
SMAD3->SMAD2	1	0.909
SMAD3->GSK3B	1	0.909
SMAD3->GRB2	1	0.935
SMAD3->AKT1	1	0.914
SMAD3->EP300	1	0.926
SMAD3->CTNNB1	1	0.93
SMAD3->CREBBP	1	0.932
SMAD3->CHUK	1	0.864
PIK3CA->AKT1	2	0.927 
RAC1->CDC42	1	0.883
RAC1->PLCG1	1	0.919
RAC1->PAK1	1	0.908
RPL31->VIM	1	0.905
RPL31->BRCA1	1	0.89
RPL31->MDM2	1	0.9
RPL31->GRB2	1	0.936
CALM3->AKT1	1	0.91
PPP2CA->AKT1	1	0.911
ACTB->AKT1	1	0.897
CHUK->SMAD2	1	0.91
CHUK->AKT1	1	0.92
CHUK->CREBBP	1	0.911
LCK->CDC42	1	0.836
STAT3->HDAC3	1	0.914
STAT3->SRC	1	0.896
STAT3->HSP90AA1	1	0.905
STAT3->MTOR	1	0.895
STAT3->EP300	1	0.924
STAT3->CREBBP	1	0.93
CRK->SRC	1	0.897
CRK->SHC1	1	0.931
CRK->PPP1CA	1	0.892
CRK->PIK3R1	1	0.941
CRK->SMAD3	1	0.919
CRK->GRB2	1	0.943
CRK->ABL1	1	0.854
CRK->ERBB2	1	0.926
CRK->EGFR	1	0.93
SMAD7->AKT1	1	0.905
NPM1->AKT1	1	0.861
NFKBIA->HDAC3	1	0.881
NFKBIA->PIK3R1	1	0.926
NFKBIA->HSPA9	1	0.894
FANCA->AKT1	1	0.875
BCR->CDC42	1	0.861
BCR->PIK3R1	1	0.928
BCR->GRB2	1	0.937
PPP1CA->GSK3B	1	0.863
PPP1CA->AKT1	1	0.876
CDC42->CDC42	1	0.894
CDC42->TP53	1	0.915
CDC42->RPS6KB1	1	0.895
CDC42->RAC1	1	0.9
CDC42->PPP2R2B	1	0.9
CDC42->PIK3R1	1	0.939
CDC42->PAK1	1	0.915
CDC42->GRB2	1	0.942
CDC42->CDKN1A	1	0.919
IKBKG->AKT1	1	0.914
HSP90AB1->AKT1	1	0.836
FN1->EP300	1	0.896
YWHAB->RAF1	1	0.858
YWHAB->MYC	1	0.892
YWHAB->GRB2	1	0.914
RAF1->AKT1	1	0.916
PCNA->SETDB1	1	0.896
PCNA->EP300	1	0.921
SIRT1->TP53	1	0.904
SIRT1->PIK3R1	1	0.907
SIRT1->MYC	1	0.902
SIRT1->HSPA9	1	0.885
SIRT1->MTOR	1	0.876
SIRT1->AKT1	1	0.897
SIRT1->EP300	1	0.908
SHC1->SHC1	1	0.914
SHC1->MAPK1	1	0.906
SHC1->PLCG1	1	0.916
SHC1->PIK3R1	1	0.932
SHC1->ILK	1	0.874
SHC1->GRB2	1	0.937
SHC1->ERBB2	1	0.907
SHC1->EGFR	1	0.922

::::::::::::::
KRAS->BAD
::::::::::::::

HSP90AA1->AKT1	1	0.911
YWHAH->YWHAH	1	0.916
YWHAH->BAD	1	0.892
YWHAH->GRB2	1	0.936
YWHAE->YWHAH	1	0.883
YWHAE->BAD	1	0.777
GRB2->BAD	1	0.831
CREBBP->AKT1	1	0.911
KRAS->RAF1	1	0.878
KRAS->PIK3CA	1	0.824 
PAK1->AKT1	1	0.913
AKT1->BAD	1	0.903 
AKT1->AKT1	1	0.933
AKT1->CREBBP	1	0.942
PIK3CA->AKT1	2	0.927 
PIK3CA->YWHAH	1	0.905
PIK3CA->GRB2	1	0.935
RAF1->YWHAH	1	0.905
RAF1->YWHAE	1	0.902
RAF1->RAF1	1	0.875
RAF1->PAK1	1	0.862
RAF1->HSP90AA1	1	0.894
RAF1->AKT1	1	0.916

::::::::::::::
KRAS->BCL2L1
::::::::::::::

NR3C1->YWHAH	1	0.874
NR3C1->UBE2I	1	0.866
NR3C1->TP53	1	0.871
NR3C1->TBP	1	0.857
NR3C1->SRC	1	0.851
NR3C1->RAF1	1	0.83
NR3C1->MDM2	1	0.864
NR3C1->SMAD3	1	0.873
NR3C1->JUN	1	0.88
NR3C1->HSP90AA1	1	0.868
NR3C1->HSPA1A	1	0.843
NR3C1->HDAC2	1	0.869
NR3C1->HDAC1	1	0.889
NR3C1->EP300	1	0.887
NR3C1->CREBBP	1	0.896
MGMT->ACTB	1	0.857
GNB2L1->RB1	1	0.908
GNB2L1->JUN	1	0.903
GNB2L1->EIF2C2	1	0.897
BCL2->TP53	1	0.848
BCL2->BCL2L1	1	0.792
BCL2->RAF1	1	0.836
BCL2->MAPK1	1	0.87
BCL2->PPP1CA	1	0.82
BCL2->HSP90AA1	1	0.873
SMARCA4->TP53	1	0.855
SQSTM1->MYC	1	0.889
SQSTM1->SMAD3	1	0.886
HTT->TPR	1	0.867
HTT->TP53	1	0.887
FLNC->ABL1	1	0.838
HSPB1->TP53	1	0.823
RAD21->TPR	1	0.852
CDK6->RB1	1	0.926
CDK6->MYC	1	0.883
CDK6->SIRT1	1	0.879
CDK6->CDKN1A	1	0.904
TPR->BCL2L1	1	0.867
TPR->MAPK1	1	0.907
TPR->PIK3R1	1	0.932
SRC->HDAC3	1	0.907
SRC->BRCA1	1	0.889
SRC->SRC	1	0.893
SRC->SP1	1	0.877
SRC->RARA	1	0.915
SRC->RAF1	1	0.878
SRC->PLCG1	1	0.908
SRC->PIK3R1	1	0.922
SRC->SMAD3	1	0.915
SRC->HSP90AA1	1	0.899
SRC->NR3C1	1	0.884
SRC->GRB2	1	0.929
SRC->ABL1	1	0.849
SRC->ERBB2	1	0.903
SRC->EP300	1	0.915
SRC->EGFR	1	0.918
SRC->CRK	1	0.903
SRC->CREBBP	1	0.921
PPP1CC->BCL2L1	1	0.812
KAT2B->TP53	1	0.842
SP1->TP53	1	0.9
SP1->SMAD3	1	0.897
SP1->ABL1	1	0.829
SP1->EP300	1	0.901
SP1->CREBBP	1	0.908
PPP2R2B->ACTB	1	0.864
SMAD4->SUMO1	1	0.885
SMAD4->UBE2I	1	0.901
SMAD4->SP1	1	0.876
SMAD4->SMAD3	1	0.915
SMAD4->SMAD2	1	0.893
SMAD4->HDAC1	1	0.919
SMAD4->AKT1	1	0.903
SMAD4->EP300	1	0.917
SMAD4->CTNNB1	1	0.918
SMAD4->COPS5	1	0.879
MAP2K1->YWHAE	1	0.863
MAP2K1->RAF1	1	0.867
MAP2K1->MAPK1	1	0.893
MAP2K1->HSPA8	1	0.869
HSP90AA1->KIAA0101	1	0.897
HSP90AA1->IQCB1	1	0.886
HSP90AA1->IKBKG	1	0.87
HSP90AA1->CALM3	1	0.858
HSP90AA1->CALM2	1	0.883
HSP90AA1->CALM1	1	0.875
HSP90AA1->YWHAZ	1	0.9
HSP90AA1->SUMO1	1	0.893
HSP90AA1->TP53	1	0.924
HSP90AA1->STAT3	1	0.902
HSP90AA1->SRC	1	0.9
HSP90AA1->SP1	1	0.884
HSP90AA1->BCL2	1	0.848
HSP90AA1->RAF1	1	0.878
HSP90AA1->RAD21	1	0.89
HSP90AA1->PPP2R2B	1	0.889
HSP90AA1->PAK1	1	0.841
HSP90AA1->NFKB1	1	0.902
HSP90AA1->MYC	1	0.923
HSP90AA1->MGMT	1	0.863
HSP90AA1->MDM2	1	0.903
HSP90AA1->ARRB1	1	0.897
HSP90AA1->JUN	1	0.918
HSP90AA1->IKBKB	1	0.855
HSP90AA1->APP	1	0.881
HSP90AA1->HSP90AA1	1	0.901
HSP90AA1->HSPA8	1	0.899
HSP90AA1->HSPA1B	1	0.887
HSP90AA1->HSPA1A	1	0.888
HSP90AA1->HIF1A	1	0.934
HSP90AA1->H2AFX	1	0.868
HSP90AA1->NR3C1	1	0.885
HSP90AA1->SIN3A	1	0.894
HSP90AA1->FYN	1	0.849
HSP90AA1->ABL1	1	0.845
HSP90AA1->AKT1	1	0.911
HSP90AA1->ERBB2	1	0.9
HSP90AA1->EGFR	1	0.922
HSP90AA1->CSNK2A1	1	0.855
HSP90AA1->STUB1	1	0.86
HSP90AA1->CDKN1A	1	0.906
HSP90AA1->CDK9	1	0.882
HSP90AA1->HDAC5	1	0.883
HSP90AA1->HDAC6	1	0.88
NEDD4->RAF1	1	0.864
NEDD4->SMAD3	1	0.891
NEDD4->ABL1	1	0.822
VDAC1->VDAC1	1	0.794
VDAC1->BCL2L1	1	0.834
VDAC1->RAF1	1	0.868
PLCG1->SRC	1	0.888
PLCG1->SHC1	1	0.911
PLCG1->PIK3R1	1	0.928
PLCG1->GRB2	1	0.935
PLCG1->ABL1	1	0.83
PLCG1->FLNA	1	0.894
PLCG1->AKT1	1	0.916
PLCG1->ERBB2	1	0.904
PLCG1->EGFR	1	0.926
HSPA1A->TP53	1	0.887
SIN3A->TP53	1	0.866
NFKB1->TPR	1	0.796
TBP->TP53	1	0.895
TBP->RB1	1	0.905
TBP->MYC	1	0.887
TBP->MDM2	1	0.887
TBP->JUN	1	0.902
TBP->HDAC1	1	0.909
TBP->EP300	1	0.907
TBP->CREBBP	1	0.915
MAPK14->HDAC3	1	0.88
MAPK14->RB1	1	0.895
MAPK14->MAPK1	1	0.865
MAPK14->AKT1	1	0.89
MAPK14->EP300	1	0.892
MAPK14->EGFR	1	0.882
LARP1->YWHAH	1	0.905
LARP1->BCL2L1	1	0.822
LARP1->LARP1	1	0.869
YWHAH->HDAC4	1	0.91
YWHAH->YWHAZ	1	0.9
YWHAH->YWHAH	1	0.916
YWHAH->YWHAG	1	0.856
YWHAH->YWHAE	1	0.913
YWHAH->YWHAB	1	0.905
YWHAH->RAF1	1	0.899
YWHAH->BAD	1	0.892
YWHAH->PRKCZ	1	0.862
YWHAH->PIK3CA	1	0.887
YWHAH->ARRB2	1	0.853
YWHAH->ARRB1	1	0.907
YWHAH->HSPA8	1	0.911
YWHAH->NR3C1	1	0.899
YWHAH->GRB2	1	0.936
YWHAH->ABL1	1	0.855
YWHAH->LARP1	1	0.904
YWHAH->YWHAQ	1	0.908
YWHAH->HDAC5	1	0.891
SETDB1->UBE2I	1	0.894
SETDB1->PCNA	1	0.906
SETDB1->MDM2	1	0.893
SETDB1->HDAC2	1	0.896
SETDB1->HDAC1	1	0.915
SETDB1->HTT	1	0.888
SETDB1->AKT1	1	0.911
SETDB1->CDKN1A	1	0.9
CALM1->RAF1	1	0.894
CALM1->MYC	1	0.914
CALM1->HSP90AA1	1	0.903
CALM1->LARP1	1	0.902
CALM1->AKT1	1	0.913
CALM1->EGFR	1	0.92
HDAC3->HDAC3	1	0.903
HDAC3->YWHAE	1	0.896
HDAC3->TP53	1	0.907
HDAC3->SRC	1	0.889
HDAC3->SP1	1	0.875
HDAC3->RB1	1	0.91
HDAC3->RARA	1	0.912
HDAC3->PIK3R1	1	0.915
HDAC3->MYC	1	0.898
HDAC3->JUN	1	0.907
HDAC3->HSPA8	1	0.895
HDAC3->HIF1A	1	0.923
HDAC3->AKT1	1	0.906
HDAC3->EP300	1	0.914
HDAC3->CREBBP	1	0.92
HDAC3->CREB3	1	0.81
HDAC3->HDAC5	1	0.879
SFPQ->TPR	1	0.808
HSPA5->TP53	1	0.837
HSPA5->RAF1	1	0.789
CLU->BCL2L1	1	0.798
GAB2->PIK3R1	1	0.918
BAD->BCL2L1	1	0.844 
CDK9->TPR	1	0.82
APP->ACTB	1	0.867
APP->ABL1	1	0.818
STUB1->TP53	1	0.877
STUB1->RAF1	1	0.846
STUB1->SMAD3	1	0.887
STUB1->SMAD2	1	0.883
STUB1->HSP90AA1	1	0.891
STUB1->HSPA8	1	0.889
STUB1->HIF1A	1	0.9
STUB1->AKT1	1	0.904
STUB1->EGFR	1	0.889
GSK3B->TP53	1	0.924
GSK3B->PPP1CC	1	0.857
GSK3B->PPP1CA	1	0.895
GSK3B->MYC	1	0.921
GSK3B->SMAD3	1	0.924
GSK3B->HSPA1B	1	0.898
GSK3B->HSPA1A	1	0.899
GSK3B->MTOR	1	0.91
GSK3B->AKT1	1	0.924
GSK3B->CTNNB1	1	0.935
GSK3B->COPS5	1	0.911
BLK->BCL2L1	1	0.84
ARRB1->ACTB	1	0.863
ARRB1->MDM2	1	0.887
ARRB1->JUN	1	0.901
ARRB1->HSP90AA1	1	0.885
HIF1A->VDAC1	3	0.807
HIF1A->TPR	3	0.858
HIF1A->JUN	3	0.878
HIF1A->HDAC3	1	0.876
HIF1A->TP53	1	0.88
HIF1A->MYC	1	0.878
HIF1A->MDM2	1	0.871
HIF1A->JUN	1	0.878
HIF1A->HSP90AA1	1	0.872
HIF1A->HIF1A	1	0.895
HIF1A->HDAC1	1	0.886
HIF1A->EP300	1	0.883
HIF1A->CREBBP	1	0.891
SUMO1->TPR	1	0.856
SUMO1->TP53	1	0.884
SUMO1->LARP1	1	0.868
YWHAE->KIAA0101	1	0.845
YWHAE->HDAC3	1	0.884
YWHAE->CALM2	1	0.838
YWHAE->CALM1	1	0.829
YWHAE->YWHAZ	1	0.856
YWHAE->YWHAH	1	0.883
YWHAE->YWHAB	1	0.868
YWHAE->UBE3A	1	0.854
YWHAE->TP53	1	0.882
YWHAE->TBP	1	0.87
YWHAE->SUMO2	1	0.848
YWHAE->RAF1	1	0.859
YWHAE->BAD	1	0.777
YWHAE->PPP2R2B	1	0.861
YWHAE->UCHL5	1	0.869
YWHAE->MYC	1	0.873
YWHAE->ARRB1	1	0.869
YWHAE->H2AFX	1	0.844
YWHAE->GRB2	1	0.906
YWHAE->ABL1	1	0.802
YWHAE->EGFR	1	0.895
YWHAE->YWHAQ	1	0.864
YWHAE->HDAC5	1	0.845
GRB2->CDC42	1	0.863
GRB2->YWHAH	1	0.875
GRB2->YWHAE	1	0.884
GRB2->YWHAB	1	0.878
GRB2->TSG101	1	0.871
GRB2->SRC	1	0.849
GRB2->SP1	1	0.834
GRB2->SHC1	1	0.893
GRB2->RPS25	1	0.834
GRB2->BAD	1	0.831
GRB2->PPP1CC	1	0.824
GRB2->PPP1CA	1	0.857
GRB2->PLCG1	1	0.894
GRB2->PIK3R1	1	0.904
GRB2->SMAD3	1	0.874
GRB2->APP	1	0.869
GRB2->HSPA8	1	0.878
GRB2->HTT	1	0.863
GRB2->GRB2	1	0.901
GRB2->XRCC6	1	0.862
GRB2->ABL1	1	0.816
GRB2->FLNA	1	0.869
GRB2->ERBB2	1	0.888
GRB2->EP300	1	0.878
GRB2->EGFR	1	0.883
GRB2->CRK	1	0.882
GRB2->CLU	1	0.819
GRB2->YWHAQ	1	0.857
IQCB1->ACTB	1	0.866
CTBP1->TP53	1	0.831
CTBP1->CREBBP	1	0.889
YWHAQ->CALM2	1	0.865
YWHAQ->YWHAZ	1	0.885
[truncated: 336,631 more chars]
